# Supplementary material for: Oxidative stress downstream of mTORC1 but not AKT causes a proliferative defect in cancer cells resistant to PI3K inhibition
Source: Oncogene. 2016 Dec 19;36(19):2762–74. doi: 10.1038/onc.2016.435 (PMC5362070; doi:10.1038/onc.2016.435)
Supplement: Supplementary Tables [file onc2016435x2.xlsx]

## Sheet: proteins_heatmapSIG
Dermit et al. Supplementary dataset 1. Identity of proteins in heatmap shown in Figure 3d	P	G1- vs P	G2- vs P	G3- vs P	G1+ vs P	G2+ vs P	G3+ vs P	G1+ vs G1-	G2+ vs G2-	G3+ vs G3-	Protein name
FABP5		***	***		***	***					Fatty acid-binding protein, epidermal
HID1			*			*							Fold vs control (log2, n=4)
PGTA			*		*	*					Geranylgeranyl transferase type-2 subunit alpha		-5	-4	-3	-2	-1	0	1	2	3	4	5
MGT5A			*			**							-5	-4	-3	-2	-1	0	1	2	3	4	5
ADSV		***	***	***	***	***	***	***	**	**	Adseverin
CDCA2					*						Cell division cycle-associated protein 2
ARL2			*		***		*				ADP-ribosylation factor-like protein 2
RIR2B			***	**	*			**	***	*	Ribonucleoside-diphosphate reductase subunit M2 B
RCC1		*									Regulator of chromosome condensation
LRC59			*						*		Leucine-rich repeat-containing protein 59
APM2		**	**	*	***			*			Adipose most abundant gene transcript 2 protein
GAR1				**					*		H/ACA ribonucleoprotein complex subunit 1
PPRC1										*
SNW1			*								SNW domain-containing protein 1
MITD1		*						*
SFXN1			*					*	**	*	Sideroflexin-1
CBPC4								*			Cytosolic carboxypeptidase 4
ABHDA				*							Abhydrolase domain-containing protein 10, mitochondrial
PTOV1				**							Prostate tumor-overexpressed gene 1 protein
GCSH				*						*	Glycine cleavage system H protein, mitochondrial
HYOU1			***						**		Hypoxia up-regulated protein 1
NCOAT			*								Bifunctional protein NCOAT
DIAP1			*								Protein diaphanous homolog 1
PDE12			**	**		*					2',5'-phosphodiesterase 12
IMA5		**			***		*				Importin subunit alpha-6
ATG7				*						*	Ubiquitin-like modifier-activating enzyme ATG7
SDCG8		**	**		*		*		**	**	Serologically defined colon cancer antigen 8
GFPT1			*						**		Glucosamine--fructose-6-phosphate aminotransferase [isomerizing] 1
IDH3A		*	**	**		*				**	Isocitrate dehydrogenase [NAD] subunit alpha, mitochondrial
NAA50		**									N-alpha-acetyltransferase 50
AT2A1			*							*	Sarcoplasmic/endoplasmic reticulum calcium ATPase 1
PYC		**									Pyruvate carboxylase, mitochondrial
TIM9		**		**			*	*		*	Mitochondrial import inner membrane translocase subunit Tim9
ACON			*			***	*				Aconitate hydratase, mitochondrial
PGAM1		**	*		*			*			Phosphoglycerate mutase 1
ERGI1		*									Endoplasmic reticulum-Golgi intermediate compartment protein 1
PNMA5				*			**
PDCD4			*	***		*					Programmed cell death protein 4
DHTK1				*			**				Probable 2-oxoglutarate dehydrogenase E1 component DHKTD1, mitochondrial
ENAH			*			*					Protein enabled homolog
GRHPR								*			Glyoxylate reductase/hydroxypyruvate reductase
PFD6		**						*			Prefoldin subunit 6
SYVC										*	Valine--tRNA ligase
CALX			**								Calnexin
MYO9A									*		Unconventional myosin-IXa
RANG		*								*	Ran-specific GTPase-activating protein
TMED9			**								Transmembrane emp24 domain-containing protein 9
SAFB1		*									Scaffold attachment factor B1
RBBP7		**			**						Histone-binding protein RBBP7
U3IP2					*						U3 small nucleolar RNA-interacting protein 2
RM12		*	**	**		***		*			39S ribosomal protein L12, mitochondrial
PP2BC					**						Serine/threonine-protein phosphatase 2B catalytic subunit gamma isoform
CCD34		*	**						**		Coiled-coil domain-containing protein 34
RL23A		*		*	*		*				60S ribosomal protein L23a
WDR26						*					WD repeat-containing protein 26
PPIF		*		*							Peptidyl-prolyl cis-trans isomerase F, mitochondrial
TRAF2		**		*	*						TNF receptor-associated factor 2
ST134		*				*					Putative protein FAM10A4
PRKDC						*					DNA-dependent protein kinase catalytic subunit
CECR5						*				*	Cat eye syndrome critical region protein 5
DOPD		*	**								D-dopachrome decarboxylase
KC1A				**			**				Casein kinase I isoform alpha
FLNB		**		**	***	***	**	***	*		Filamin-B
PPT1		*			**					*	Palmitoyl-protein thioesterase 1
GDF15				*							Growth/differentiation factor 15
SETD9					*						SET domain-containing protein 9
GUAA			*			**					GMP synthase [glutamine-hydrolyzing]
DHSB		*									Succinate dehydrogenase [ubiquinone] iron-sulfur subunit, mitochondrial
CAP1		**			**						Adenylyl cyclase-associated protein 1
TTL12		**	*								Tubulin--tyrosine ligase-like protein 12
RMXL2					*				*		RNA-binding motif protein, X-linked-like-2
KCRS							**			***	Creatine kinase S-type, mitochondrial
RP1BL		*			*						Ras-related protein Rap-1b-like protein
SSRA		*	**		**		*			**	Translocon-associated protein subunit alpha
SAHH3				*	*	*					Putative adenosylhomocysteinase 3
ENOB		***			**					*	Beta-enolase
PDIA1			***			***				*	Protein disulfide-isomerase
PAP1L							**			*	Polyadenylate-binding protein 1-like
THIK						*					3-ketoacyl-CoA thiolase, peroxisomal
SYNC		**	*			*		*			Asparagine--tRNA ligase, cytoplasmic
SNX14			*
LC7L2						**			*		Putative RNA-binding protein Luc7-like 2
SODC						*					Superoxide dismutase [Cu-Zn]
PEBP1		*			**	*					Phosphatidylethanolamine-binding protein 1
MEP50		**		***	**		***				Methylosome protein 50
C1TC		*	*	*	***		**	***	**	*	C-1-tetrahydrofolate synthase, cytoplasmic
RUFY1									*		RUN and FYVE domain-containing protein 1
SYTM			*								Threonine--tRNA ligase, mitochondrial
ANM6		*	*	*				*		**	Protein arginine N-methyltransferase 6
SRRM1		*			*						Serine/arginine repetitive matrix protein 1
PSME3		**	*		*	*		*			Proteasome activator complex subunit 3
LKHA4						*	*				Leukotriene A-4 hydrolase
HEBP1				**			**				Heme-binding protein 1
SYLC						*					Leucine--tRNA ligase, cytoplasmic
SRSF3					*						Serine/arginine-rich splicing factor 3
SSRP1		**		*	***	*	*	***	**		FACT complex subunit SSRP1
SUMO2						**			**		Small ubiquitin-related modifier 2
ODP2			**			*				*	Dihydrolipoyllysine-residue acetyltransferase component of pyruvate dehydrogenase complex, mitochondrial
SPTB2			*		*	*					Spectrin beta chain, non-erythrocytic 1
GSTM3		***		***	**	**	***				Glutathione S-transferase Mu 3
HS905		*		*	*	**	**				Putative heat shock protein HSP 90-alpha A5
RM10					*	*					39S ribosomal protein L10, mitochondrial
EIF3L								**			Eukaryotic translation initiation factor 3 subunit L
RNH2B		**		*
IPP2			*								Protein phosphatase inhibitor 2
DNJA3			*			*					DnaJ homolog subfamily A member 3, mitochondrial
LYAG			**			**					Lysosomal alpha-glucosidase
AHSA1		*			*						Activator of 90 kDa heat shock protein ATPase homolog 1
RL1D1		*		**		*	**				Ribosomal L1 domain-containing protein 1
ALKB5				*	*						Probable alpha-ketoglutarate-dependent dioxygenase ABH5
API5					*	*		***	**		Apoptosis inhibitor 5
PAPS1					*	**					Bifunctional 3'-phosphoadenosine 5'-phosphosulfate synthase 1
PTH2		**		*			*				Peptidyl-tRNA hydrolase 2, mitochondrial
IAH1		**		*							Isoamyl acetate-hydrolyzing esterase 1 homolog
UBC			*								Polyubiquitin-C
DIC		*	**								Mitochondrial dicarboxylate carrier
ERCC2			*								TFIIH basal transcription factor complex helicase XPD subunit
TCPB		*	**		*	**	*			*	T-complex protein 1 subunit beta
SPTN1		*	*		**	***			*		Spectrin alpha chain, non-erythrocytic 1
DREB			**	**	**	**				*	Drebrin
DJC17						*			*		DnaJ homolog subfamily C member 17
CNDP2						**			***	**	Cytosolic non-specific dipeptidase
ENSA						**			**		Alpha-endosulfine
LYPA2		*			**						Acyl-protein thioesterase 2
PCX2			*			*					Pecanex-like protein 2
AGR2				*			*				Anterior gradient protein 2 homolog
HS74L		*	*			*					Heat shock 70 kDa protein 4L
THOP1			*								Thimet oligopeptidase
TPC			*	**			*				Mitochondrial thiamine pyrophosphate carrier
EFHC2		***			***						EF-hand domain-containing family member C2
RS11							*				40S ribosomal protein S11
PYGB						*					Glycogen phosphorylase, brain form
RL7L						*	*				60S ribosomal protein L7-like 1
PSAL						*					Puromycin-sensitive aminopeptidase-like protein
RBBP4		*			*						Histone-binding protein RBBP4
EDC3		*	**								Enhancer of mRNA-decapping protein 3
EIF3B		***	**	**	**	**	**				Eukaryotic translation initiation factor 3 subunit B
AMPL					**	**			*		Cytosol aminopeptidase
LAS2										*
SORCN		*		**	*	*	**				Sorcin
1433T					*	**					14-3-3 protein theta
PAP1M		*			**			*			Polyadenylate-binding protein 1-like 2
RB3GP					*						Rab3 GTPase-activating protein catalytic subunit
RB33B					*						Ras-related protein Rab-33B
RB27B					*						Ras-related protein Rab-27B
RAB13					*						Ras-related protein Rab-13
IPO4		**		*	*		**				Importin-4
AP2A2						**			*		AP-2 complex subunit alpha-2
ENOG		***			***		**				Gamma-enolase
TOM70			*								Mitochondrial import receptor subunit TOM70
UBQL4			**		*	*					Ubiquilin-4
LEO1		*	*			*					RNA polymerase-associated protein LEO1
SYIM			**		*	**					Isoleucine--tRNA ligase, mitochondrial
ODPB		**	**			**					Pyruvate dehydrogenase E1 component subunit beta, mitochondrial
HS105					**	*	**			*	Heat shock protein 105 kDa
ITPK1		*	*	**			**		*		Inositol-tetrakisphosphate 1-kinase
GDIA				*			*				Rab GDP dissociation inhibitor alpha
LDHA		*	**	***		***	**				L-lactate dehydrogenase A chain
RAGP1					*						Ran GTPase-activating protein 1
2A5E						*			*		Serine/threonine-protein phosphatase 2A 56 kDa regulatory subunit epsilon isoform
PCBP2					**	*		*			Poly(rC)-binding protein 2
ROBO2					*			*
RL10A							*				60S ribosomal protein L10a
IF4B						*	*				Eukaryotic translation initiation factor 4B
HSP7C		**	**	*	***	***	*				Heat shock cognate 71 kDa protein
DOK5		*	*	*
RL15							*			*	60S ribosomal protein L15
TRM1				*			*				tRNA (guanine(26)-N(2))-dimethyltransferase
TRA2A					*						Transformer-2 protein homolog alpha
PRDX1		***			***						Peroxiredoxin-1
MAVS		**	**			**					Mitochondrial antiviral-signaling protein
KAP0			**		**	**		*	*	*	cAMP-dependent protein kinase type I-alpha regulatory subunit
SRSF7					*				*		Serine/arginine-rich splicing factor 7
RAB6B			**		*		*				Ras-related protein Rab-6B
HSP77		*			*	**					Putative heat shock 70 kDa protein 7
SPEE		***	*	*	***	*		*			Spermidine synthase
RAB1B		*			*	*	*				Ras-related protein Rab-1B
sep14		*			*						Septin-14
AIP					*	**					AH receptor-interacting protein
DSRAD			**		**	**					Double-stranded RNA-specific adenosine deaminase
RRMJ3		*			*	*	*				pre-rRNA processing protein FTSJ3
G3BP2						*	*				Ras GTPase-activating protein-binding protein 2
CALR		*	*		**						Calreticulin
G3BP1		**			*	***	***		**		Ras GTPase-activating protein-binding protein 1
TBCB			*			*					Tubulin-folding cofactor B
ESRP1				*							Epithelial splicing regulatory protein 1
PPIA		***	**	*	***	***	**				Peptidyl-prolyl cis-trans isomerase A
RM38		*			*	**			*		39S ribosomal protein L38, mitochondrial
CSTF2						*					Cleavage stimulation factor subunit 2
RT27					**	**	**	**			28S ribosomal protein S27, mitochondrial
GNA13					*			*			Guanine nucleotide-binding protein subunit alpha-13
K6PL		**			***	**	**	**	**	**	6-phosphofructokinase, liver type
PURA2						*			*	*	Adenylosuccinate synthetase isozyme 2
MRP		*	***		**	*					MARCKS-related protein
EF1A3					*		*			*	Putative elongation factor 1-alpha-like 3
HSP72		*			*	*					Heat shock-related 70 kDa protein 2
PRDX2		**			***	**	**		*	**	Peroxiredoxin-2
NHRF1		*	**	*		**		*	*		Na(+)/H(+) exchange regulatory cofactor NHE-RF1
MURC					**					*
IPO5			*		*	**	**			*	Importin-5
TXTP		*	***				*				Tricarboxylate transport protein, mitochondrial
FKB1A		***	**		**	***					Peptidyl-prolyl cis-trans isomerase FKBP1A
EIF3I					**	*	*				Eukaryotic translation initiation factor 3 subunit I
MSI2H		*		*	*		*				RNA-binding protein Musashi homolog 2
DNJA1			*			*					DnaJ homolog subfamily A member 1
PUR6		*	*	*	**	**	**			**	Multifunctional protein ADE2
RAB7A			**		**	*					Ras-related protein Rab-7a
EF2		*	*		**		*			*	Elongation factor 2
DDX21		**	**	*		*	**	*			Nucleolar RNA helicase 2
LYPA1			*								Acyl-protein thioesterase 1
EIF1					**	**	*		*	*	Eukaryotic translation initiation factor 1
RM55						*			*		39S ribosomal protein L55, mitochondrial
TDRD5				**	*		*	*			Tudor domain-containing protein 5
UBL7		**			**		*				Ubiquitin-like protein 7
DUT		*			**		*	*	***	**	Deoxyuridine 5'-triphosphate nucleotidohydrolase, mitochondrial
GRB2			*								Growth factor receptor-bound protein 2
TATD1		***	***		***	***					Putative deoxyribonuclease TATDN1
PAB4L				*	**	*	*				Polyadenylate-binding protein 4-like
PURA				*		*	*				Transcriptional activator protein Pur-alpha
CAPR1					**	*	**	*	**	**	Caprin-1
GRWD1							*	*			Glutamate-rich WD repeat-containing protein 1
FAHD1							**				Acylpyruvase FAHD1, mitochondrial
TCPH		*	**		***	***	*	**			T-complex protein 1 subunit eta
EIF2A					**						Eukaryotic translation initiation factor 2A
IF4G1		*	**		*	**	*				Eukaryotic translation initiation factor 4 gamma 1
TBR1					*						T-box brain protein 1
GYS1				*			*				Glycogen [starch] synthase, muscle
HSB11							*			*	Heat shock protein beta-11
KGUA									*		Guanylate kinase
KAD2					*						Adenylate kinase 2, mitochondrial
RENT1					*		*				Regulator of nonsense transcripts 1
GDIB			*	***	*	***	***		*		Rab GDP dissociation inhibitor beta
XRCC1		*									DNA repair protein XRCC1
MSH4					*					*	MutS protein homolog 4
PANK4		*			**	*					Pantothenate kinase 4
IF5		**	**	**	*	*	**				Eukaryotic translation initiation factor 5
TRPM8					*		*	*			Transient receptor potential cation channel subfamily M member 8
H14							*				Histone H1.4
CC105		*			*
AT1B3			**						*		Sodium/potassium-transporting ATPase subunit beta-3
H90B2		**	**	*	**	**	**				Putative heat shock protein HSP 90-beta 2
NIT2						*	*		*		Omega-amidase NIT2
PABP3				*	***	*	**	*			Polyadenylate-binding protein 3
CYBP		**	*		**	**	*				Calcyclin-binding protein
SNX2		**	***		**	***					Sorting nexin-2
TCPD		**	**			*	*				T-complex protein 1 subunit delta
DHSO			*	***	*	**	***				Sorbitol dehydrogenase
RM24								*			39S ribosomal protein L24, mitochondrial
NOP58			**			*	*				Nucleolar protein 58
VPS4B		*			**	**		***	**		Vacuolar protein sorting-associated protein 4B
PABP4					*						Polyadenylate-binding protein 4
PCY1B			*								Choline-phosphate cytidylyltransferase B
RB43L					*						Putative Rab-43-like protein ENSP00000330714
PUR8						*			***		Adenylosuccinate lyase
PPGB		*	*	*	**	**					Lysosomal protective protein
UMPS						*	**			**	Uridine 5'-monophosphate synthase
TSNAX					*						Translin-associated protein X
EXOS5					*						Exosome complex component RRP46
INF2								*			Inverted formin-2
PSA		*	**	**	***	***	***	**			Puromycin-sensitive aminopeptidase
STAR9					***		*	*		*	StAR-related lipid transfer protein 9
ULK4		*					*
TCRGL		*			**		**
CLUS		*									Clusterin
PAL4A		*	*		*	**					Peptidyl-prolyl cis-trans isomerase A-like 4A/B/C
ENOA		***		***	***	**	***		**		Alpha-enolase
NUCL		**		***	***	***	***	**	*		Nucleolin
NRBP					*			*			Nuclear receptor-binding protein
TOM6		*	**	*			*				Mitochondrial import receptor subunit TOM6 homolog
MDC1					*	*					Mediator of DNA damage checkpoint protein 1
PAK4		***	**	**	***	***	**	*			Serine/threonine-protein kinase PAK 4
HDHD1		**					**				Pseudouridine-5'-monophosphatase
KCRU		*	*	**	**	**	**		*		Creatine kinase U-type, mitochondrial
H90B3		**	*	*	**	**	**			*	Putative heat shock protein HSP 90-beta-3
PCLO		**			**	*					Protein piccolo
LMNB1		*	*		**	*					Lamin-B1
EIF3M			*		**	**	*				Eukaryotic translation initiation factor 3 subunit M
NALP3						***			*
FAS			***	*	**	***	**	**		*	Fatty acid synthase
PYRG1		**			**						CTP synthase 1
TPD52		*	*	***		**	***				Tumor protein D52
ILVBL					*						Acetolactate synthase-like protein
AAKG2				*	***	**	**				5'-AMP-activated protein kinase subunit gamma-2
RPAC1					**	**					DNA-directed RNA polymerases I and III subunit RPAC1
UK114		*		**	*	**	**		**		Ribonuclease UK114
HEAT2						*	*		**	*	HEAT repeat-containing protein 2
NIT1			*	***	***	***	***	*	***		Nitrilase homolog 1
DDX3Y		*	*		**	**	**			*	ATP-dependent RNA helicase DDX3Y
PCNA		***	**		***	**	**		*	*	Proliferating cell nuclear antigen
IMDH2		***	**	**	***	***	**	*	*		Inosine-5'-monophosphate dehydrogenase 2
HTRA4					*	*			**		Serine protease HTRA4
LYRIC		**	**	**	*		**				Protein LYRIC
CDK4					*	*		*			Cyclin-dependent kinase 4
1433Z			**	***	**	**	***				14-3-3 protein zeta/delta
KS6B1		**	*	***	**	**	***				Ribosomal protein S6 kinase beta-1
RPF2			**			**					Ribosome production factor 2 homolog
TBCD						*					Tubulin-specific chaperone D
ABCCB		*		*		*	*				ATP-binding cassette sub-family C member 11
AJUBA		*			***		**				LIM domain-containing protein ajuba
MYO1C					*	**	*	*	**	*	Unconventional myosin-Ic
LETM1		*	**		*	*	*		*		LETM1 and EF-hand domain-containing protein 1, mitochondrial
DCTD					*		*	*		*	Deoxycytidylate deaminase
ANM5		**		*	***	*	**	*			Protein arginine N-methyltransferase 5
DNAL1		*	*	*	*	**					Dynein light chain 1, axonemal
ANR11					*	*				*	Ankyrin repeat domain-containing protein 11
MRGBP					**						MRG-binding protein
NP1L1		*	*		**	**	**		*	**	Nucleosome assembly protein 1-like 1
RCL								*			Deoxyribonucleoside 5'-monophosphate N-glycosidase
PREX1					***	***	**	***	***	***	Phosphatidylinositol 3,4,5-trisphosphate-dependent Rac exchanger 1 protein
NOP2				**		*	*				Putative ribosomal RNA methyltransferase NOP2
HSP74		***	***		***	***		**	*		Heat shock 70 kDa protein 4
NUDC		**		*							Nuclear migration protein nudC
PRRC1			**			**					Protein PRRC1
THIL			*			***					Acetyl-CoA acetyltransferase, mitochondrial
WNT16								*
DDX20		***	**	**		*	**	***			Probable ATP-dependent RNA helicase DDX20
BAP31			**		*	*					B-cell receptor-associated protein 31
P4HA2			*		***	**	*				Prolyl 4-hydroxylase subunit alpha-2
LR37B						*	*			**
SRS11		*	*		**	**			*		Serine/arginine-rich splicing factor 11
HTSF1					***	*	**	*		*	HIV Tat-specific factor 1
GALK1			*			*					Galactokinase
DCXR			***	**	*	***	**				L-xylulose reductase
IMMT		*	**	**	**	***	**		*		Mitochondrial inner membrane protein
HS902						*	*				Putative heat shock protein HSP 90-alpha A2
PARVA						*			**	*	Alpha-parvin
NAMPT					**	*		*			Nicotinamide phosphoribosyltransferase
RIR2		*	**	**	***	**	***				Ribonucleoside-diphosphate reductase subunit M2
PAIP1					**	*	*		*	***	Polyadenylate-binding protein-interacting protein 1
F118B					*						Protein FAM118B
KAP2			**	*	***	*	*	*			cAMP-dependent protein kinase type II-alpha regulatory subunit
NOE1			*		*	*	*				Noelin
KAP1					*		*	*			cAMP-dependent protein kinase type I-beta regulatory subunit
ACL6B			*		**	**	**				Actin-like protein 6B
KCNH5		*	**	***	***	**	***	*	*		Potassium voltage-gated channel subfamily H member 5
KI67		**			*						Antigen KI-67
TFR1		***	***	**	***	***	***	**			Transferrin receptor protein 1
RPAB1						*					DNA-directed RNA polymerases I, II, and III subunit RPABC1
H11					*	*	*				Histone H1.1
AL4A1		***	***		***	***					Delta-1-pyrroline-5-carboxylate dehydrogenase, mitochondrial
LRRK2								*			Leucine-rich repeat serine/threonine-protein kinase 2
ACLY		***	***	**	***	***	***				ATP-citrate synthase
CPNE3		**	**	***	***	***	***	**	*	*	Copine-3
TACC2		**		*	***		*	***
HINT1		***	***		***	***					Histidine triad nucleotide-binding protein 1
SMC4		*					*				Structural maintenance of chromosomes protein 4
NOLC1			*			*	*				Nucleolar and coiled-body phosphoprotein 1
PAR6B					*						Partitioning defective 6 homolog beta
P4HA1					*						Prolyl 4-hydroxylase subunit alpha-1
NUDC1		***	***	***	***	***	***				NudC domain-containing protein 1
HMOX2										*	Heme oxygenase 2
AL7A1		***	***		***	***	*	*	***		Alpha-aminoadipic semialdehyde dehydrogenase
ISOC1		***	***		***	***			**		Isochorismatase domain-containing protein 1
SNX27		*	**		**	**	*			*	Sorting nexin-27
LACB2			*	*			*				Beta-lactamase-like protein 2
MAGD1			***		**	***					Melanoma-associated antigen D1
RL34						*					60S ribosomal protein L34
TT39A		***	**		***	**					Tetratricopeptide repeat protein 39A
STOM						**					Erythrocyte band 7 integral membrane protein
OAS1		***	***	***	***	***	**
FAAH2		**	***		**	**					Fatty-acid amide hydrolase 2
GTR1					**	*	*			*	Solute carrier family 2, facilitated glucose transporter member 1
STMN2					**						Stathmin-2
PESC		***	***	***	***	***	***		*		Pescadillo homolog
ACOC		*	*	*		*	*				Cytoplasmic aconitate hydratase
PPIL3		***		*	*						Peptidyl-prolyl cis-trans isomerase-like 3
L37A2									*	*	Leucine-rich repeat-containing protein 37A2
TYB4			*								Thymosin beta-4
S72L3										*	Putative RNA polymerase II subunit A C-terminal domain phosphatase SSU72-like protein 3
DLRB1		*	***			**			*
DYLT1			***				*				Dynein light chain Tctex-type 1
CD81		*									CD81 antigen
PLDN		**	**		**						Pallidin
TEX26		*	*	**		*					Testis-expressed sequence 26 protein
S10AA		*	**		*						Protein S100-A10
AN32B			*	*		*	*				Acidic leucine-rich nuclear phosphoprotein 32 family member B
AHNK		***	***	***	***	*	*		***		Neuroblast differentiation-associated protein AHNAK
TOX4		**						*			TOX high mobility group box family member 4
FERM2									*		Fermitin family homolog 2
CORO7			*	*		*	*				Coronin-7
KAD1			**	**			*		*		Adenylate kinase isoenzyme 1
PSMG1		*	*		**						Proteasome assembly chaperone 1
CPNE9		**	**		*	**					Copine-9
AP4S1			**			*					AP-4 complex subunit sigma-1
THIO			*				*				Thioredoxin
PP1R7			*	*	*						Protein phosphatase 1 regulatory subunit 7
ING4			**
GTD2B			**	*			*				General transcription factor II-I repeat domain-containing protein 2B
GSHR		***	**		*		**				Glutathione reductase, mitochondrial
CHSP1			**			*			*	*	Calcium-regulated heat stable protein 1
FAH2B			*								Fumarylacetoacetate hydrolase domain-containing protein 2B
DPP3		***	**	***	***	**	*			*	Dipeptidyl peptidase 3
NH2L1			***						**		NHP2-like protein 1
RD23B		**	*	*				**			UV excision repair protein RAD23 homolog B
TBB8			*	**			*				Tubulin beta-8 chain
DCTN2			*		*						Dynactin subunit 2
PSMD5			*				**				26S proteasome non-ATPase regulatory subunit 5
UGGG1		*	*			*					UDP-glucose:glycoprotein glucosyltransferase 1
EF1D			***		*	***					Elongation factor 1-delta
RGSL								*
CF163				*			*				Uncharacterized protein C6orf163
IQGA1		**	**	*	*	*			*	*	Ras GTPase-activating-like protein IQGAP1
MYH9		*	**	***		**	*			**	Myosin-9
MYEF2		*							*		Myelin expression factor 2
ITB1		*	**	*			*				Integrin beta-1
NDUS1			*	*							NADH-ubiquinone oxidoreductase 75 kDa subunit, mitochondrial
MYH11				*							Myosin-11
NDUA8		**		***							NADH dehydrogenase [ubiquinone] 1 alpha subcomplex subunit 8
RCN2		*		**							Reticulocalbin-2
ALBU			*						*		Serum albumin
CR3L4		***		**			*	*			Cyclic AMP-responsive element-binding protein 3-like protein 4
SERPH				***			**				Serpin H1
IST1			*								IST1 homolog
TAL2			**				**				T-cell acute lymphocytic leukemia protein 2
CX038			*								Uncharacterized protein CXorf38
PDIA6				***			**			*	Protein disulfide-isomerase A6
SF3A2			*								Splicing factor 3A subunit 2
CF211				***			***	*			UPF0364 protein C6orf211
DPOLZ		**									DNA polymerase zeta catalytic subunit
CAMP1		***	**	*		*	*	*			Calmodulin-regulated spectrin-associated protein 1
RBP56		*	*			*					TATA-binding protein-associated factor 2N
MOGS				*							Mannosyl-oligosaccharide glucosidase
DBNL				*			*				Drebrin-like protein
RINI				*							Ribonuclease inhibitor
SF3A3			*	*							Splicing factor 3A subunit 3
ERP29				*			**				Endoplasmic reticulum resident protein 29
SBP1		**						**		*	Selenium-binding protein 1
HMGB3			***			*			**		High mobility group protein B3
PSB6				*							Proteasome subunit beta type-6
ARL3							*	*			ADP-ribosylation factor-like protein 3
CX6B1		**	***	**		*	*	*	**	**	Cytochrome c oxidase subunit 6B1
CTNA2		**		*			*				Catenin alpha-2
DPOE1			**	**	*			**			DNA polymerase epsilon catalytic subunit A
RM39		**					*				39S ribosomal protein L39, mitochondrial
GBB1		*									Guanine nucleotide-binding protein G(I)/G(S)/G(T) subunit beta-1
PHB2		**			*						Prohibitin-2
NUMB					*						Protein numb homolog
AL9A1			*								4-trimethylaminobutyraldehyde dehydrogenase
HMGB1			***			*			*		High mobility group protein B1
CREG1		*			*						Protein CREG1
LRC47		***		**							Leucine-rich repeat-containing protein 47
RHG01		*	*					*			Rho GTPase-activating protein 1
DYL2									*		Dynein light chain 2, cytoplasmic
PRP31			*						*		U4/U6 small nuclear ribonucleoprotein Prp31
ANX13			**	*					*		Annexin A13
1433B			*	**			*		**		14-3-3 protein beta/alpha
1433B			*	**			*		**		14-3-3 protein beta/alpha
DPYL2		**	**	**				***	*	**	Dihydropyrimidinase-related protein 2
PDXK								*	*		Pyridoxal kinase
COX5B			**								Cytochrome c oxidase subunit 5B, mitochondrial
FNTA			*			*					Protein farnesyltransferase/geranylgeranyltransferase type-1 subunit alpha
TLN1				*				**			Talin-1
ARPC4			*								Actin-related protein 2/3 complex subunit 4
CD97				*							CD97 antigen
MYL6		**	*			*		*		*	Myosin light polypeptide 6
LAP2B		**		*				*			Lamina-associated polypeptide 2, isoforms beta/gamma
MCM6			**						***	**	DNA replication licensing factor MCM6
FLII			**	*						*	Protein flightless-1 homolog
CX7A2			*					*	**		Cytochrome c oxidase subunit 7A2, mitochondrial
CNPY2		***						*			Protein canopy homolog 2
DCTN1				**						*	Dynactin subunit 1
BAF									*		Barrier-to-autointegration factor
MYO19			*
FEM1C			*					**	*	**	Protein fem-1 homolog C
OSBL6		**									Oxysterol-binding protein-related protein 6
DESP				**							Desmoplakin
H2A1A		**						*			Histone H2A type 1-A
MYH14			**	*					*	*	Myosin-14
K1967				***			*				DBIRD complex subunit KIAA1967
SMD1									*		Small nuclear ribonucleoprotein Sm D1
RBM3								*			Putative RNA-binding protein 3
BTF3								*	**		Transcription factor BTF3
ESTD			*								S-formylglutathione hydrolase
CNN2			*						**		Calponin-2
SSBP									*		Single-stranded DNA-binding protein, mitochondrial
MAAI			***	*	*			**	***		Maleylacetoacetate isomerase
RUXE		**	**					**	**		Small nuclear ribonucleoprotein E
CPSF6									*		Cleavage and polyadenylation specificity factor subunit 6
2AAB			*					*	**		Serine/threonine-protein phosphatase 2A 65 kDa regulatory subunit A beta isoform
PCBP1				*							Poly(rC)-binding protein 1
DHB4		**			*						Peroxisomal multifunctional enzyme type 2
TBB2B				**						*	Tubulin beta-2B chain
DNJC9			*					*	*	*	DnaJ homolog subfamily C member 9
NEP1									**		Ribosomal RNA small subunit methyltransferase NEP1
SF3B4								*			Splicing factor 3B subunit 4
AXA2L									**	***	Putative annexin A2-like protein
UBF1				*					**		Nucleolar transcription factor 1
DDAH2										**	N(G),N(G)-dimethylarginine dimethylaminohydrolase 2
CD158										*	Coiled-coil domain-containing protein 158
CIRBP			**						***		Cold-inducible RNA-binding protein
MSH6			*		**						DNA mismatch repair protein Msh6
TPRGL			*		**				*		Tumor protein p63-regulated gene 1-like protein
CHCH9						*					Putative coiled-coil-helix-coiled-coil-helix domain-containing protein CHCHD2P9, mitochondrial
WDR18										*	WD repeat-containing protein 18
PROSC								*	*		Proline synthase co-transcribed bacterial homolog protein
CPSF7										*	Cleavage and polyadenylation specificity factor subunit 7
RALYL									*		RNA-binding Raly-like protein
PP1B			*			*			**		Serine/threonine-protein phosphatase PP1-beta catalytic subunit
PREP				*		*					Presequence protease, mitochondrial
LAP2A		*						*		*	Lamina-associated polypeptide 2, isoform alpha
IFIT1		*	***					*		**
GFPT2			*	**	***		*	***		*	Glucosamine--fructose-6-phosphate aminotransferase [isomerizing] 2
P5CR3							*				Pyrroline-5-carboxylate reductase 3
XPO1					*			*			Exportin-1
MYO1B			*						***	**	Unconventional myosin-Ib
ARK72			**	*	**			**	*		Aflatoxin B1 aldehyde reductase member 2
PSF2			**		*						DNA replication complex GINS protein PSF2
PUR9			*	*			***		**	*	Bifunctional purine biosynthesis protein PURH
HBA			*						***		Hemoglobin subunit alpha
MCM7		*	***		***		*	**	***	*	DNA replication licensing factor MCM7
NUBP2			*						*	**	Cytosolic Fe-S cluster assembly factor NUBP2
TOM34					*	*					Mitochondrial import receptor subunit TOM34
AP3S1								*		*	AP-3 complex subunit sigma-1
DPYD			*		*			**			Dihydropyrimidine dehydrogenase [NADP(+)]
F195B							*				Protein FAM195B
RS4Y1									*		40S ribosomal protein S4, Y isoform 1
INT1				*				*			Integrator complex subunit 1
LAMP2								*	*		Lysosome-associated membrane glycoprotein 2
TSN			*		*		*		*		Translin
HMGB2			*		*				**		High mobility group protein B2
DECR				**			***	*			2,4-dienoyl-CoA reductase, mitochondrial
RFA2									*		Replication protein A 32 kDa subunit
UBE2C									*		Ubiquitin-conjugating enzyme E2 C
DYHC1					*		*	*		*	Cytoplasmic dynein 1 heavy chain 1
HLAH							**				Putative HLA class I histocompatibility antigen, alpha chain H
ANXA6		**	***				***	***	***	***	Annexin A6
RPR1B						*			*		Regulation of nuclear pre-mRNA domain-containing protein 1B
DRG1									*		Developmentally-regulated GTP-binding protein 1
CACB1					*			**
DNMBP								*	*		Dynamin-binding protein
MCM4			*		*			*	**	*	DNA replication licensing factor MCM4
CLIC3					*		*	*		***	Chloride intracellular channel protein 3
CDK20							*			**	Cyclin-dependent kinase 20
GFRA1				*	**			***			GDNF family receptor alpha-1
CSDE1										*	Cold shock domain-containing protein E1
RT35					*			*			28S ribosomal protein S35, mitochondrial
TOP1M		*									DNA topoisomerase I, mitochondrial
SAE1						*		**	**		SUMO-activating enzyme subunit 1
NICN1									*
SPOC1						*					SPOC domain-containing protein 1
ASC			*		*				*	*	Apoptosis-associated speck-like protein containing a CARD
DNM1L		**				*		**			Dynamin-1-like protein
CTNB1					*			*			Catenin beta-1
CDV3		***	*		***				*		Protein CDV3 homolog
CS055						*	*		*	*	Uncharacterized protein C19orf55
KCC2G					*				*		Calcium/calmodulin-dependent protein kinase type II subunit gamma
STMN1		**	**	***	***			***	***	***	Stathmin
PYR1			***	*	**		***	*	***	***	CAD protein
SRPRB					*						Signal recognition particle receptor subunit beta
F16P1					**			**	**	*	Fructose-1,6-bisphosphatase 1
DYH9					*						Dynein heavy chain 9, axonemal
PSA7L									**		Proteasome subunit alpha type-7-like
DHAK		*	*			*		**	**	*	Bifunctional ATP-dependent dihydroxyacetone kinase/FAD-AMP lyase (cyclizing)
HEAT6					*	*	**	**	**	***	HEAT repeat-containing protein 6
RPA49					*						DNA-directed RNA polymerase I subunit RPA49
STAU2					***			**			Double-stranded RNA-binding protein Staufen homolog 2
4EBP1					*	*	*		*	*	Eukaryotic translation initiation factor 4E-binding protein 1
RABL3				***		*	***
ACYP2							*				Acylphosphatase-2
IPIL2		**		**		*
SH3L1		***	***	***	**	***	***				SH3 domain-binding glutamic acid-rich-like protein
NPRL2		*									Nitrogen permease regulator 2-like protein
SPRY3					*			*
CNGB3		*	***	***	*	**	**		*		Cyclic nucleotide-gated cation channel beta-3
CATB		***	**	*	***	***	***	***	***	**	Cathepsin B
MTMR9							*				Myotubularin-related protein 9
E41L5			**							*	Band 4.1-like protein 5
PCIF1			*		**	**	*		*	*	Phosphorylated CTD-interacting factor 1
CATD		***	***	***	***	***	***	***	***	**	Cathepsin D
COQ6			*								Ubiquinone biosynthesis monooxygenase COQ6
KRT37		*			*	**	*	*			Keratin, type I cuticular Ha7
PEPL1		*			**		*	*
UGDH			***	***	***	***	***	**			UDP-glucose 6-dehydrogenase
MSTO1			*			*	*				Protein misato homolog 1
GLGB				*		***	**		*	*	1,4-alpha-glucan-branching enzyme
G45IP			*		*	**	***	*		*	Growth arrest and DNA damage-inducible proteins-interacting protein 1
PCKGM		*	*		***	***	*		**	**	Phosphoenolpyruvate carboxykinase [GTP], mitochondrial
CSPG2					**	*
ASPP1						**	*		*
EPIPL		***	***	*	***	***	*	**	**		Epiplakin
GABT		**	***		***	***	*	*	*		4-aminobutyrate aminotransferase, mitochondrial
K22E		**			**	**		*	*		Keratin, type II cytoskeletal 2 epidermal
4F2					*	**	**	**	***	**	4F2 cell-surface antigen heavy chain
G6PD		***	***	**	***	***	***	***	***	***	Glucose-6-phosphate 1-dehydrogenase
MY18B		*	*			**					Unconventional myosin-XVIIIb
RABP2			*		*	*			**	**	Cellular retinoic acid-binding protein 2
PPID		*				*			*		Peptidyl-prolyl cis-trans isomerase D
SERB					*	*	*	*		*	Phosphoserine phosphatase
ARP5					*		*	*			Actin-related protein 5
CSK21		***	***		**	**					Casein kinase II subunit alpha
GDS1			*	*	**	***	***				Rap1 GTPase-GDP dissociation stimulator 1
COTL1						*	*				Coactosin-like protein
ABI3		**			*	*	**				ABI gene family member 3
LEG3		***	*		***	**	*	***			Galectin-3
GNL1				*			*				Guanine nucleotide-binding protein-like 1
PLEC		***	***	***	***	***	**	*			Plectin
CSRP1		**	***		***	***		**	*		Cysteine and glycine-rich protein 1
GNPI2		*		*	*	*	***		*	**	Glucosamine-6-phosphate isomerase 2
SYTL2			*		*	*					Synaptotagmin-like protein 2
ACTN3		*		*	**	**	**	*			Alpha-actinin-3
WASF3					***	*	*				Wiskott-Aldrich syndrome protein family member 3
PP2BA		**	***	***	***	***	**				Serine/threonine-protein phosphatase 2B catalytic subunit alpha isoform
ASAP2		*									Arf-GAP with SH3 domain, ANK repeat and PH domain-containing protein 2
EXOC8			*	**	*	*	*				Exocyst complex component 8
DI3L2							*				DIS3-like exonuclease 2
MK15						**		*	*		Mitogen-activated protein kinase 15
TOE1									*
K2C79		*			**	*			***		Keratin, type II cytoskeletal 79
FBXL6		*	***		***	**					F-box/LRR-repeat protein 6
BOLA1					*			*			BolA-like protein 1
SCMC1		**	*		*	**	**			*	Calcium-binding mitochondrial carrier protein SCaMC-1
PPE2				*			*				Serine/threonine-protein phosphatase with EF-hands 2
CAH1		*		***		*	***
ECH1					*	*			*	**	Delta(3,5)-Delta(2,4)-dienoyl-CoA isomerase, mitochondrial
ACTN1		**	***	***	***	***	**	*			Alpha-actinin-1
K1C16		*			*						Keratin, type I cytoskeletal 16
NCALD			*	**		*					Neurocalcin-delta
K1C14					**	**		***	*		Keratin, type I cytoskeletal 14
2009-09-01		**			***	**	**	***	**		Septin-9
CAN1		**	***		***	***	*				Calpain-1 catalytic subunit
KPYR					*						Pyruvate kinase isozymes R/L
RALY						*					RNA-binding protein Raly
DDX27							*		**	***	Probable ATP-dependent RNA helicase DDX27
SLK			*	*			*				STE20-like serine/threonine-protein kinase
LMNA			**		**	***	*				Prelamin-A/C
UBP32		***	***	*	***		**				Ubiquitin carboxyl-terminal hydrolase 32
AKD1			**	*	**	*	***				Adenylate kinase domain-containing protein 1
HPCA				**				*			Neuron-specific calcium-binding protein hippocalcin
K1C18		***			**	*					Keratin, type I cytoskeletal 18
ADT2					*						ADP/ATP translocase 2
SNRPA			*				**				U1 small nuclear ribonucleoprotein A
SYWC					*	**	*	*	***	***	Tryptophan--tRNA ligase, cytoplasmic
K2C8		***	*		***	***	**	**	***	*	Keratin, type II cytoskeletal 8
LUC7L		*			**			***			Putative RNA-binding protein Luc7-like 1
8ODP		*	*		**	*	**				7,8-dihydro-8-oxoguanine triphosphatase
ERP44						*	*				Endoplasmic reticulum resident protein 44
GLYM					**	**	*	*	*	*	Serine hydroxymethyltransferase, mitochondrial
RASK			*	*	*	*	**				GTPase KRas
DX39B		*	**		**	**	***			*	Spliceosome RNA helicase DDX39B
SIA7C									*
VDAC3					**	*		*			Voltage-dependent anion-selective channel protein 3
BAG3		***			**	**					BAG family molecular chaperone regulator 3
K2C5									**		Keratin, type II cytoskeletal 5
ODPAT										*	Pyruvate dehydrogenase E1 component subunit alpha, testis-specific form, mitochondrial
BASP1			***	**	***	**	**				Brain acid soluble protein 1
SC22B				*	*	**	*		**		Vesicle-trafficking protein SEC22b
TKT						*	**			**	Transketolase
TWST2			**	*		*	**		*	*	Twist-related protein 2
COMT					**			**			Catechol O-methyltransferase
PP2AA		*	*	**	**	**		*			Serine/threonine-protein phosphatase 2A catalytic subunit alpha isoform
VDAC1					*	*		**	**		Voltage-dependent anion-selective channel protein 1
RPR1A					**						Regulation of nuclear pre-mRNA domain-containing protein 1A
NQO1			*		*		*			*	NAD(P)H dehydrogenase [quinone] 1
ANGL1					*			*			Angiopoietin-related protein 1
ASSY					*	*	**	*		**	Argininosuccinate synthase
CLCB						*	*				Clathrin light chain B
AN32D										*	Acidic leucine-rich nuclear phosphoprotein 32 family member D
RAP1B			**	*		**	*				Ras-related protein Rap-1b
ACTA			*	*	*	**		*			Actin, aortic smooth muscle
SYTC		*	*		**	***	**		*	**	Threonine--tRNA ligase, cytoplasmic
SC23A						*	*			**	Protein transport protein Sec23A
H2AZ					**	**		*	**		Histone H2A.Z
SPAT8									*	*	Spermatogenesis-associated protein 8
KPYM			*	*	**	**	**	*			Pyruvate kinase isozymes M1/M2
LMNB2			**			**					Lamin-B2
TPD53							**		*	**	Tumor protein D53
HNRL2		*	**		**	**	***			*	Heterogeneous nuclear ribonucleoprotein U-like protein 2
VAPB						**	*				Vesicle-associated membrane protein-associated protein B/C
AMPM2							*				Methionine aminopeptidase 2
LASP1										*	LIM and SH3 domain protein 1
CLIC1			*		*	**	*		**	*	Chloride intracellular channel protein 1
K2C74					**				*		Keratin, type II cytoskeletal 74
CPNS1		**	*		*	**					Calpain small subunit 1
COMD9					**	*			*		COMM domain-containing protein 9
CTNA3				**							Catenin alpha-3
TRXR1								**		*	Thioredoxin reductase 1, cytoplasmic
DNJB1							*				DnaJ homolog subfamily B member 1
KIF6						*			*
IDHP		***		*	***	*	***				Isocitrate dehydrogenase [NADP], mitochondrial
NASP									**		Nuclear autoantigenic sperm protein
NDUA7			*	*			*				NADH dehydrogenase [ubiquinone] 1 alpha subcomplex subunit 7
GLYC							*		*	*	Serine hydroxymethyltransferase, cytosolic
SNAA							*				Alpha-soluble NSF attachment protein
CHIP								*	*		E3 ubiquitin-protein ligase CHIP
K1C13					*						Keratin, type I cytoskeletal 13
ASNS			**	*	**		*	**		**	Asparagine synthetase [glutamine-hydrolyzing]
S10AE					*						Protein S100-A14
EFTS		*	*		**	**		*			Elongation factor Ts, mitochondrial
SWT1						**	*		**
F120A					*						Constitutive coactivator of PPAR-gamma-like protein 1
SAP			*	**			**				Proactivator polypeptide
EFTU					*					*	Elongation factor Tu, mitochondrial
RAD54									***	*	DNA repair and recombination protein RAD54-like
FAF2						*			*		FAS-associated factor 2
ARP5L							*				Actin-related protein 2/3 complex subunit 5-like protein
SYHM					**			*			Probable histidine--tRNA ligase, mitochondrial
MYOF		*			*						Myoferlin
NINJ1			*						***		Ninjurin-1
PLSI					*					**	Plastin-1
RPGP1									***		Rap1 GTPase-activating protein 1
CRIP2					**						Cysteine-rich protein 2
HMGN1					*			**			Non-histone chromosomal protein HMG-14
VDAC2		**			*		**	**	*	**	Voltage-dependent anion-selective channel protein 2
LDHB		***	*		***	*					L-lactate dehydrogenase B chain
BCCIP								*			BRCA2 and CDKN1A-interacting protein
ADT1		**				*		*	*		ADP/ATP translocase 1
SYYC		***			**	**	*	**	***	*	Tyrosine--tRNA ligase, cytoplasmic
OCAD1		*									OCIA domain-containing protein 1
RADI						*			**		Radixin
BLMH				*							Bleomycin hydrolase
ERF3A				*		*			**		Eukaryotic peptide chain release factor GTP-binding subunit ERF3A
TRI10				**			*
ALDOB		*			***	***			*		Fructose-bisphosphate aldolase B
LEG1		***	***	***	***	***	***	*	***	**	Galectin-1
ATS3		*	*	*	*						A disintegrin and metalloproteinase with thrombospondin motifs 3
IDH3G									*		Isocitrate dehydrogenase [NAD] subunit gamma, mitochondrial
BASI					*						Basigin

## Sheet: proteins_heatmapValues
	P	G1- vs P	G2- vs P	G3- vs P	G1+ vs P	G2+ vs P	G3+ vs P	G1+ vs G1-	G2+ vs G2-	G3+ vs G3-	Protein name
FABP5	0	4.2185	4.28553	1.55896	3.85212	4.4495	0.655799	-0.366385	0.163974	-0.90316	Fatty acid-binding protein, epidermal
HID1	0	3.59931	3.76513	1.06499	3.09815	4.28071	1.68509	-0.501164	0.515576	0.620102
PGTA	0	2.73433	4.26702	1.05875	3.20941	4.83216	1.61072	0.475088	0.565142	0.551972	Geranylgeranyl transferase type-2 subunit alpha
MGT5A	0	3.39523	3.80618	4.20017	3.27145	4.20214	4.55999	-0.123789	0.395962	0.359824
ADSV	0	3.0071	3.48979	3.67672	3.70154	4.36307	4.00313	0.694445	0.87328	0.326409	Adseverin
CDCA2	0	9.20431	7.66801	9.25424	10.4992	10.1304	9.79836	1.29487	2.4624	0.544113	Cell division cycle-associated protein 2
ARL2	0	10.4714	10.8181	9.18168	11.1869	10.0942	9.94126	0.715467	-0.723895	0.75958	ADP-ribosylation factor-like protein 2
RIR2B	0	0.155137	0.988452	0.702986	-0.563971	0.193364	0.134516	-0.719108	-0.795088	-0.56847	Ribonucleoside-diphosphate reductase subunit M2 B
RCC1	0	0.591801	-0.201019	0.0351107	0.297824	-0.202679	-0.3158	-0.293977	-0.00165992	-0.350911	Regulator of chromosome condensation
LRC59	0	0.332543	0.492729	-0.0624763	-0.0995152	-0.0758031	-0.0399715	-0.432059	-0.568532	0.0225049	Leucine-rich repeat-containing protein 59
APM2	0	-0.578732	0.809243	0.35557	-1.06269	0.638694	0.211792	-0.483958	-0.170548	-0.143778	Adipose most abundant gene transcript 2 protein
GAR1	0	0.248276	0.323912	0.472408	0.0445538	-0.364772	0.198926	-0.203722	-0.688684	-0.273482	H/ACA ribonucleoprotein complex subunit 1
PPRC1	0	0.498296	-0.131984	0.0665243	0.388456	0.158403	-0.637605	-0.109839	0.290387	-0.70413
SNW1	0	-0.124587	0.647911	-0.0740453	-0.196208	0.184446	-0.078479	-0.0716218	-0.463465	-0.0044337	SNW domain-containing protein 1
MITD1	0	6.32255	0	0	0	0	0	-6.32255	0	0
SFXN1	0	0.26493	0.6183	0.490148	-0.0713247	0.0864203	0.0168033	-0.336255	-0.531879	-0.473345	Sideroflexin-1
CBPC4	0	0.586635	0.127644	-0.0226261	-0.0897835	0.271583	-0.142216	-0.676418	0.143938	-0.11959	Cytosolic carboxypeptidase 4
ABHDA	0	0.332184	-0.137375	0.536703	-0.039707	-0.200785	0.30707	-0.371891	-0.0634105	-0.229633	Abhydrolase domain-containing protein 10, mitochondrial
PTOV1	0	0.741068	0.334591	-0.82594	0.49701	0.0256544	-0.448421	-0.244058	-0.308936	0.377519	Prostate tumor-overexpressed gene 1 protein
GCSH	0	0.145418	0.0897356	0.46537	0.124494	0.0646928	-0.0943004	-0.0209236	-0.0250428	-0.559671	Glycine cleavage system H protein, mitochondrial
HYOU1	0	0.262342	0.502023	-0.169974	0.103902	0.152283	-0.14847	-0.15844	-0.349739	0.0215039	Hypoxia up-regulated protein 1
NCOAT	0	0.247562	0.655393	-0.0387488	0.302211	0.0251674	-0.199703	0.0546489	-0.630226	-0.160954	Bifunctional protein NCOAT
DIAP1	0	0.58023	0.56887	0.0669785	0.190149	0.281942	-0.317386	-0.390081	-0.286929	-0.384364	Protein diaphanous homolog 1
PDE12	0	-0.0516095	0.567338	-0.486542	0.0629304	0.355795	-0.22411	0.11454	-0.211543	0.262432	2',5'-phosphodiesterase 12
IMA5	0	0.509351	0.187216	-0.0479501	0.480903	-0.117747	-0.165623	-0.0284483	-0.304963	-0.117673	Importin subunit alpha-6
ATG7	0	0.253367	0.160171	0.498022	0.0667715	0.195386	-0.00967266	-0.186596	0.0352151	-0.507695	Ubiquitin-like modifier-activating enzyme ATG7
SDCG8	0	0.620641	0.873377	0.254857	0.424068	0.14386	-0.304345	-0.196573	-0.729517	-0.559202	Serologically defined colon cancer antigen 8
GFPT1	0	0.247612	0.527187	-0.096271	0.0562599	0.15845	0.0695118	-0.191352	-0.368737	0.165783	Glucosamine--fructose-6-phosphate aminotransferase [isomerizing] 1
IDH3A	0	0.26326	0.462896	0.50373	0.076007	0.23514	-0.0143698	-0.187253	-0.227756	-0.5181	Isocitrate dehydrogenase [NAD] subunit alpha, mitochondrial
NAA50	0	0.558696	0.17557	0.450838	-0.0677376	0.231814	0.167969	-0.626433	0.0562433	-0.28287	N-alpha-acetyltransferase 50
AT2A1	0	0.509599	0.688592	0.498401	-0.0247447	0.225465	0.133268	-0.534344	-0.463128	-0.365133	Sarcoplasmic/endoplasmic reticulum calcium ATPase 1
PYC	0	0.900027	0.127264	-0.0359736	-0.0524681	0.302165	0.119524	-0.952495	0.174901	0.155498	Pyruvate carboxylase, mitochondrial
TIM9	0	0.5368	0.177219	0.759841	0.0875244	0.0702051	0.214284	-0.449276	-0.107014	-0.545557	Mitochondrial import inner membrane translocase subunit Tim9
ACON	0	0.113973	0.518866	-0.11756	0.209112	0.526291	-0.357732	0.0951393	0.00742497	-0.240172	Aconitate hydratase, mitochondrial
PGAM1	0	0.54566	0.309825	0.193394	0.259725	0.151772	-0.0247798	-0.285935	-0.158053	-0.218174	Phosphoglycerate mutase 1
ERGI1	0	0.727732	0.16167	0.266089	0.0844336	0.0581834	0.306118	-0.643299	-0.103487	0.0400289	Endoplasmic reticulum-Golgi intermediate compartment protein 1
PNMA5	0	0.618945	0.0381166	0.714223	0.0243883	-0.0871888	0.558696	-0.594557	-0.125305	-0.155527
PDCD4	0	0.461167	0.694632	0.585021	0.122288	0.204963	0.189613	-0.338879	-0.48967	-0.395409	Programmed cell death protein 4
DHTK1	0	-0.00354589	-0.192417	0.496612	0.0333912	-0.239637	0.734147	0.0369371	-0.0472203	0.237535	Probable 2-oxoglutarate dehydrogenase E1 component DHKTD1, mitochondrial
ENAH	0	0.12007	0.504457	0.194223	0.0794567	0.50791	-0.0541648	-0.0406137	0.00345303	-0.248388	Protein enabled homolog
GRHPR	0	0.29869	0.0697033	-0.0828107	-0.267584	0.387038	0.424345	-0.566275	0.317335	0.507156	Glyoxylate reductase/hydroxypyruvate reductase
PFD6	0	0.700811	0.273553	0.606103	0.329301	0.0392049	0.18059	-0.371509	-0.234348	-0.425513	Prefoldin subunit 6
SYVC	0	0.0378652	0.475633	0.78166	-0.000904746	0.417181	0.137411	-0.03877	-0.0584513	-0.644249	Valine--tRNA ligase
CALX	0	0.3574	0.615749	0.195036	0.268233	0.0996199	0.191579	-0.0891666	-0.516129	-0.00345648	Calnexin
MYO9A	0	-0.518817	0.687563	1.18776	-0.142004	-0.0209933	0.73191	0.376814	-0.708557	-0.455852	Unconventional myosin-IXa
RANG	0	0.507248	0.109912	0.21476	0.312198	0.230138	0.0390858	-0.19505	0.120226	-0.175674	Ran-specific GTPase-activating protein
TMED9	0	0.257762	0.592418	0.0784788	0.303814	0.189901	0.0995141	0.0460523	-0.402517	0.0210353	Transmembrane emp24 domain-containing protein 9
SAFB1	0	0.525365	-0.0994589	0.134648	0.412757	0.0665715	0.133012	-0.112608	0.16603	-0.00163569	Scaffold attachment factor B1
RBBP7	0	0.705769	0.0707931	0.016018	0.535016	0.0386547	0.0664226	-0.170753	-0.0321384	0.0504045	Histone-binding protein RBBP7
U3IP2	0	0.0719402	-0.0766756	0.196406	0.633832	-0.0805867	0.136748	0.561892	-0.0039111	-0.059658	U3 small nucleolar RNA-interacting protein 2
RM12	0	0.262349	0.778022	0.544462	-0.0396785	0.555897	0.176165	-0.302028	-0.222125	-0.368297	39S ribosomal protein L12, mitochondrial
PP2BC	0	0.328144	-0.144488	0.111647	0.529545	0.0649323	0.10304	0.201401	0.20942	-0.0086065	Serine/threonine-protein phosphatase 2B catalytic subunit gamma isoform
CCD34	0	0.633855	0.706836	0.372145	0.338899	-0.114559	0.500694	-0.294957	-0.821395	0.128549	Coiled-coil domain-containing protein 34
RL23A	0	0.510436	0.193769	0.358903	0.243804	0.173802	0.310651	-0.266632	-0.0199672	-0.048252	60S ribosomal protein L23a
WDR26	0	0.131563	-0.0490529	-0.0400956	-0.0958077	0.520059	0.30642	-0.227371	0.569112	0.346516	WD repeat-containing protein 26
PPIF	0	0.395587	0.36145	0.597557	0.223134	0.279141	0.242243	-0.172453	-0.0823095	-0.355315	Peptidyl-prolyl cis-trans isomerase F, mitochondrial
TRAF2	0	0.59611	0.264751	0.498324	0.347137	0.273716	0.172911	-0.248973	0.0089656	-0.325413	TNF receptor-associated factor 2
ST134	0	0.30256	0.367736	0.253891	0.0490384	0.51024	0.259081	-0.253522	0.142504	0.00519073	Putative protein FAM10A4
PRKDC	0	0.1912	0.126924	0.000788243	0.0935888	0.619864	0.107128	-0.097611	0.49294	0.10634	DNA-dependent protein kinase catalytic subunit
CECR5	0	-0.0798399	0.204987	0.221506	0.279417	0.539806	0.00422357	0.359257	0.33482	-0.217282	Cat eye syndrome critical region protein 5
DOPD	0	0.578918	0.546971	0.312747	0.200087	0.47649	0.148138	-0.378831	-0.070481	-0.164609	D-dopachrome decarboxylase
KC1A	0	0.282779	0.0682841	0.847698	-0.21901	-0.0544803	1.10813	-0.501789	-0.122764	0.260435	Casein kinase I isoform alpha
FLNB	0	0.139235	0.155437	-0.323532	0.668648	0.435276	-0.252361	0.529413	0.279839	0.0711714	Filamin-B
PPT1	0	0.854199	0.424083	0.564252	0.693116	0.365562	-0.200784	-0.161083	-0.0585211	-0.765036	Palmitoyl-protein thioesterase 1
GDF15	0	0.130098	-0.159109	0.674254	0.22946	0.00678191	0.631177	0.0993621	0.165891	-0.0430773	Growth/differentiation factor 15
SETD9	0	0.375351	0.0387215	-0.243157	0.536264	0.0306889	0.310942	0.160913	-0.00803258	0.554099	SET domain-containing protein 9
GUAA	0	-0.0203346	0.368919	0.00519504	0.0630413	0.574486	0.240524	0.0833759	0.205568	0.235329	GMP synthase [glutamine-hydrolyzing]
DHSB	0	0.560753	0.323719	0.14976	0.476155	0.298238	0.105552	-0.0845979	-0.0254814	-0.0442078	Succinate dehydrogenase [ubiquinone] iron-sulfur subunit, mitochondrial
CAP1	0	1.00662	-0.0987622	-0.24653	1.10576	-0.0379171	-0.180348	0.0991479	0.0608451	0.0661817	Adenylyl cyclase-associated protein 1
TTL12	0	0.572099	0.225309	0.242095	0.282955	0.290474	0.316748	-0.289144	0.0651648	0.0746525	Tubulin--tyrosine ligase-like protein 12
RMXL2	0	0.4199	-0.0430376	0.131117	0.6008	0.207675	0.127644	0.1809	0.250712	-0.00347253	RNA-binding motif protein, X-linked-like-2
KCRS	0	0.0862514	0.153801	-0.0434944	0.00709234	0.340767	0.591643	-0.0791591	0.186965	0.635138	Creatine kinase S-type, mitochondrial
RP1BL	0	0.659852	0.125724	0.247176	0.465866	0.123582	0.361596	-0.193986	-0.00214235	0.11442	Ras-related protein Rap-1b-like protein
SSRA	0	0.52719	0.450121	0.0357154	0.434714	0.236243	0.292194	-0.0924766	-0.213878	0.256479	Translocon-associated protein subunit alpha
SAHH3	0	0.362789	0.1995	0.507022	0.242399	0.404587	0.320342	-0.12039	0.205087	-0.18668	Putative adenosylhomocysteinase 3
ENOB	0	0.817367	-0.0865526	-0.11148	0.624115	0.0499221	0.29545	-0.193251	0.136475	0.406929	Beta-enolase
PDIA1	0	0.102731	0.677515	-0.164009	0.22485	0.658989	0.08615	0.122119	-0.0185261	0.250159	Protein disulfide-isomerase
PAP1L	0	0.231343	0.117453	0.209285	0.311819	0.1333	0.528545	0.0804769	0.0158468	0.31926	Polyadenylate-binding protein 1-like
THIK	0	0.302841	0.369624	0.0330212	0.0793611	0.851872	0.0432919	-0.22348	0.482248	0.0102707	3-ketoacyl-CoA thiolase, peroxisomal
SYNC	0	0.756832	0.648066	0.275283	0.347764	0.520546	0.107668	-0.409068	-0.12752	-0.167615	Asparagine--tRNA ligase, cytoplasmic
SNX14	0	0.668291	0.865526	-0.155543	0.117041	0.663172	0.199611	-0.55125	-0.202353	0.355155
LC7L2	0	0.133997	0.0809271	-0.208449	0.390132	0.540337	0.0495805	0.256136	0.45941	0.258029	Putative RNA-binding protein Luc7-like 2
SODC	0	0.122709	0.256498	-0.0355875	-0.105122	0.799657	0.306913	-0.227831	0.543159	0.342501	Superoxide dismutase [Cu-Zn]
PEBP1	0	0.583006	0.339144	-0.430248	0.686384	0.571451	-0.250345	0.103378	0.232306	0.179903	Phosphatidylethanolamine-binding protein 1
MEP50	0	0.473699	-0.287658	0.794526	0.354244	-0.104282	0.765021	-0.119456	0.183376	-0.0295048	Methylosome protein 50
C1TC	0	0.278219	-0.374089	0.278925	0.50218	-0.0103833	0.532652	0.223961	0.363705	0.253726	C-1-tetrahydrofolate synthase, cytoplasmic
RUFY1	0	0.283303	-0.0528153	0.166963	0.286583	0.60198	0.142219	0.00328003	0.654795	-0.0247436	RUN and FYVE domain-containing protein 1
SYTM	0	-0.234453	0.824064	0.566465	0.105853	0.658948	0.279347	0.340307	-0.165115	-0.287119	Threonine--tRNA ligase, mitochondrial
ANM6	0	0.653449	0.654467	0.736202	0.27993	0.433329	0.343542	-0.373519	-0.221138	-0.39266	Protein arginine N-methyltransferase 6
SRRM1	0	0.619607	0.162729	-0.130089	0.584772	0.333855	0.139793	-0.0348351	0.171126	0.269882	Serine/arginine repetitive matrix protein 1
PSME3	0	0.786999	0.485316	0.14949	0.560479	0.446352	0.0526126	-0.226521	-0.0389635	-0.0968771	Proteasome activator complex subunit 3
LKHA4	0	-0.0916124	0.142516	0.184932	0.0372481	0.516209	0.514531	0.12886	0.373694	0.329599	Leukotriene A-4 hydrolase
HEBP1	0	-0.36756	0.113021	0.636032	-0.14938	0.429437	0.789299	0.21818	0.316415	0.153267	Heme-binding protein 1
SYLC	0	0.0839113	1.00795	0.256607	0.153324	0.64431	0.276239	0.0694132	-0.363637	0.0196318	Leucine--tRNA ligase, cytoplasmic
SRSF3	0	0.284239	0.02267	0.193005	0.552055	0.34606	0.179146	0.267816	0.32339	-0.0138589	Serine/arginine-rich splicing factor 3
SSRP1	0	0.404928	-0.0313479	0.247982	0.622137	0.220457	0.235985	0.217208	0.251805	-0.0119967	FACT complex subunit SSRP1
SUMO2	0	-0.0307237	0.221948	-0.268377	0.149432	1.05206	-0.121531	0.180155	0.830114	0.146846	Small ubiquitin-related modifier 2
ODP2	0	0.265309	0.776087	0.108505	0.588947	0.581125	-0.0685127	0.323639	-0.194962	-0.177017	Dihydrolipoyllysine-residue acetyltransferase component of pyruvate dehydrogenase complex, mitochondrial
SPTB2	0	0.552889	0.502302	-0.379018	0.76264	0.694285	-0.342298	0.209751	0.191982	0.0367202	Spectrin beta chain, non-erythrocytic 1
GSTM3	0	0.607085	-0.245192	0.98957	0.464909	-0.480125	1.13008	-0.142176	-0.234933	0.140507	Glutathione S-transferase Mu 3
HS905	0	0.297205	0.466749	0.25845	0.285231	0.516638	0.318021	-0.0119735	0.0498893	0.0595711	Putative heat shock protein HSP 90-alpha A5
RM10	0	0.162593	0.213755	0.218095	0.286582	0.787519	0.0533697	0.123989	0.573764	-0.164725	39S ribosomal protein L10, mitochondrial
EIF3L	0	-0.00617026	0.0896272	0.0517115	0.554522	0.280975	0.299038	0.560692	0.191347	0.247326	Eukaryotic translation initiation factor 3 subunit L
RNH2B	0	0.719271	0.389862	0.300124	0.516705	0.254314	0.366822	-0.202566	-0.135548	0.0666983
IPP2	0	0.541479	0.582763	0.742679	0.320665	0.382902	0.436805	-0.220814	-0.199862	-0.305874	Protein phosphatase inhibitor 2
DNJA3	0	0.237247	0.465308	0.0780574	0.35213	0.56026	0.237436	0.114883	0.094952	0.159379	DnaJ homolog subfamily A member 3, mitochondrial
LYAG	0	-0.276324	0.832542	0.0167684	0.13346	1.05457	-0.0371098	0.409785	0.222025	-0.0538783	Lysosomal alpha-glucosidase
AHSA1	0	0.361165	0.25776	0.222447	0.56677	0.280784	0.308207	0.205605	0.0230245	0.0857603	Activator of 90 kDa heat shock protein ATPase homolog 1
RL1D1	0	0.448794	0.131659	0.60564	0.197418	0.389762	0.569096	-0.251377	0.258103	-0.0365438	Ribosomal L1 domain-containing protein 1
ALKB5	0	0.507214	0.121387	0.527932	0.833042	0.0363666	0.293018	0.325827	-0.0850202	-0.234914	Probable alpha-ketoglutarate-dependent dioxygenase ABH5
API5	0	-0.016251	0.105019	0.029101	0.529371	0.496474	0.140969	0.545622	0.391455	0.111868	Apoptosis inhibitor 5
PAPS1	0	0.321045	0.246526	-0.0551157	0.505965	0.556721	0.110856	0.18492	0.310195	0.165972	Bifunctional 3'-phosphoadenosine 5'-phosphosulfate synthase 1
PTH2	0	0.763228	0.0949423	0.602307	0.465653	0.0526173	0.669212	-0.297575	-0.042325	0.0669052	Peptidyl-tRNA hydrolase 2, mitochondrial
IAH1	0	1.04667	-0.18849	0.502395	0.703195	0.281503	0.210028	-0.343473	0.469993	-0.292367	Isoamyl acetate-hydrolyzing esterase 1 homolog
UBC	0	0.461854	0.756737	0.288675	0.402327	0.413561	0.382273	-0.0595264	-0.343176	0.0935976	Polyubiquitin-C
DIC	0	0.411239	0.885603	0.198146	0.243358	0.9005	0.0579546	-0.167881	0.0148968	-0.140192	Mitochondrial dicarboxylate carrier
ERCC2	0	0.55436	1.50308	-0.160536	0.109292	1.20292	-0.100157	-0.445068	-0.30016	0.0603792	TFIIH basal transcription factor complex helicase XPD subunit
TCPB	0	0.393353	0.442072	0.114676	0.304045	0.537688	0.375093	-0.0893075	0.0956158	0.260417	T-complex protein 1 subunit beta
SPTN1	0	0.414557	0.389277	-0.229883	0.590516	0.696678	-0.0684706	0.175959	0.3074	0.161413	Spectrin alpha chain, non-erythrocytic 1
DREB	0	0.0986714	0.53034	-0.509538	0.405067	0.948731	-0.132782	0.306396	0.418391	0.376756	Drebrin
DJC17	0	0.32538	-0.209195	0.0423919	0.139451	0.697407	0.384529	-0.185929	0.906602	0.342137	DnaJ homolog subfamily C member 17
CNDP2	0	0.0608941	0.145403	-0.219826	0.3009	0.747367	0.176249	0.240006	0.601965	0.396075	Cytosolic non-specific dipeptidase
ENSA	0	0.0606765	0.0535238	0.208532	0.0975834	0.740068	0.38964	0.0369069	0.686545	0.181108	Alpha-endosulfine
LYPA2	0	0.744361	0.295097	0.098291	1.06413	0.194502	-0.0247289	0.319773	-0.100594	-0.12302	Acyl-protein thioesterase 2
PCX2	0	0.220009	0.787295	0.18605	0.277206	0.867114	0.0908009	0.0571976	0.0798194	-0.0952496	Pecanex-like protein 2
AGR2	0	-0.378796	-0.0925348	0.709161	0.0483242	0.193871	0.996076	0.42712	0.286406	0.286915	Anterior gradient protein 2 homolog
HS74L	0	0.549507	0.654811	0.20244	0.283562	0.561017	0.400519	-0.265945	-0.0937939	0.19808	Heat shock 70 kDa protein 4L
THOP1	0	0.769189	0.557551	0.263626	0.510507	0.395742	0.339532	-0.258681	-0.161809	0.0759067	Thimet oligopeptidase
TPC	0	0.135158	0.586003	1.39457	-0.30123	0.674542	0.874302	-0.436388	0.088539	-0.520265	Mitochondrial thiamine pyrophosphate carrier
EFHC2	0	2.10671	-0.20328	-0.0913174	2.15653	-0.125219	-0.78248	0.0498138	0.0780613	-0.691163	EF-hand domain-containing family member C2
RS11	0	0.495315	0.230598	0.22781	0.235346	0.49545	0.528189	-0.259969	0.264851	0.300379	40S ribosomal protein S11
PYGB	0	0.473045	0.340749	0.118781	0.512057	0.566527	0.180452	0.0390118	0.225778	0.0616719	Glycogen phosphorylase, brain form
RL7L	0	0.221432	-0.0704475	0.00317246	0.307057	0.387792	0.5649	0.0856242	0.45824	0.561728	60S ribosomal protein L7-like 1
PSAL	0	-0.00818941	0.277615	0.269632	0.411036	0.518236	0.33675	0.419226	0.240621	0.0671176	Puromycin-sensitive aminopeptidase-like protein
RBBP4	0	0.636169	0.107008	-0.0191098	0.864436	0.399719	0.0188635	0.228267	0.292711	0.0379733	Histone-binding protein RBBP4
EDC3	0	0.79013	0.490882	0.203244	0.829298	0.511771	-0.0575836	0.0391686	0.0208895	-0.260828	Enhancer of mRNA-decapping protein 3
EIF3B	0	0.512496	0.307532	0.416793	0.518687	0.348998	0.423114	0.00619106	0.041466	0.00632059	Eukaryotic translation initiation factor 3 subunit B
AMPL	0	0.296825	0.0301856	0.093577	0.577413	0.51012	0.203718	0.280588	0.479935	0.110141	Cytosol aminopeptidase
LAS2	0	0.487381	0.369279	0.191895	0.624826	-0.0247578	0.698374	0.137445	-0.394037	0.506479
SORCN	0	0.426225	0.152291	0.696352	0.4077	0.340956	0.551694	-0.0185246	0.188665	-0.144658	Sorcin
1433T	0	0.112757	0.0836004	-0.206673	0.364636	0.531482	0.409456	0.251879	0.447881	0.616129	14-3-3 protein theta
PAP1M	0	0.436302	0.178989	0.127786	0.701945	0.340774	0.269877	0.265643	0.161784	0.142091	Polyadenylate-binding protein 1-like 2
RB3GP	0	0.398292	0.451994	0.226218	0.888913	0.250523	0.173815	0.490621	-0.201471	-0.052403	Rab3 GTPase-activating protein catalytic subunit
RB33B	0	0.398292	0.451994	0.226218	0.888913	0.250523	0.173815	0.490621	-0.201471	-0.052403	Ras-related protein Rab-33B
RB27B	0	0.398292	0.451994	0.226218	0.888913	0.250523	0.173815	0.490621	-0.201471	-0.052403	Ras-related protein Rab-27B
RAB13	0	0.398292	0.451994	0.226218	0.888913	0.250523	0.173815	0.490621	-0.201471	-0.052403	Ras-related protein Rab-13
IPO4	0	0.56679	0.239117	0.400495	0.468495	0.244519	0.605621	-0.0982951	0.00540199	0.205126	Importin-4
AP2A2	0	0.285828	0.180017	-0.26316	0.361145	0.857805	0.10015	0.0753162	0.677788	0.36331	AP-2 complex subunit alpha-2
ENOG	0	1.02963	0.210446	0.296883	0.724556	0.255407	0.342324	-0.305071	0.0449613	0.0454408	Gamma-enolase
TOM70	0	0.185799	0.772076	0.391725	0.329258	0.377474	0.616562	0.143459	-0.394601	0.224837	Mitochondrial import receptor subunit TOM70
UBQL4	0	0.384905	0.715389	0.42318	0.416227	0.541415	0.367675	0.0313222	-0.173974	-0.0555059	Ubiquilin-4
LEO1	0	0.68318	0.744707	0.307087	0.347221	0.522051	0.473705	-0.335958	-0.222656	0.166619	RNA polymerase-associated protein LEO1
SYIM	0	0.320212	0.653478	0.43954	0.372358	0.487434	0.486232	0.0521454	-0.166044	0.0466914	Isoleucine--tRNA ligase, mitochondrial
ODPB	0	0.307123	0.419073	0.114294	0.69172	0.637588	0.0173621	0.384597	0.218515	-0.0969323	Pyruvate dehydrogenase E1 component subunit beta, mitochondrial
HS105	0	0.491767	0.231397	0.109758	0.565598	0.423302	0.36506	0.0738309	0.191905	0.255303	Heat shock protein 105 kDa
ITPK1	0	0.82068	0.508309	0.641843	0.674459	-0.118335	0.798024	-0.146221	-0.626644	0.156181	Inositol-tetrakisphosphate 1-kinase
GDIA	0	0.195287	0.102008	0.643747	0.282915	0.169469	0.902159	0.0876276	0.067461	0.258412	Rab GDP dissociation inhibitor alpha
LDHA	0	0.483679	0.758098	0.519595	0.259604	0.629017	0.468715	-0.224075	-0.129081	-0.0508801	L-lactate dehydrogenase A chain
RAGP1	0	0.238971	0.2425	-0.0250532	0.59903	0.412982	0.348964	0.360059	0.170482	0.374017	Ran GTPase-activating protein 1
2A5E	0	-0.106636	-0.0282373	0.411937	0.661367	0.56856	0.133234	0.768003	0.596798	-0.278702	Serine/threonine-protein phosphatase 2A 56 kDa regulatory subunit epsilon isoform
PCBP2	0	0.0129091	-0.00618576	-0.0331419	0.522409	0.378445	0.465553	0.5095	0.384631	0.498695	Poly(rC)-binding protein 2
ROBO2	0	-0.0413349	0.0942928	0.0908916	0.580533	0.125969	0.671185	0.621868	0.0316757	0.580294
RL10A	0	0.400003	0.201731	0.196168	0.370151	0.440863	0.570702	-0.0298523	0.239132	0.374534	60S ribosomal protein L10a
IF4B	0	0.0993475	0.28786	0.305293	0.301593	0.497272	0.58613	0.202245	0.209411	0.280837	Eukaryotic translation initiation factor 4B
HSP7C	0	0.518576	0.541718	0.186922	0.537568	0.547368	0.309564	0.0189915	0.00565003	0.122642	Heat shock cognate 71 kDa protein
DOK5	0	0.375148	0.483906	0.548228	0.515657	0.53019	0.348849	0.140508	0.0462843	-0.199379
RL15	0	0.424138	0.215415	0.226344	0.369001	0.411324	0.627663	-0.0551362	0.195908	0.401319	60S ribosomal protein L15
TRM1	0	-0.0424797	-0.313044	0.480835	0.268739	0.400829	0.741973	0.311219	0.713873	0.261138	tRNA (guanine(26)-N(2))-dimethyltransferase
TRA2A	0	0.424388	-0.280661	0.216545	0.849124	0.247283	0.317336	0.424735	0.527944	0.100791	Transformer-2 protein homolog alpha
PRDX1	0	1.391	0.201679	0.299698	1.31478	-0.0293646	0.13476	-0.0762239	-0.231044	-0.164939	Peroxiredoxin-1
MAVS	0	0.692882	0.900426	0.187467	0.519665	0.699803	0.204625	-0.173217	-0.200623	0.0171579	Mitochondrial antiviral-signaling protein
KAP0	0	0.286088	0.905636	-0.192385	0.623716	0.587904	0.231078	0.337629	-0.317733	0.423463	cAMP-dependent protein kinase type I-alpha regulatory subunit
SRSF7	0	0.429031	-0.0862375	0.126183	0.825692	0.39167	0.227227	0.396661	0.477907	0.101043	Serine/arginine-rich splicing factor 7
RAB6B	0	0.445587	0.579264	0.41178	0.734216	0.245036	0.478577	0.288629	-0.334228	0.0667971	Ras-related protein Rab-6B
HSP77	0	0.467594	0.602614	0.256159	0.63628	0.561919	0.260131	0.168686	-0.040695	0.00397125	Putative heat shock 70 kDa protein 7
SPEE	0	1.2851	0.429061	0.366456	0.908471	0.391194	0.177452	-0.376633	-0.0378673	-0.189003	Spermidine synthase
RAB1B	0	0.266714	0.469267	0.0727757	0.733402	0.467538	0.283356	0.466688	-0.001729	0.210581	Ras-related protein Rab-1B
2014-09-01	0	0.75045	0.31613	0.109706	0.514081	0.646454	0.333682	-0.236369	0.330324	0.223975	Septin-14
AIP	0	0.226288	0.270461	-0.0247905	0.621187	0.617917	0.264581	0.3949	0.347456	0.289371	AH receptor-interacting protein
DSRAD	0	0.649675	0.765765	-0.262523	0.860687	0.81266	-0.164657	0.211012	0.0468957	0.0978667	Double-stranded RNA-specific adenosine deaminase
RRMJ3	0	0.509377	0.330696	0.365522	0.507842	0.568838	0.436702	-0.00153531	0.238142	0.0711807	pre-rRNA processing protein FTSJ3
G3BP2	0	0.389664	0.269457	0.324947	0.27195	0.540678	0.701249	-0.117714	0.271221	0.376301	Ras GTPase-activating protein-binding protein 2
CALR	0	0.54219	0.564873	0.0170393	0.849898	0.328736	0.344607	0.307708	-0.236137	0.327568	Calreticulin
G3BP1	0	0.363875	0.0263159	0.295402	0.37775	0.586103	0.566156	0.0138746	0.559787	0.270754	Ras GTPase-activating protein-binding protein 1
TBCB	0	-0.0806213	0.683766	-0.102926	0.434395	1.03159	0.0702563	0.515016	0.347824	0.173183	Tubulin-folding cofactor B
ESRP1	0	0.265126	0.645954	0.666152	0.6131	0.511271	0.417831	0.347974	-0.134683	-0.248321	Epithelial splicing regulatory protein 1
PPIA	0	0.489672	0.434114	0.299627	0.618224	0.566586	0.359031	0.128552	0.132472	0.0594048	Peptidyl-prolyl cis-trans isomerase A
RM38	0	0.647071	0.309985	0.273442	0.433989	0.667914	0.447559	-0.213082	0.357929	0.174118	39S ribosomal protein L38, mitochondrial
CSTF2	0	-0.169239	0.149451	0.445199	0.149565	0.889232	0.511446	0.318804	0.739781	0.0662474	Cleavage stimulation factor subunit 2
RT27	0	-0.0202806	0.110484	0.374303	0.422541	0.710463	0.422755	0.442821	0.599978	0.0484518	28S ribosomal protein S27, mitochondrial
GNA13	0	-0.0471033	0.356526	0.316993	0.985457	0.120862	0.449482	1.03256	-0.235663	0.132489	Guanine nucleotide-binding protein subunit alpha-13
K6PL	0	0.346404	-0.101453	-0.0336907	0.830608	0.380563	0.34784	0.484204	0.482016	0.381531	6-phosphofructokinase, liver type
PURA2	0	0.108302	-0.00599119	-0.0407492	0.406293	0.713443	0.441274	0.297991	0.719434	0.482023	Adenylosuccinate synthetase isozyme 2
MRP	0	0.924946	0.627941	0.538783	0.644839	0.516584	0.402337	-0.280107	-0.111357	-0.136446	MARCKS-related protein
EF1A3	0	0.350377	0.278794	0.126128	0.551635	0.484132	0.529159	0.201257	0.205338	0.403032	Putative elongation factor 1-alpha-like 3
HSP72	0	0.631126	0.428803	0.14711	0.628185	0.552733	0.384641	-0.00294132	0.12393	0.237531	Heat shock-related 70 kDa protein 2
PRDX2	0	0.607208	0.193625	0.0937412	0.653343	0.591747	0.324563	0.0461354	0.398122	0.230821	Peroxiredoxin-2
NHRF1	0	0.516727	1.56852	0.656306	0.221483	0.860186	0.488036	-0.295244	-0.70833	-0.16827	Na(+)/H(+) exchange regulatory cofactor NHE-RF1
MURC	0	0.15152	0.120347	-0.0944665	0.607023	0.374429	0.588921	0.455503	0.254082	0.683388
IPO5	0	0.263224	0.381256	0.169645	0.659622	0.493422	0.427626	0.396398	0.112166	0.257981	Importin-5
TXTP	0	0.534004	1.12903	0.319177	0.43272	0.65535	0.511429	-0.101284	-0.473682	0.192252	Tricarboxylate transport protein, mitochondrial
FKB1A	0	0.874715	0.651305	0.11641	0.694918	0.969644	-0.0552298	-0.179796	0.318339	-0.17164	Peptidyl-prolyl cis-trans isomerase FKBP1A
EIF3I	0	0.497948	0.477304	0.339782	0.686061	0.445652	0.479234	0.188113	-0.0316519	0.139452	Eukaryotic translation initiation factor 3 subunit I
MSI2H	0	0.524191	0.247628	0.535374	0.566323	0.49188	0.55485	0.0421318	0.244252	0.0194765	RNA-binding protein Musashi homolog 2
DNJA1	0	0.297275	0.549037	0.0802514	0.52738	0.698329	0.390457	0.230105	0.149292	0.310206	DnaJ homolog subfamily A member 1
PUR6	0	0.427711	0.381978	0.282333	0.481188	0.544766	0.592069	0.0534765	0.162788	0.309735	Multifunctional protein ADE2
RAB7A	0	0.378401	1.19631	0.118705	0.392136	0.971538	0.285021	0.0137352	-0.224767	0.166316	Ras-related protein Rab-7a
EF2	0	0.551698	0.55531	0.1902	0.747683	0.412216	0.494292	0.195985	-0.143094	0.304092	Elongation factor 2
DDX21	0	0.716614	0.732692	0.653678	0.319938	0.680609	0.665959	-0.396676	-0.052083	0.0122807	Nucleolar RNA helicase 2
LYPA1	0	0.208789	0.56671	0.495944	0.359986	0.795424	0.514969	0.151198	0.228715	0.0190246	Acyl-protein thioesterase 1
EIF1	0	0.32257	0.206905	0.0158682	0.589327	0.592311	0.501825	0.266758	0.385406	0.485956	Eukaryotic translation initiation factor 1
RM55	0	0.136816	0.261081	0.5877	0.115381	1.09489	0.474068	-0.0214349	0.833806	-0.113632	39S ribosomal protein L55, mitochondrial
TDRD5	0	-0.159621	0.459046	0.610707	0.587285	0.25186	0.852037	0.746906	-0.207185	0.24133	Tudor domain-containing protein 5
UBL7	0	0.75374	0.26049	0.435428	0.763895	0.252725	0.676149	0.0101552	-0.00776558	0.240721	Ubiquitin-like protein 7
DUT	0	0.631588	-0.108423	0.199904	0.862839	0.313382	0.519035	0.231251	0.421804	0.319131	Deoxyuridine 5'-triphosphate nucleotidohydrolase, mitochondrial
GRB2	0	0.415315	0.824081	0.216202	0.526283	0.895996	0.28488	0.110969	0.0719143	0.0686778	Growth factor receptor-bound protein 2
TATD1	0	0.844035	1.00683	0.0153331	0.682076	1.25538	-0.229991	-0.161959	0.248549	-0.245325	Putative deoxyribonuclease TATDN1
PAB4L	0	0.42436	0.236566	0.396933	0.710906	0.500798	0.502684	0.286546	0.264232	0.105751	Polyadenylate-binding protein 4-like
PURA	0	0.524458	0.193094	0.733342	0.621272	0.56833	0.526172	0.0968147	0.375236	-0.20717	Transcriptional activator protein Pur-alpha
CAPR1	0	0.296924	0.00217228	-0.0770246	0.624462	0.448858	0.664242	0.327538	0.446685	0.741267	Caprin-1
GRWD1	0	-0.00296364	0.15545	0.376889	0.590423	0.423274	0.726778	0.593387	0.267823	0.349889	Glutamate-rich WD repeat-containing protein 1
FAHD1	0	0.0620835	0.353546	0.750159	0.309768	0.379333	1.05507	0.247684	0.0257871	0.304913	Acylpyruvase FAHD1, mitochondrial
TCPH	0	0.357429	0.618908	0.173091	0.64832	0.735077	0.371424	0.290891	0.116169	0.198333	T-complex protein 1 subunit eta
EIF2A	0	0.507904	0.317997	0.211028	0.804102	0.434237	0.518748	0.296198	0.116241	0.30772	Eukaryotic translation initiation factor 2A
IF4G1	0	0.514179	0.833311	0.188315	0.549946	0.802541	0.412101	0.0357673	-0.0307704	0.223785	Eukaryotic translation initiation factor 4 gamma 1
TBR1	0	0.719539	0.636557	0.641598	1.09054	0.567793	0.110289	0.371005	-0.0687638	-0.531309	T-box brain protein 1
GYS1	0	0.934212	0.403999	1.12765	0.451357	0.396984	0.945535	-0.482855	-0.00701518	-0.182112	Glycogen [starch] synthase, muscle
HSB11	0	0.534879	0.283577	0.0858142	0.69896	0.173435	0.925132	0.164082	-0.110142	0.839317	Heat shock protein beta-11
KGUA	0	0.0998828	-0.345072	0.294403	0.793131	0.874012	0.131715	0.693248	1.21908	-0.162688	Guanylate kinase
KAD2	0	0.999137	0.12837	0.382944	1.02903	0.385396	0.386594	0.0298963	0.257026	0.00365032	Adenylate kinase 2, mitochondrial
RENT1	0	0.259507	0.0679691	0.39893	0.597906	0.455625	0.757639	0.338399	0.387656	0.358709	Regulator of nonsense transcripts 1
GDIB	0	0.225891	0.239928	0.866301	0.403278	0.479487	0.930419	0.177386	0.239558	0.064118	Rab GDP dissociation inhibitor beta
XRCC1	0	0.789786	0.294744	0.274104	1.40772	0.479269	-0.072853	0.617934	0.184525	-0.346957	DNA repair protein XRCC1
MSH4	0	0.508572	0.33692	-0.300152	0.71223	0.71503	0.389836	0.203658	0.37811	0.689988	MutS protein homolog 4
PANK4	0	0.615605	0.301166	0.414813	0.842445	0.476741	0.501743	0.22684	0.175576	0.0869298	Pantothenate kinase 4
IF5	0	0.580702	0.5755	0.547537	0.510993	0.533174	0.786859	-0.0697093	-0.0423256	0.239322	Eukaryotic translation initiation factor 5
TRPM8	0	0.208741	0.252527	0.289281	0.667153	0.595288	0.573294	0.458412	0.342761	0.284013	Transient receptor potential cation channel subfamily M member 8
H14	0	0.680522	0.348177	0.735093	0.419854	0.448907	0.969219	-0.260668	0.10073	0.234126	Histone H1.4
CC105	0	0.748041	0.0415627	0.311222	0.958454	0.420729	0.460058	0.210414	0.379167	0.148836
AT1B3	0	0.748145	1.39405	0.625362	0.588588	0.679642	0.573578	-0.159558	-0.714409	-0.0517842	Sodium/potassium-transporting ATPase subunit beta-3
H90B2	0	0.64094	0.637883	0.414454	0.513315	0.586447	0.755551	-0.127625	-0.0514362	0.341098	Putative heat shock protein HSP 90-beta 2
NIT2	0	0.202352	0.0463662	0.501477	0.389384	0.662636	0.815069	0.187033	0.61627	0.313592	Omega-amidase NIT2
PABP3	0	0.277618	0.208195	0.433102	0.655927	0.499653	0.712375	0.378308	0.291458	0.279274	Polyadenylate-binding protein 3
CYBP	0	0.598044	0.531207	0.269514	0.607656	0.766513	0.496536	0.0096115	0.235306	0.227022	Calcyclin-binding protein
SNX2	0	0.653981	0.810321	0.135722	0.675643	1.01653	0.191915	0.0216619	0.206208	0.0561927	Sorting nexin-2
TCPD	0	0.528294	0.461229	0.23426	0.429609	0.732088	0.724635	-0.0986852	0.270859	0.490376	T-complex protein 1 subunit delta
DHSO	0	0.309199	0.483759	0.761092	0.489107	0.613705	0.78516	0.179908	0.129946	0.0240685	Sorbitol dehydrogenase
RM24	0	-0.104389	0.562081	0.653613	0.831822	0.361518	0.703026	0.936212	-0.200564	0.0494131	39S ribosomal protein L24, mitochondrial
NOP58	0	0.467907	0.927616	0.678702	0.334614	0.757568	0.808443	-0.133294	-0.170048	0.129741	Nucleolar protein 58
VPS4B	0	0.55873	0.340505	-0.168671	0.885488	0.82677	0.192394	0.326758	0.486266	0.361065	Vacuolar protein sorting-associated protein 4B
PABP4	0	0.551921	0.239826	0.304661	0.723051	0.511131	0.673694	0.17113	0.271305	0.369033	Polyadenylate-binding protein 4
PCY1B	0	0.553804	1.27264	0.0170589	0.813194	0.981593	0.118116	0.259391	-0.291045	0.101058	Choline-phosphate cytidylyltransferase B
RB43L	0	0.636045	0.153274	-0.148922	1.24852	0.392758	0.286313	0.612471	0.239484	0.435235	Putative Rab-43-like protein ENSP00000330714
PUR8	0	0.0256469	-0.320269	0.19413	0.589937	0.703359	0.640039	0.56429	1.02363	0.445909	Adenylosuccinate lyase
PPGB	0	0.639024	0.403186	0.430332	0.817638	0.746769	0.400466	0.178614	0.343583	-0.029866	Lysosomal protective protein
UMPS	0	0.370819	0.446056	0.386434	0.376359	0.854504	0.7398	0.00554051	0.408448	0.353366	Uridine 5'-monophosphate synthase
TSNAX	0	0.216027	0.136723	0.418663	0.682946	0.663621	0.629395	0.466919	0.526898	0.210732	Translin-associated protein X
EXOS5	0	0.389274	-0.0264785	0.155734	0.838173	0.705801	0.432078	0.448899	0.73228	0.276344	Exosome complex component RRP46
INF2	0	-0.272806	0.165634	-0.129541	0.907272	0.592692	0.481744	1.18008	0.427058	0.611285	Inverted formin-2
PSA	0	0.138351	0.579932	0.491345	0.296069	0.899818	0.794003	0.157717	0.319885	0.302658	Puromycin-sensitive aminopeptidase
STAR9	0	0.449747	-0.0546339	-0.0999859	0.865006	0.54815	0.5804	0.41526	0.602784	0.680386	StAR-related lipid transfer protein 9
ULK4	0	0.479925	0.0843111	0.282368	0.64	0.818125	0.538174	0.160075	0.733813	0.255806
TCRGL	0	0.791439	0.21433	0.340708	1.1726	0.22231	0.62982	0.381166	0.00798061	0.289113
CLUS	0	0.629741	1.08668	1.84985	1.29444	-0.0953091	0.848267	0.664695	-1.18199	-1.00158	Clusterin
PAL4A	0	0.5402	0.572597	0.48813	0.953229	0.800131	0.310798	0.413029	0.227533	-0.177332	Peptidyl-prolyl cis-trans isomerase A-like 4A/B/C
ENOA	0	0.995397	0.158926	0.392601	1.0454	0.498266	0.524304	0.0500043	0.33934	0.131703	Alpha-enolase
NUCL	0	0.56282	0.168908	0.587991	0.763011	0.619972	0.688998	0.200191	0.451064	0.101007	Nucleolin
NRBP	0	0.222196	0.0154047	0.0778719	1.1765	0.459459	0.437345	0.954301	0.444054	0.359473	Nuclear receptor-binding protein
TOM6	0	0.69298	0.991958	0.778974	0.460734	0.64509	0.969144	-0.232246	-0.346868	0.190169	Mitochondrial import receptor subunit TOM6 homolog
MDC1	0	0.547772	0.425884	0.404027	0.879854	0.841789	0.357868	0.332081	0.415905	-0.0461591	Mediator of DNA damage checkpoint protein 1
PAK4	0	0.619612	0.542542	0.490053	0.957266	0.734189	0.393332	0.337654	0.191647	-0.0967214	Serine/threonine-protein kinase PAK 4
HDHD1	0	0.917875	-0.0367297	0.421056	0.696419	0.460092	0.94889	-0.221456	0.496822	0.527834	Pseudouridine-5'-monophosphatase
KCRU	0	0.542338	0.376438	0.51565	0.450488	0.78065	0.877223	-0.0918502	0.404212	0.361573	Creatine kinase U-type, mitochondrial
H90B3	0	0.747989	0.698606	0.462794	0.670281	0.635479	0.807198	-0.0777084	-0.0631264	0.344405	Putative heat shock protein HSP 90-beta-3
PCLO	0	1.02812	0.376793	0.0855827	1.05122	0.806405	0.263038	0.0231011	0.429612	0.177455	Protein piccolo
LMNB1	0	0.650694	0.756677	-0.264782	0.910792	1.20125	0.0119724	0.260098	0.444568	0.276754	Lamin-B1
EIF3M	0	0.394796	0.451555	0.419262	0.847627	0.811036	0.47276	0.452831	0.359481	0.0534977	Eukaryotic translation initiation factor 3 subunit M
NALP3	0	0.192494	0.00281359	-0.0766186	0.284899	1.1994	0.662633	0.0924051	1.19658	0.739252
FAS	0	0.0478032	1.2659	0.31775	0.454598	1.1529	0.574656	0.406795	-0.112998	0.256906	Fatty acid synthase
PYRG1	0	1.80852	0.253193	0.0351603	1.59085	0.259522	0.346806	-0.217669	0.00632953	0.311646	CTP synthase 1
TPD52	0	0.348345	0.684383	1.23376	0.20629	0.634542	1.36368	-0.142054	-0.0498416	0.129916	Tumor protein D52
ILVBL	0	0.819989	0.458374	0.603392	1.31899	0.347796	0.551309	0.499006	-0.110578	-0.0520833	Acetolactate synthase-like protein
AAKG2	0	0.596019	0.442594	0.40691	0.838581	0.870636	0.51947	0.242562	0.428042	0.11256	5'-AMP-activated protein kinase subunit gamma-2
RPAC1	0	0.263093	0.20244	-0.163141	0.676622	0.894111	0.664278	0.413529	0.691671	0.827418	DNA-directed RNA polymerases I and III subunit RPAC1
UK114	0	0.518749	0.345524	0.816433	0.58637	0.742972	0.916976	0.0676213	0.397448	0.100544	Ribonuclease UK114
HEAT2	0	0.0127767	-0.482903	0.443448	0.603886	0.820524	0.839458	0.59111	1.30343	0.39601	HEAT repeat-containing protein 2
NIT1	0	0.229053	0.256798	0.932617	0.669422	0.816611	0.799381	0.440369	0.559813	-0.133236	Nitrilase homolog 1
DDX3Y	0	0.628046	0.56093	0.206078	0.781469	0.84213	0.663955	0.153423	0.2812	0.457877	ATP-dependent RNA helicase DDX3Y
PCNA	0	0.960358	0.417638	0.187562	1.13393	0.696168	0.463263	0.173569	0.278529	0.275702	Proliferating cell nuclear antigen
IMDH2	0	0.999761	0.456526	0.49602	0.846888	0.746718	0.69981	-0.152873	0.290191	0.203791	Inosine-5'-monophosphate dehydrogenase 2
HTRA4	0	0.227578	-0.199189	0.156529	0.666184	1.05434	0.582816	0.438605	1.25353	0.426287	Serine protease HTRA4
LYRIC	0	0.842949	0.862705	0.786026	0.695298	0.543412	1.07667	-0.147651	-0.319293	0.290644	Protein LYRIC
CDK4	0	0.159881	0.608042	-0.203594	0.844348	1.22291	0.252799	0.684468	0.614869	0.456392	Cyclin-dependent kinase 4
1433Z	0	0.313217	0.542389	0.707028	0.6695	0.671263	0.99264	0.356283	0.128874	0.285612	14-3-3 protein zeta/delta
KS6B1	0	0.615138	0.554635	0.942216	0.783071	0.525574	1.02876	0.167933	-0.0290613	0.086548	Ribosomal protein S6 kinase beta-1
RPF2	0	0.436659	1.35692	-0.0229163	0.959265	1.3045	0.0749131	0.522606	-0.0524233	0.0978294	Ribosome production factor 2 homolog
TBCD	0	0.560957	0.634382	0.0822383	0.667514	1.15505	0.552464	0.106557	0.520664	0.470226	Tubulin-specific chaperone D
ABCCB	0	0.633026	0.355054	0.618	0.503057	1.04695	0.847733	-0.129969	0.691892	0.229732	ATP-binding cassette sub-family C member 11
AJUBA	0	1.06548	-0.421186	0.332123	1.21405	0.19835	1.02658	0.148569	0.619535	0.694457	LIM domain-containing protein ajuba
MYO1C	0	0.381516	0.40249	-0.170257	0.772658	1.08344	0.588731	0.391142	0.680945	0.758988	Unconventional myosin-Ic
LETM1	0	0.796824	0.887677	0.587249	0.909485	0.66674	0.903883	0.112661	-0.220937	0.316634	LETM1 and EF-hand domain-containing protein 1, mitochondrial
DCTD	0	-0.0834002	-0.084852	-0.208645	0.735105	0.763784	0.982591	0.818505	0.848636	1.19124	Deoxycytidylate deaminase
ANM5	0	0.727596	0.310806	0.86044	1.02727	0.484137	0.989028	0.299676	0.173331	0.128588	Protein arginine N-methyltransferase 5
DNAL1	0	0.781842	1.03979	0.815577	0.909877	0.9345	0.685566	0.128034	-0.105286	-0.130011	Dynein light chain 1, axonemal
ANR11	0	0.771878	0.274622	-0.511526	0.929825	1.18836	0.418623	0.157947	0.913737	0.930149	Ankyrin repeat domain-containing protein 11
MRGBP	0	1.42438	0.706558	0.692485	1.2784	0.645063	0.633105	-0.145984	-0.0614957	-0.0593798	MRG-binding protein
NP1L1	0	0.581649	0.566049	0.15418	0.889746	1.02238	0.66288	0.308097	0.456333	0.508699	Nucleosome assembly protein 1-like 1
RCL	0	-0.218602	0.386882	0.642205	0.760662	1.09877	0.725396	0.979264	0.711884	0.0831913	Deoxyribonucleoside 5'-monophosphate N-glycosidase
PREX1	0	0.0605322	0.140469	-0.222452	0.734357	1.18026	0.691135	0.673825	1.03979	0.913587	Phosphatidylinositol 3,4,5-trisphosphate-dependent Rac exchanger 1 protein
NOP2	0	0.683337	0.390143	0.76171	0.920131	0.791797	0.900745	0.236794	0.401654	0.139035	Putative ribosomal RNA methyltransferase NOP2
HSP74	0	1.15489	1.96313	0.0541887	0.906909	1.82266	-0.107155	-0.247981	-0.140462	-0.161344	Heat shock 70 kDa protein 4
NUDC	0	1.41303	1.20288	0.87768	1.29369	0.922453	0.408022	-0.119335	-0.280424	-0.469658	Nuclear migration protein nudC
PRRC1	0	0.474637	1.51662	0.288256	0.500215	1.81821	0.317236	0.0255785	0.301594	0.0289804	Protein PRRC1
THIL	0	0.21056	0.915595	0.406346	0.653109	1.53422	0.462678	0.44255	0.618623	0.0563322	Acetyl-CoA acetyltransferase, mitochondrial
WNT16	0	-1.37996	0.812239	1.19198	1.41204	0.665737	0.578003	2.792	-0.146502	-0.613976
DDX20	0	1.38907	1.6462	1.42029	0.403572	1.02988	1.24494	-0.985494	-0.616318	-0.175347	Probable ATP-dependent RNA helicase DDX20
BAP31	0	0.870695	1.57549	0.249641	1.19048	1.38198	0.114701	0.319782	-0.193507	-0.13494	B-cell receptor-associated protein 31
P4HA2	0	0.596436	1.00006	0.296575	1.12827	0.876352	0.71889	0.531835	-0.123706	0.422315	Prolyl 4-hydroxylase subunit alpha-2
LR37B	0	0.653793	0.794186	0.130779	0.696754	1.12405	0.914751	0.0429612	0.329865	0.783972
SRS11	0	0.930291	0.641801	0.602355	1.19587	0.948781	0.592407	0.26558	0.30698	-0.00994826	Serine/arginine-rich splicing factor 11
HTSF1	0	-0.260969	-0.0503119	-0.0408843	1.04527	0.832829	0.932551	1.30624	0.883141	0.973435	HIV Tat-specific factor 1
GALK1	0	1.15501	1.00659	0.820887	0.833477	1.15182	0.860507	-0.321531	0.14523	0.0396195	Galactokinase
DCXR	0	0.310097	1.18787	0.68184	0.459422	1.65258	0.762198	0.149325	0.464707	0.0803577	L-xylulose reductase
IMMT	0	0.539976	0.717629	0.708355	0.744697	1.17438	0.956625	0.204721	0.456753	0.248269	Mitochondrial inner membrane protein
HS902	0	0.510753	0.386121	-0.108884	0.776218	1.24479	0.894038	0.265465	0.858666	1.00292	Putative heat shock protein HSP 90-alpha A2
PARVA	0	0.173133	-0.1766	-0.417388	0.827167	1.22796	0.927624	0.654034	1.40456	1.34501	Alpha-parvin
NAMPT	0	0.738674	0.684591	0.356623	1.27753	0.957713	0.752782	0.538857	0.273122	0.39616	Nicotinamide phosphoribosyltransferase
RIR2	0	0.688295	0.864647	0.840695	1.03437	0.941068	1.0552	0.346074	0.0764204	0.214506	Ribonucleoside-diphosphate reductase subunit M2
PAIP1	0	0.476217	0.224082	0.129487	1.26869	0.719438	1.04635	0.792475	0.495356	0.916865	Polyadenylate-binding protein-interacting protein 1
F118B	0	0.126849	0.23595	0.157182	1.1015	1.0222	0.915895	0.974648	0.786246	0.758713	Protein FAM118B
KAP2	0	0.431331	0.892607	0.536382	1.38112	1.04865	0.640436	0.949785	0.156042	0.104054	cAMP-dependent protein kinase type II-alpha regulatory subunit
NOE1	0	0.88383	0.724804	0.691656	0.932207	1.17556	0.992785	0.0483771	0.450755	0.301128	Noelin
KAP1	0	0.777575	0.147988	0.741893	1.29859	0.700724	1.10756	0.52101	0.552736	0.365663	cAMP-dependent protein kinase type I-beta regulatory subunit
ACL6B	0	0.975449	0.93229	0.615313	1.27271	1.13511	0.900091	0.297261	0.202825	0.284777	Actin-like protein 6B
KCNH5	0	0.598453	0.661911	1.04385	1.00366	1.08775	1.24516	0.405208	0.42584	0.201306	Potassium voltage-gated channel subfamily H member 5
KI67	0	2.43857	0.0325973	0.599729	2.17202	0.117251	1.08357	-0.266552	0.0846542	0.483844	Antigen KI-67
TFR1	0	0.839451	0.914657	0.659279	1.39111	0.999157	0.993459	0.551663	0.0845	0.33418	Transferrin receptor protein 1
RPAB1	0	0.252219	0.794527	0.672232	0.983031	1.49258	1.02453	0.730812	0.698053	0.3523	DNA-directed RNA polymerases I, II, and III subunit RPABC1
H11	0	0.656822	0.626013	0.761413	1.1951	1.13583	1.23095	0.538278	0.509814	0.469535	Histone H1.1
AL4A1	0	0.959948	1.95226	0.0666353	0.966699	2.41264	0.190691	0.00675061	0.460384	0.124056	Delta-1-pyrroline-5-carboxylate dehydrogenase, mitochondrial
LRRK2	0	0.117762	-0.182748	0.0579674	1.15867	1.47733	0.934467	1.04091	1.66008	0.8765	Leucine-rich repeat serine/threonine-protein kinase 2
ACLY	0	1.03234	0.984534	0.746675	1.11556	1.31501	1.15841	0.0832187	0.330477	0.411731	ATP-citrate synthase
CPNE3	0	0.658373	0.631709	1.18927	1.06203	0.988553	1.56954	0.403655	0.356844	0.380269	Copine-3
TACC2	0	1.25061	0.161023	0.718781	1.96174	0.348563	1.3552	0.711134	0.187539	0.636422
HINT1	0	1.22839	2.00961	-0.0307577	1.28588	2.35319	0.0455413	0.0574959	0.343582	0.076299	Histidine triad nucleotide-binding protein 1
SMC4	0	1.59305	1.18342	0.386206	1.33475	0.683741	1.83197	-0.258302	-0.499676	1.44576	Structural maintenance of chromosomes protein 4
NOLC1	0	0.785353	1.17196	0.784463	1.15399	1.39209	1.33844	0.368634	0.220127	0.553977	Nucleolar and coiled-body phosphoprotein 1
PAR6B	0	1.45947	1.08461	0.251077	1.84906	1.49586	0.692762	0.389595	0.411249	0.441685	Partitioning defective 6 homolog beta
P4HA1	0	1.50501	2.85333	0.471354	1.96471	2.53039	-0.428896	0.459699	-0.322943	-0.90025	Prolyl 4-hydroxylase subunit alpha-1
NUDC1	0	1.44911	1.46441	1.06092	1.36717	1.74427	1.26268	-0.0819429	0.279861	0.201756	NudC domain-containing protein 1
HMOX2	0	0.556992	1.74732	-1.13539	0.712307	2.56736	1.12634	0.155315	0.820037	2.26173	Heme oxygenase 2
AL7A1	0	0.953028	2.33847	0.0816386	1.32504	2.89275	0.206721	0.372012	0.55428	0.125082	Alpha-aminoadipic semialdehyde dehydrogenase
ISOC1	0	1.69419	1.81662	0.157036	1.88362	2.17409	0.43714	0.189432	0.357465	0.280104	Isochorismatase domain-containing protein 1
SNX27	0	1.27706	1.69254	0.0441902	1.68025	2.12996	0.840344	0.403188	0.437418	0.796154	Sorting nexin-27
LACB2	0	1.3318	1.38883	2.21978	1.28894	1.42013	2.05363	-0.0428569	0.0312978	-0.166147	Beta-lactamase-like protein 2
MAGD1	0	0.981901	2.11443	0.247702	1.59256	2.44655	0.932933	0.610658	0.332126	0.685232	Melanoma-associated antigen D1
RL34	0	0.580241	1.08449	-0.568497	1.23078	1.91967	2.16203	0.650536	0.835181	2.73053	60S ribosomal protein L34
TT39A	0	3.60647	1.16921	0.283424	3.9185	1.2037	0.259483	0.312028	0.0344941	-0.0239412	Tetratricopeptide repeat protein 39A
STOM	0	0.493407	-0.0599944	-1.32937	1.4446	1.98428	1.98047	0.951192	2.04428	3.30984	Erythrocyte band 7 integral membrane protein
OAS1	0	1.88614	2.30456	1.60974	1.92372	2.52461	1.02907	0.0375814	0.220048	-0.580675
FAAH2	0	3.43145	3.57691	1.19516	2.51292	3.08742	0.117217	-0.918527	-0.489492	-1.07794	Fatty-acid amide hydrolase 2
GTR1	0	1.83993	0.48165	0.434749	2.89491	1.48518	1.45224	1.05499	1.00353	1.01749	Solute carrier family 2, facilitated glucose transporter member 1
STMN2	0	3.17156	0.940792	-5.94841	3.98523	1.31223	1.79627	0.813667	0.37144	7.74468	Stathmin-2
PESC	0	2.23127	2.5342	2.69801	2.62425	3.02191	2.89533	0.39298	0.487714	0.197319	Pescadillo homolog
ACOC	0	-6.6211	-6.6211	-6.6211	1.69992	-6.6211	-6.6211	8.32102	0	0	Cytoplasmic aconitate hydratase
PPIL3	0	-7.85525	-1.58541	-1.91826	-1.87037	-1.25234	-0.111418	5.98488	0.333066	1.80685	Peptidyl-prolyl cis-trans isomerase-like 3
L37A2	0	0.460175	2.42755	3.69786	3.08877	-5.90457	0.987431	2.62859	-8.33212	-2.71043	Leucine-rich repeat-containing protein 37A2
TYB4	0	-1.12214	-2.33142	-0.715742	-0.778543	-1.60097	-0.32864	0.343593	0.730447	0.387102	Thymosin beta-4
S72L3	0	-1.12862	-1.85335	0.0236597	-1.29093	-0.219354	-0.582892	-0.162314	1.63399	-0.606551	Putative RNA polymerase II subunit A C-terminal domain phosphatase SSU72-like protein 3
DLRB1	0	-0.537479	-1.37443	-0.706749	-0.426946	-0.937353	-0.544334	0.110533	0.437074	0.162415
DYLT1	0	-0.563952	-1.62573	-0.271076	-0.0575178	-0.793546	-0.831345	0.506434	0.832182	-0.560269	Dynein light chain Tctex-type 1
CD81	0	-1.92526	-0.64965	-0.911003	-0.782544	-0.53873	-0.308374	1.14271	0.11092	0.602629	CD81 antigen
PLDN	0	-1.43237	-0.894191	-0.436034	-0.934797	-0.523111	-0.171665	0.49757	0.37108	0.264369	Pallidin
TEX26	0	-0.553981	-1.27172	-1.11243	-0.575385	-0.625086	-0.384267	-0.0214039	0.646629	0.728163	Testis-expressed sequence 26 protein
S10AA	0	-0.50961	-1.0087	-0.440537	-0.602543	-0.554225	-0.359434	-0.0929331	0.454471	0.0811032	Protein S100-A10
AN32B	0	-0.405329	-0.793223	-0.724797	-0.204268	-0.67218	-0.638257	0.201061	0.121043	0.0865403	Acidic leucine-rich nuclear phosphoprotein 32 family member B
AHNK	0	-0.534026	-1.07084	-0.860388	-0.601385	-0.325476	-0.567453	-0.0673589	0.745368	0.292935	Neuroblast differentiation-associated protein AHNAK
TOX4	0	-1.98956	-1.05641	-2.00281	0.32413	-1.27462	-0.516966	2.31369	-0.218213	1.48584	TOX high mobility group box family member 4
FERM2	0	-0.534118	-1.55324	-0.535462	-0.523459	-0.141779	-0.77394	0.0106587	1.41146	-0.238478	Fermitin family homolog 2
CORO7	0	-0.0997664	-0.875731	-0.730511	0.162939	-0.590118	-0.925134	0.262705	0.285613	-0.194623	Coronin-7
KAD1	0	0.185058	-0.720916	-0.901861	-0.587026	-0.300181	-0.445117	-0.772084	0.420735	0.456744	Adenylate kinase isoenzyme 1
PSMG1	0	-0.486759	-0.600404	-0.343249	-0.624475	-0.299649	-0.369497	-0.137716	0.300755	-0.0262481	Proteasome assembly chaperone 1
CPNE9	0	-0.53287	-0.838503	-0.361789	-0.70775	-0.628354	0.0546181	-0.174879	0.210149	0.416407	Copine-9
AP4S1	0	-0.230959	-0.995499	-0.575924	-0.449432	-0.8169	-0.0128534	-0.218473	0.178599	0.563071	AP-4 complex subunit sigma-1
THIO	0	-0.315504	-0.790245	-0.398104	-0.263592	-0.45865	-0.544631	0.0519118	0.331596	-0.146527	Thioredoxin
PP1R7	0	-0.331307	-0.764934	-0.451435	-0.59422	-0.280533	-0.368532	-0.262914	0.484401	0.0829025	Protein phosphatase 1 regulatory subunit 7
ING4	0	-0.308541	-1.68152	-0.710555	-0.314014	-0.594557	-0.32794	-0.00547338	1.08697	0.382616
GTD2B	0	-0.281778	-0.927081	-0.627103	0.29261	-0.981247	-0.547432	0.574388	-0.0541653	0.0796703	General transcription factor II-I repeat domain-containing protein 2B
GSHR	0	-0.683465	-0.539307	-0.133801	-0.498494	-0.205447	-0.506047	0.184971	0.33386	-0.372246	Glutathione reductase, mitochondrial
CHSP1	0	-0.18204	-1.17042	-0.527387	-0.24185	-0.77017	-0.164567	-0.0598095	0.400253	0.362821	Calcium-regulated heat stable protein 1
FAH2B	0	-0.0789294	-0.878496	-0.260228	-0.553675	-0.385049	-0.203811	-0.474745	0.493447	0.056417	Fumarylacetoacetate hydrolase domain-containing protein 2B
DPP3	0	-0.605383	-0.487785	-0.404451	-0.512117	-0.311261	-0.239125	0.0932667	0.176524	0.165326	Dipeptidyl peptidase 3
NH2L1	0	-0.304364	-0.720134	-0.0605009	-0.521342	-0.100863	-0.437045	-0.216978	0.619271	-0.376544	NHP2-like protein 1
RD23B	0	-0.657651	-0.748981	-0.403506	-0.210625	-0.38081	-0.454701	0.447026	0.368171	-0.0511949	UV excision repair protein RAD23 homolog B
TBB8	0	0.0168052	-0.562638	-0.660476	-0.1705	-0.346491	-0.526331	-0.187305	0.216147	0.134145	Tubulin beta-8 chain
DCTN2	0	-0.298484	-0.579055	-0.362988	-0.582832	-0.185849	-0.268237	-0.284348	0.393206	0.0947514	Dynactin subunit 2
PSMD5	0	-0.150389	-0.562082	-0.27345	-0.437243	-0.185379	-0.409306	-0.286854	0.376703	-0.135856	26S proteasome non-ATPase regulatory subunit 5
UGGG1	0	-0.464123	-0.489613	-0.154205	-0.366176	-0.503212	-0.157442	0.0979476	-0.0135997	-0.00323707	UDP-glucose:glycoprotein glucosyltransferase 1
EF1D	0	-0.0340418	-0.677602	-0.241963	-0.25425	-0.586371	-0.157812	-0.220208	0.0912309	0.0841505	Elongation factor 1-delta
RGSL	0	-1.50362	-1.5072	-1.42911	-0.0766499	-0.255389	-0.662794	1.42697	1.25181	0.766313
CF163	0	-0.127863	-0.258283	-0.770534	0.160151	-0.294349	-0.851966	0.288014	-0.0360664	-0.0814316	Uncharacterized protein C6orf163
IQGA1	0	-0.643603	-0.92581	-0.502599	-0.40686	-0.460981	-0.108825	0.236743	0.46483	0.393773	Ras GTPase-activating-like protein IQGAP1
MYH9	0	-0.392789	-0.673558	-0.842361	-0.189145	-0.406705	-0.376994	0.203644	0.266853	0.465367	Myosin-9
MYEF2	0	-0.758375	-0.572186	-0.550418	-0.388253	-0.124235	-0.45046	0.370122	0.447952	0.0999573	Myelin expression factor 2
ITB1	0	-0.48331	-0.617796	-0.777237	-0.346984	-0.108996	-0.455663	0.136326	0.5088	0.321574	Integrin beta-1
NDUS1	0	-0.103435	-0.504955	-0.536159	-0.255193	-0.311348	-0.332103	-0.151758	0.193607	0.204056	NADH-ubiquinone oxidoreductase 75 kDa subunit, mitochondrial
MYH11	0	-0.00514084	-0.231764	-0.675107	-0.0306287	-0.423799	-0.420731	-0.0254878	-0.192035	0.254376	Myosin-11
NDUA8	0	-0.77645	-0.442866	-0.912982	-0.290024	-0.142649	-0.424712	0.486427	0.300216	0.488269	NADH dehydrogenase [ubiquinone] 1 alpha subcomplex subunit 8
RCN2	0	-0.739881	-0.188297	-0.741993	-0.179477	-0.243685	-0.418169	0.560404	-0.0553886	0.323823	Reticulocalbin-2
ALBU	0	-0.132467	-1.64021	-0.821682	-0.312844	-0.0503875	-0.468025	-0.180377	1.58983	0.353657	Serum albumin
CR3L4	0	-1.3487	0.0203121	-0.739245	-0.311535	0.165276	-0.675226	1.03717	0.144964	0.064019	Cyclic AMP-responsive element-binding protein 3-like protein 4
SERPH	0	-0.249678	-0.391394	-0.842338	-0.164957	-0.0444843	-0.606867	0.0847215	0.34691	0.235471	Serpin H1
IST1	0	-0.175698	-0.780613	-0.427197	-0.174624	-0.31152	-0.32585	0.00107387	0.469093	0.101347	IST1 homolog
TAL2	0	-0.0016445	-0.554395	-0.320214	-0.0165557	-0.234632	-0.560487	-0.0149112	0.319762	-0.240273	T-cell acute lymphocytic leukemia protein 2
CX038	0	-0.439321	-0.802289	-0.486422	-0.394198	-0.227312	-0.175543	0.0451225	0.574977	0.310879	Uncharacterized protein CXorf38
PDIA6	0	0.152129	-0.127669	-0.773662	0.0257488	-0.248951	-0.550249	-0.126381	-0.121282	0.223413	Protein disulfide-isomerase A6
SF3A2	0	-0.155315	-1.18269	-0.553642	0.285933	-0.312763	-0.743049	0.441248	0.86993	-0.189407	Splicing factor 3A subunit 2
CF211	0	-0.0297605	-0.328545	-0.980725	0.392591	-0.148816	-0.995672	0.422352	0.179729	-0.0149472	UPF0364 protein C6orf211
DPOLZ	0	-1.01174	-0.249132	-0.553864	-0.177728	-0.306135	-0.267895	0.834013	-0.0570033	0.285969	DNA polymerase zeta catalytic subunit
CAMP1	0	-0.536278	-0.791437	-0.301302	0.0155895	-0.533059	-0.215029	0.551868	0.258378	0.0862733	Calmodulin-regulated spectrin-associated protein 1
RBP56	0	-0.322393	-0.666006	-0.296274	-0.0321532	-0.462319	-0.200337	0.29024	0.203687	0.0959368	TATA-binding protein-associated factor 2N
MOGS	0	-0.198948	0.168456	-0.577384	-0.276948	0.0580695	-0.462921	-0.0779995	-0.110386	0.114463	Mannosyl-oligosaccharide glucosidase
DBNL	0	-0.129608	-0.25982	-0.445831	-0.0950836	0.091426	-0.677799	0.0345244	0.351246	-0.231968	Drebrin-like protein
RINI	0	-0.412189	-0.37086	-0.549581	-0.300178	0.0122423	-0.318482	0.112011	0.383103	0.2311	Ribonuclease inhibitor
SF3A3	0	-0.0720463	-0.504097	-0.417246	-0.0506507	-0.200937	-0.327318	0.0213956	0.30316	0.0899276	Splicing factor 3A subunit 3
ERP29	0	0.266131	0.0333836	-0.489891	0.144513	-0.150945	-0.535127	-0.121619	-0.184329	-0.0452356	Endoplasmic reticulum resident protein 29
SBP1	0	-1.34337	-0.783507	-0.549689	-0.531831	-0.13594	0.150351	0.811544	0.647567	0.70004	Selenium-binding protein 1
HMGB3	0	0.131133	-1.04034	0.0775035	0.148212	-0.473814	-0.187711	0.017079	0.566523	-0.265214	High mobility group protein B3
PSB6	0	-0.221475	-0.0599184	-0.649743	-0.0103727	0.0306354	-0.516178	0.211103	0.0905537	0.133565	Proteasome subunit beta type-6
ARL3	0	-0.0639937	-0.256208	-0.526966	0.367561	-0.160708	-0.689059	0.431554	0.0955001	-0.162093	ADP-ribosylation factor-like protein 3
CX6B1	0	-0.421365	-0.81359	-0.491121	-0.0637995	-0.21639	-0.200952	0.357566	0.5972	0.290168	Cytochrome c oxidase subunit 6B1
CTNA2	0	-0.613491	-0.398882	-0.650073	-0.220783	0.0380998	-0.285737	0.392707	0.436982	0.364336	Catenin alpha-2
DPOE1	0	-0.0892179	-1.28234	-1.0936	0.813109	-0.590148	-0.688248	0.902327	0.69219	0.405352	DNA polymerase epsilon catalytic subunit A
RM39	0	-0.541248	-0.370848	-0.0861634	-0.0222703	0.0783777	-0.519295	0.518977	0.449225	-0.433132	39S ribosomal protein L39, mitochondrial
GBB1	0	-0.578728	-0.181102	-0.405397	-0.37212	0.116842	-0.199658	0.206608	0.297944	0.20574	Guanine nucleotide-binding protein G(I)/G(S)/G(T) subunit beta-1
PHB2	0	-0.418095	0.0115359	0.148514	-0.525127	0.054937	0.0172912	-0.107032	0.0434011	-0.131223	Prohibitin-2
NUMB	0	-0.560634	-0.354658	-0.0472818	-0.701698	0.278579	-0.0287731	-0.141065	0.633237	0.0185088	Protein numb homolog
AL9A1	0	-0.234117	-0.526471	-0.176645	0.00655891	-0.231513	-0.202075	0.240676	0.294957	-0.0254306	4-trimethylaminobutyraldehyde dehydrogenase
HMGB1	0	0.0207381	-0.90264	-0.0787642	0.0196393	-0.412181	-0.0257518	-0.00109871	0.490459	0.0530124	High mobility group protein B1
CREG1	0	-0.5308	0.137624	0.0756275	-0.524442	0.0987458	0.0153611	0.00635778	-0.0388778	-0.0602664	Protein CREG1
LRC47	0	-1.68609	-0.106717	-0.540931	-0.768667	0.365638	-0.00156951	0.917427	0.472356	0.539361	Leucine-rich repeat-containing protein 47
RHG01	0	-0.57793	-0.694041	-0.441352	-0.21786	-0.102184	-0.0786213	0.36007	0.591857	0.362731	Rho GTPase-activating protein 1
DYL2	0	-0.138674	-0.993593	-0.179478	0.0396906	-0.0667201	-0.348448	0.178364	0.926873	-0.168971	Dynein light chain 2, cytoplasmic
PRP31	0	-0.153248	-0.830497	-0.548938	0.322652	-0.208887	-0.468051	0.4759	0.62161	0.0808866	U4/U6 small nuclear ribonucleoprotein Prp31
ANX13	0	-0.328611	-1.13107	-1.01912	-0.324928	-0.124071	0.113209	0.00368276	1.007	1.13233	Annexin A13
1433B	0	-0.197395	-0.368286	-0.621798	-0.0493217	0.154828	-0.412277	0.148073	0.523115	0.209521	14-3-3 protein beta/alpha
1433B	0	-0.197395	-0.368286	-0.621798	-0.0493217	0.154828	-0.412277	0.148073	0.523115	0.209521	14-3-3 protein beta/alpha
DPYL2	0	-0.70311	-1.38485	-1.22226	0.300586	-0.240817	-0.297753	1.0037	1.14404	0.92451	Dihydropyrimidinase-related protein 2
PDXK	0	-0.349328	-0.427518	-0.583912	-0.0472177	0.139922	-0.327323	0.302111	0.56744	0.256589	Pyridoxal kinase
COX5B	0	-0.041886	-0.742121	-0.297817	0.0475404	-0.362332	0.120731	0.0894264	0.379789	0.418548	Cytochrome c oxidase subunit 5B, mitochondrial
FNTA	0	-0.815265	-2.85347	-1.11437	0.895046	-1.70332	0.63331	1.71031	1.15016	1.74768	Protein farnesyltransferase/geranylgeranyltransferase type-1 subunit alpha
TLN1	0	-0.383054	-0.371273	-0.529431	0.105682	-0.139312	-0.13707	0.488735	0.231961	0.392362	Talin-1
ARPC4	0	0.104437	-0.561608	0.105196	-0.106028	-0.214008	0.160534	-0.210465	0.347601	0.0553389	Actin-related protein 2/3 complex subunit 4
CD97	0	0.0246279	-0.414072	-0.69362	0.284477	-0.0431917	-0.370126	0.259849	0.370881	0.323494	CD97 antigen
MYL6	0	-0.409017	-0.457612	-0.353592	0.0914604	-0.279174	0.0861035	0.500478	0.178438	0.439695	Myosin light polypeptide 6
LAP2B	0	-0.53321	-0.213507	-0.285907	-0.073976	0.0234504	-0.0320455	0.459234	0.236957	0.253862	Lamina-associated polypeptide 2, isoforms beta/gamma
MCM6	0	-0.0113536	-0.694566	-0.388521	0.155874	-0.313735	0.0755602	0.167227	0.380832	0.464081	DNA replication licensing factor MCM6
FLII	0	-0.0746871	-0.748941	-0.277701	0.188093	-0.307097	0.0426618	0.26278	0.441844	0.320363	Protein flightless-1 homolog
CX7A2	0	-0.555146	-1.09849	-0.743954	0.0891371	-0.0857332	-0.0767405	0.644283	1.01276	0.667214	Cytochrome c oxidase subunit 7A2, mitochondrial
CNPY2	0	-0.573623	-0.458037	-0.0398677	-0.238809	-0.0761503	0.251848	0.334814	0.381887	0.291715	Protein canopy homolog 2
DCTN1	0	-0.278444	-0.0618494	-0.622513	-0.0784917	0.0715558	-0.0301304	0.199952	0.133405	0.592383	Dynactin subunit 1
BAF	0	-0.242374	-0.712796	-0.439308	0.255977	0.0204798	-0.308961	0.498351	0.733276	0.130346	Barrier-to-autointegration factor
MYO19	0	-0.0263696	-0.862866	-0.0793193	-0.0460674	0.00248311	0.0166752	-0.0196978	0.865349	0.0959944
FEM1C	0	-0.459955	-0.704782	-0.461626	0.112706	-0.106389	0.0142021	0.572661	0.598393	0.475828	Protein fem-1 homolog C
OSBL6	0	-0.591606	0.381381	0.00629677	0.127886	-0.16025	0.0737559	0.719492	-0.541632	0.0674591	Oxysterol-binding protein-related protein 6
DESP	0	-0.0645376	-0.179434	-0.673279	0.13842	0.199759	-0.287116	0.202958	0.379193	0.386163	Desmoplakin
H2A1A	0	-1.07615	-0.337716	-0.0766515	-0.308022	0.327679	0.0337439	0.768125	0.665395	0.110395	Histone H2A type 1-A
MYH14	0	-0.34826	-0.840947	-0.648567	-0.144112	0.279499	-0.0618248	0.204148	1.12045	0.586742	Myosin-14
K1967	0	0.387453	0.214499	-0.672153	0.0249233	0.530769	-0.464548	-0.36253	0.31627	0.207604	DBIRD complex subunit KIAA1967
SMD1	0	-0.198965	-0.315261	-0.360517	0.156131	0.267689	-0.313748	0.355096	0.58295	0.0467695	Small nuclear ribonucleoprotein Sm D1
RBM3	0	-0.378336	-0.737196	-0.5429	0.334102	-0.0386995	-0.159678	0.712438	0.698496	0.383221	Putative RNA-binding protein 3
BTF3	0	-0.57877	-0.325819	-0.362047	-0.0982979	0.315521	-0.0557673	0.480472	0.64134	0.30628	Transcription factor BTF3
ESTD	0	-0.111571	-0.748618	-0.137795	0.204567	-0.250064	0.243493	0.316138	0.498554	0.381288	S-formylglutathione hydrolase
CNN2	0	-0.615387	-0.66619	-0.169384	-0.178056	0.151327	0.225136	0.437331	0.817517	0.394519	Calponin-2
SSBP	0	-0.350089	-0.117826	0.00788127	-0.156344	0.565527	-0.193584	0.193745	0.683353	-0.201465	Single-stranded DNA-binding protein, mitochondrial
MAAI	0	-0.245133	-1.08525	-0.584383	0.311896	-0.0577056	-0.0303805	0.557029	1.02754	0.554002	Maleylacetoacetate isomerase
RUXE	0	-0.2467	-0.364136	-0.13059	-0.0225583	0.239745	0.0346508	0.224142	0.603882	0.16524	Small nuclear ribonucleoprotein E
CPSF6	0	-0.144091	-0.251277	-0.0445649	0.18789	0.278982	-0.210032	0.331981	0.53026	-0.165467	Cleavage and polyadenylation specificity factor subunit 6
2AAB	0	-0.411718	-0.471926	-0.241521	0.0662888	0.174222	0.0201646	0.478007	0.646149	0.261685	Serine/threonine-protein phosphatase 2A 65 kDa regulatory subunit A beta isoform
PCBP1	0	0.0518682	-0.333322	-0.548386	0.364085	0.0383091	-0.133076	0.312217	0.371631	0.41531	Poly(rC)-binding protein 1
DHB4	0	0.560636	-0.219024	-0.286861	0.587667	-0.0786524	-0.229214	0.027031	0.140372	0.0576474	Peroxisomal multifunctional enzyme type 2
TBB2B	0	-0.0466835	-0.349402	-0.776453	0.186346	-0.00487422	0.104444	0.23303	0.344527	0.880897	Tubulin beta-2B chain
DNJC9	0	-0.00520002	-0.750357	-0.327003	0.679067	-0.262655	-0.11795	0.684267	0.487702	0.209052	DnaJ homolog subfamily C member 9
NEP1	0	0.0187753	-0.724426	-0.0143756	-0.0386415	0.370178	-0.0145993	-0.0574168	1.0946	-0.000223765	Ribosomal RNA small subunit methyltransferase NEP1
SF3B4	0	-0.369898	-0.00149895	-0.0763742	0.530972	-0.0338243	-0.144862	0.900871	-0.0323254	-0.0684882	Splicing factor 3B subunit 4
AXA2L	0	-0.237744	-0.838877	-0.715714	-0.0560265	0.237996	0.187611	0.181718	1.07687	0.903325	Putative annexin A2-like protein
UBF1	0	0.139768	-0.419068	-0.506726	0.0753538	0.33157	-0.00973785	-0.0644145	0.750638	0.496989	Nucleolar transcription factor 1
DDAH2	0	0.151702	-0.483786	-0.361345	0.107065	-0.00615589	0.299877	-0.044637	0.47763	0.661222	N(G),N(G)-dimethylarginine dimethylaminohydrolase 2
CD158	0	-0.295615	-0.924236	-0.0483183	-0.101953	-0.144833	0.656183	0.193662	0.779403	0.704502	Coiled-coil domain-containing protein 158
CIRBP	0	-0.151181	-0.552045	-0.0970363	0.294651	0.0445452	0.103458	0.445832	0.59659	0.200494	Cold-inducible RNA-binding protein
MSH6	0	0.186038	-0.438381	0.0662848	0.580055	0.114972	-0.233798	0.394017	0.553353	-0.300082	DNA mismatch repair protein Msh6
TPRGL	0	0.387049	-0.879299	-0.463513	0.498093	0.120158	-0.137049	0.111044	0.999457	0.326465	Tumor protein p63-regulated gene 1-like protein
CHCH9	0	-0.446656	0.31275	-0.155955	-0.140339	0.650815	-0.0211783	0.306317	0.338065	0.134777	Putative coiled-coil-helix-coiled-coil-helix domain-containing protein CHCHD2P9, mitochondrial
WDR18	0	0.136536	-0.120455	-0.0310714	-0.0989	0.053302	0.536813	-0.235436	0.173757	0.567885	WD repeat-containing protein 18
PROSC	0	-0.252756	-0.582463	-0.156955	0.318785	0.0112066	0.177094	0.57154	0.59367	0.334049	Proline synthase co-transcribed bacterial homolog protein
CPSF7	0	0.160174	-0.66846	-0.0600482	0.1433	-0.0777945	0.465974	-0.0168745	0.590665	0.526023	Cleavage and polyadenylation specificity factor subunit 7
RALYL	0	0.0157198	-0.180735	0.0708769	0.131865	0.511805	-0.105525	0.116146	0.69254	-0.176402	RNA-binding Raly-like protein
PP1B	0	-0.110685	-0.320793	-0.0166911	0.200333	0.216367	0.140798	0.311018	0.53716	0.157489	Serine/threonine-protein phosphatase PP1-beta catalytic subunit
PREP	0	-0.38497	0.138349	-0.669052	0.0662942	0.599407	-0.102649	0.451265	0.461059	0.566404	Presequence protease, mitochondrial
LAP2A	0	-0.606333	0.129587	-0.390793	0.212663	0.261665	0.100352	0.818996	0.132078	0.491145	Lamina-associated polypeptide 2, isoform alpha
IFIT1	0	-1.02931	-2.6356	-0.689064	0.020917	-0.0317511	0.649683	1.05023	2.60384	1.33875
GFPT2	0	-0.0752175	-0.443716	-1.58332	1.58981	-0.420562	-0.515775	1.66502	0.0231537	1.06754	Glucosamine--fructose-6-phosphate aminotransferase [isomerizing] 2
P5CR3	0	-0.392792	-0.3688	0.218586	-0.107604	0.155592	0.607479	0.285187	0.524392	0.388893	Pyrroline-5-carboxylate reductase 3
XPO1	0	-0.0677521	-0.268437	-0.169941	0.461901	0.256784	-0.0366586	0.529653	0.525221	0.133283	Exportin-1
MYO1B	0	0.00370302	-0.739913	-0.222536	0.223662	0.267712	0.200168	0.219959	1.00762	0.422704	Unconventional myosin-Ib
ARK72	0	0.277186	-0.925737	-0.559124	0.971164	0.001163	-0.278408	0.693977	0.9269	0.280716	Aflatoxin B1 aldehyde reductase member 2
PSF2	0	0.326089	-0.814358	-0.356598	0.906117	-0.270068	0.0662566	0.580029	0.544289	0.422855	DNA replication complex GINS protein PSF2
PUR9	0	-0.0422906	-0.389107	0.274993	0.13833	0.0277667	0.537965	0.18062	0.416874	0.262972	Bifunctional purine biosynthesis protein PURH
HBA	0	0.0711156	-0.769311	-0.135463	0.276442	0.412708	0.0350603	0.205327	1.18202	0.170523	Hemoglobin subunit alpha
MCM7	0	0.189514	-0.622512	-0.13443	0.45792	-0.0171566	0.307751	0.268405	0.605356	0.442181	DNA replication licensing factor MCM7
NUBP2	0	0.0666825	-0.647394	-0.252446	0.416585	0.0851742	0.249968	0.349903	0.732569	0.502413	Cytosolic Fe-S cluster assembly factor NUBP2
TOM34	0	0.398541	-0.0567732	-0.396243	0.428649	0.504306	-0.171729	0.0301088	0.561079	0.224514	Mitochondrial import receptor subunit TOM34
AP3S1	0	-0.316301	-0.233661	-0.401143	0.534016	0.0544247	0.176082	0.850317	0.288086	0.577226	AP-3 complex subunit sigma-1
DPYD	0	-0.516495	-0.889344	-0.516506	0.952933	-0.0609839	-0.125274	1.46943	0.82836	0.391233	Dihydropyrimidine dehydrogenase [NADP(+)]
F195B	0	-0.101231	-0.383183	0.748641	0.15877	0.0555061	0.558801	0.260001	0.438689	-0.189839	Protein FAM195B
RS4Y1	0	0.0762135	-0.823596	-0.322446	0.110244	0.16558	0.500138	0.034031	0.989176	0.822584	40S ribosomal protein S4, Y isoform 1
INT1	0	-0.596731	-1.21422	-0.633037	0.467944	0.413417	-0.0840221	1.06468	1.62764	0.549014	Integrator complex subunit 1
LAMP2	0	-0.744917	-0.396433	-0.228226	0.315767	0.529107	-0.0341265	1.06068	0.92554	0.1941	Lysosome-associated membrane glycoprotein 2
TSN	0	-0.0242977	-0.558694	-0.119202	0.243689	0.214833	0.354665	0.267987	0.773527	0.473867	Translin
HMGB2	0	0.134004	-0.827646	-0.1232	0.571196	-0.000851106	0.243535	0.437192	0.826795	0.366735	High mobility group protein B2
DECR	0	-0.299766	-0.260361	0.663558	-0.000539509	-0.0306042	0.850334	0.299227	0.229756	0.186775	2,4-dienoyl-CoA reductase, mitochondrial
RFA2	0	0.335627	-0.398125	0.00532866	0.532112	0.318938	-0.0269585	0.196485	0.717063	-0.0322871	Replication protein A 32 kDa subunit
UBE2C	0	0.207025	-0.390963	0.0953488	0.65807	0.178739	0.00580324	0.451045	0.569703	-0.0895455	Ubiquitin-conjugating enzyme E2 C
DYHC1	0	0.0769265	-0.371429	-0.0647836	0.510812	-0.00337687	0.352642	0.433886	0.368052	0.417426	Cytoplasmic dynein 1 heavy chain 1
HLAH	0	-1.01653	-0.755403	-1.47446	-0.162192	0.00099588	1.02349	0.85434	0.756399	2.49795	Putative HLA class I histocompatibility antigen, alpha chain H
ANXA6	0	-0.398589	-0.541923	-0.0226268	0.211448	-0.0862641	0.740188	0.610038	0.455659	0.762815	Annexin A6
RPR1B	0	0.168091	0.0522136	-0.456555	0.364595	0.685666	-0.177849	0.196504	0.633452	0.278706	Regulation of nuclear pre-mRNA domain-containing protein 1B
DRG1	0	0.282674	-0.405652	-0.0818218	0.321588	0.305658	0.253075	0.0389136	0.711309	0.334896	Developmentally-regulated GTP-binding protein 1
CACB1	0	-0.334897	-0.00421728	-0.333299	0.645028	0.0587649	0.195848	0.979925	0.0629821	0.529147
DNMBP	0	-0.353427	-0.394735	0.0961342	0.242391	0.496948	0.196101	0.595818	0.891683	0.0999667	Dynamin-binding protein
MCM4	0	0.16049	-0.529848	-0.14424	0.502337	0.110397	0.368942	0.341847	0.640244	0.513183	DNA replication licensing factor MCM4
CLIC3	0	0.0744463	-0.00710969	-0.34864	0.456163	0.148218	0.37779	0.381717	0.155327	0.726431	Chloride intracellular channel protein 3
CDK20	0	-0.087752	-0.598864	-0.0355598	0.444944	-0.0295239	0.5686	0.532696	0.569341	0.60416	Cyclin-dependent kinase 20
GFRA1	0	-0.171401	-0.0612196	-0.560038	1.29242	-0.0464785	-0.260933	1.46382	0.0147411	0.299105	GDNF family receptor alpha-1
CSDE1	0	-0.238558	0.0985684	-0.125393	0.197545	0.402019	0.407535	0.436103	0.303451	0.532928	Cold shock domain-containing protein E1
RT35	0	-0.420355	-0.00490114	0.112632	0.450843	0.367441	0.190131	0.871198	0.372342	0.0774991	28S ribosomal protein S35, mitochondrial
TOP1M	0	-0.932817	-0.32774	0.0801169	-0.0778149	0.301177	0.787973	0.855002	0.628917	0.707856	DNA topoisomerase I, mitochondrial
SAE1	0	-0.195647	0.0843644	-0.067709	0.374524	0.650303	-0.00741777	0.570171	0.565939	0.0602913	SUMO-activating enzyme subunit 1
NICN1	0	-3.34203	-6.47316	-0.840805	-0.265688	0.649053	0.674868	3.07634	7.12221	1.51567
SPOC1	0	0.00416649	-0.0230878	-0.440221	0.450435	0.645756	0.018828	0.446268	0.668844	0.459049	SPOC domain-containing protein 1
ASC	0	0.583002	-1.98656	0.270533	1.07076	-0.689778	0.74857	0.487755	1.29679	0.478037	Apoptosis-associated speck-like protein containing a CARD
DNM1L	0	-1.09262	0.0367294	0.00459143	0.0313271	0.534812	0.571639	1.12395	0.498083	0.567047	Dynamin-1-like protein
CTNB1	0	-0.296491	0.164613	-0.294382	0.7084	0.414214	0.0172013	1.00489	0.249601	0.311583	Catenin beta-1
CDV3	0	1.02373	-0.763108	-0.406022	1.213	0.193907	-0.221525	0.189266	0.957015	0.184496	Protein CDV3 homolog
CS055	0	-0.315773	-0.165884	-0.126786	0.301556	0.485745	0.403661	0.617328	0.651629	0.530447	Uncharacterized protein C19orf55
KCC2G	0	0.362283	-0.540388	0.192467	0.831952	0.472124	-0.0137818	0.469669	1.01251	-0.206249	Calcium/calmodulin-dependent protein kinase type II subunit gamma
STMN1	0	0.61009	-0.502807	-0.793616	1.42727	0.201529	-0.20494	0.817182	0.704337	0.588676	Stathmin
PYR1	0	0.184581	-0.603025	0.251864	0.423278	0.17663	0.867235	0.238697	0.779655	0.615371	CAD protein
SRPRB	0	0.123606	-0.58189	-0.920627	1.13753	0.137508	0.221453	1.01392	0.719398	1.14208	Signal recognition particle receptor subunit beta
F16P1	0	0.0961191	-0.302545	-0.118289	0.663832	0.362657	0.479823	0.567713	0.665202	0.598113	Fructose-1,6-bisphosphatase 1
DYH9	0	0.253505	-0.727501	0.256881	0.963233	-0.00197997	0.618806	0.709729	0.725521	0.361925	Dynein heavy chain 9, axonemal
PSA7L	0	0.281744	-0.288424	-0.215763	0.418961	0.764008	0.416887	0.137217	1.05243	0.63265	Proteasome subunit alpha type-7-like
DHAK	0	-0.527801	-0.583677	-0.476711	0.630573	0.803865	0.400176	1.15837	1.38754	0.876887	Bifunctional ATP-dependent dihydroxyacetone kinase/FAD-AMP lyase (cyclizing)
HEAT6	0	-0.477436	-0.514797	-0.0246506	0.68921	0.70983	0.775719	1.16665	1.22463	0.80037	HEAT repeat-containing protein 6
RPA49	0	-0.212896	-0.0590438	-0.817619	0.845318	1.10398	0.225754	1.05821	1.16302	1.04337	DNA-directed RNA polymerase I subunit RPA49
STAU2	0	0.3676	-2.00753	0.0563053	1.96742	0.360798	0.557168	1.59982	2.36832	0.500862	Double-stranded RNA-binding protein Staufen homolog 2
4EBP1	0	0.0528588	0.976858	-0.338728	-2.8011	-3.06277	-2.59419	-2.85396	-4.03963	-2.25547	Eukaryotic translation initiation factor 4E-binding protein 1
RABL3	0	-0.247259	-3.03763	-2.24402	-1.73207	-3.53981	-2.96358	-1.48481	-0.502184	-0.719569
ACYP2	0	0.190112	0.0239871	-0.852944	-1.41341	-1.71664	-4.11044	-1.60353	-1.74063	-3.2575	Acylphosphatase-2
IPIL2	0	-2.08127	-2.68368	-1.38725	-2.40961	-3.81732	-0.907634	-0.32834	-1.13364	0.479617
SH3L1	0	-2.35611	-2.23996	-1.63086	-2.27726	-2.58825	-2.09314	0.0788505	-0.348292	-0.462285	SH3 domain-binding glutamic acid-rich-like protein
NPRL2	0	-2.29092	-2.28241	-0.715414	-2.53778	-1.73528	-2.51321	-0.246868	0.547134	-1.7978	Nitrogen permease regulator 2-like protein
SPRY3	0	-0.206459	0.0266381	-0.237843	-3.48006	-0.437177	-2.15	-3.2736	-0.463815	-1.91216
CNGB3	0	-0.689581	-2.38743	-1.33737	-0.69099	-4.16766	-0.990815	-0.00140902	-1.78022	0.346559	Cyclic nucleotide-gated cation channel beta-3
CATB	0	-1.17402	-0.822866	-0.593717	-1.95199	-2.2395	-1.32178	-0.777969	-1.41663	-0.728061	Cathepsin B
MTMR9	0	-0.880319	-1.20558	-1.07411	-1.27153	-2.27356	-1.81412	-0.391213	-1.06798	-0.740011	Myotubularin-related protein 9
E41L5	0	-1.8939	-0.540544	0.750248	-2.86308	-2.16488	-0.308391	-0.969182	-1.62434	-1.05864	Band 4.1-like protein 5
PCIF1	0	-0.38759	-0.950376	-0.0824778	-1.82311	-2.07705	-1.1259	-1.43552	-1.12667	-1.04342	Phosphorylated CTD-interacting factor 1
CATD	0	-0.898639	-0.818719	-0.699699	-1.60957	-1.9768	-1.20241	-0.710928	-1.15808	-0.502708	Cathepsin D
COQ6	0	-0.470415	-3.15944	-0.751606	-0.584751	-2.80517	-0.81561	-0.114337	0.354265	-0.0640044	Ubiquinone biosynthesis monooxygenase COQ6
KRT37	0	-0.848562	-1.02159	-0.307589	-2.92839	-0.756001	-0.451959	-2.07982	0.265584	-0.144369	Keratin, type I cuticular Ha7
PEPL1	0	-1.22984	-0.609919	-0.366742	-1.9134	-1.03711	-1.16547	-0.683561	-0.427187	-0.798731
UGDH	0	-0.302513	-1.42344	-0.951227	-0.984747	-1.86247	-1.24816	-0.682234	-0.439031	-0.296929	UDP-glucose 6-dehydrogenase
MSTO1	0	0.449946	-2.81805	-1.21196	0.641333	-2.23803	-2.3341	0.191387	0.580016	-1.12214	Protein misato homolog 1
GLGB	0	-0.210929	-0.611812	-0.458242	-0.951806	-1.56891	-1.36963	-0.740877	-0.957101	-0.911389	1,4-alpha-glucan-branching enzyme
G45IP	0	-0.0773767	-0.761008	-0.548667	-1.02534	-1.53794	-1.26986	-0.947962	-0.776936	-0.721192	Growth arrest and DNA damage-inducible proteins-interacting protein 1
PCKGM	0	-0.624923	-0.531569	0.286317	-1.40264	-1.67161	-0.716322	-0.77772	-1.14004	-1.00264	Phosphoenolpyruvate carboxykinase [GTP], mitochondrial
CSPG2	0	-0.945517	-1.02024	0.246378	-1.45564	-2.37106	0.114709	-0.510127	-1.35083	-0.131669
ASPP1	0	0.482007	-0.581987	-0.553066	-0.341961	-1.87657	-1.4538	-0.823968	-1.29459	-0.900734
EPIPL	0	-0.919481	-1.23989	-0.331935	-1.27493	-1.91195	-0.402869	-0.355453	-0.672061	-0.0709344	Epiplakin
GABT	0	-0.673762	-1.16675	-0.346826	-1.18154	-1.92559	-0.480049	-0.507778	-0.758839	-0.133224	4-aminobutyrate aminotransferase, mitochondrial
K22E	0	-1.03645	-0.36895	-0.253466	-1.84763	-1.12655	-0.609148	-0.81118	-0.757595	-0.355683	Keratin, type II cytoskeletal 2 epidermal
4F2	0	0.167383	0.508949	0.0599409	-1.00257	-1.42235	-1.06588	-1.16995	-1.9313	-1.12582	4F2 cell-surface antigen heavy chain
G6PD	0	0.286535	-0.57717	-0.292501	-0.672429	-1.71495	-1.02461	-0.958964	-1.13778	-0.73211	Glucose-6-phosphate 1-dehydrogenase
MY18B	0	-1.07574	-0.997005	-0.179157	-1.77148	-1.08112	-0.430188	-0.695745	-0.0841143	-0.25103	Unconventional myosin-XVIIIb
RABP2	0	-0.698238	0.660301	0.237323	-0.90479	-1.5402	-0.671497	-0.206551	-2.2005	-0.908821	Cellular retinoic acid-binding protein 2
PPID	0	-0.924054	-0.408119	-0.372768	-1.60575	-0.920903	-0.524222	-0.681692	-0.512785	-0.151454	Peptidyl-prolyl cis-trans isomerase D
SERB	0	-0.271549	-0.200117	-0.157394	-0.917649	-0.912198	-1.05912	-0.6461	-0.712082	-0.901722	Phosphoserine phosphatase
ARP5	0	-0.12956	-0.422452	-0.506167	-0.846022	-1.09788	-0.929159	-0.716462	-0.675426	-0.422992	Actin-related protein 5
CSK21	0	-1.15408	-0.803072	-0.282544	-1.71562	-0.767652	-0.378513	-0.561536	0.0354198	-0.0959696	Casein kinase II subunit alpha
GDS1	0	-0.342615	-0.775719	-0.844899	-0.874807	-0.86955	-1.03303	-0.532192	-0.0938305	-0.188135	Rap1 GTPase-GDP dissociation stimulator 1
COTL1	0	-0.0882535	-0.547173	-0.548159	-0.175276	-1.20434	-1.39143	-0.0870228	-0.657166	-0.843269	Coactosin-like protein
ABI3	0	-1.26188	-0.786197	-0.645811	-0.850106	-0.868181	-1.04354	0.411773	-0.0819836	-0.397726	ABI gene family member 3
LEG3	0	-0.831525	-0.471911	-0.16132	-1.37696	-0.907589	-0.459906	-0.545437	-0.435678	-0.298586	Galectin-3
GNL1	0	-0.16526	-0.626688	-0.959621	-0.941073	-0.875218	-0.903404	-0.775813	-0.24853	0.0562164	Guanine nucleotide-binding protein-like 1
PLEC	0	-1.22714	-1.07971	-0.384346	-1.38531	-0.962509	-0.311763	-0.158168	0.117203	0.0725827	Plectin
CSRP1	0	-0.542025	-0.910223	0.106822	-1.16679	-1.62281	0.160966	-0.624767	-0.712589	0.0541448	Cysteine and glycine-rich protein 1
GNPI2	0	-0.620757	-0.181359	-0.587808	-0.596343	-0.912612	-1.0539	0.0244139	-0.731253	-0.466093	Glucosamine-6-phosphate isomerase 2
SYTL2	0	-0.676466	-0.877215	-0.500097	-0.879698	-0.979378	-0.703366	-0.203232	-0.102162	-0.203268	Synaptotagmin-like protein 2
ACTN3	0	-0.483186	-0.497616	-0.541269	-0.775044	-0.887843	-0.8867	-0.291857	-0.390227	-0.34543	Alpha-actinin-3
WASF3	0	-0.50909	-0.541053	-0.469803	-1.06432	-0.701464	-0.778249	-0.555232	-0.160411	-0.308446	Wiskott-Aldrich syndrome protein family member 3
PP2BA	0	-0.740011	-1.06447	-0.687295	-0.861278	-0.909357	-0.681994	-0.121267	0.155115	0.00530095	Serine/threonine-protein phosphatase 2B catalytic subunit alpha isoform
ASAP2	0	-0.730973	-0.2181	-0.125851	-1.68607	-0.504808	-0.257721	-0.955093	-0.286709	-0.13187	Arf-GAP with SH3 domain, ANK repeat and PH domain-containing protein 2
EXOC8	0	-0.314486	-0.66451	-0.817837	-0.706533	-0.826363	-0.848332	-0.392047	-0.161854	-0.0304954	Exocyst complex component 8
DI3L2	0	0.53881	-1.09302	-0.697481	-0.556598	-0.654022	-1.14711	-1.09541	0.439	-0.449627	DIS3-like exonuclease 2
MK15	0	0.653708	-0.45151	-0.124052	-0.325253	-1.47962	-0.551983	-0.978961	-1.02811	-0.427932	Mitogen-activated protein kinase 15
TOE1	0	0.056889	-0.0815828	-0.120258	-0.507184	-1.31038	-0.532221	-0.564073	-1.2288	-0.411963
K2C79	0	-0.775088	-0.312775	0.000515482	-1.16814	-0.725447	-0.451719	-0.393056	-0.412673	-0.452235	Keratin, type II cytoskeletal 79
FBXL6	0	-1.44606	-1.46027	0.188827	-0.986499	-1.268	-0.0540699	0.459565	0.192268	-0.242897	F-box/LRR-repeat protein 6
BOLA1	0	-0.271326	-0.248348	-0.438722	-1.24581	-0.553535	-0.506708	-0.974479	-0.305187	-0.0679863	BolA-like protein 1
SCMC1	0	-0.71396	-0.791653	-0.143176	-0.731549	-0.959783	-0.59752	-0.017589	-0.16813	-0.454343	Calcium-binding mitochondrial carrier protein SCaMC-1
PPE2	0	-0.492236	-0.362177	-1.06366	-0.465855	-0.646102	-1.14949	0.0263815	-0.283925	-0.085829	Serine/threonine-protein phosphatase with EF-hands 2
CAH1	0	-0.584959	0.502166	-1.97927	-0.489116	0.918272	-2.63443	0.0958428	0.416106	-0.655168
ECH1	0	-0.356684	-0.0922016	0.366527	-0.797127	-0.966421	-0.423681	-0.440442	-0.87422	-0.790208	Delta(3,5)-Delta(2,4)-dienoyl-CoA isomerase, mitochondrial
ACTN1	0	-0.273386	-0.636675	-0.650954	-0.581713	-0.795748	-0.803304	-0.308326	-0.159073	-0.15235	Alpha-actinin-1
K1C16	0	-0.718755	-0.2897	-0.218387	-0.970486	-0.753355	-0.453423	-0.251731	-0.463655	-0.235036	Keratin, type I cytoskeletal 16
NCALD	0	-0.508957	-1.00395	-1.00946	-0.595339	-0.816059	-0.762544	-0.0863815	0.187889	0.246919	Neurocalcin-delta
K1C14	0	-0.33261	-0.179585	0.0417047	-0.963553	-0.886255	-0.310374	-0.630943	-0.70667	-0.352079	Keratin, type I cytoskeletal 14
2009-09-01	0	-0.574433	0.241493	-0.0507274	-1.14274	-0.547246	-0.406179	-0.568303	-0.788739	-0.355452	Septin-9
CAN1	0	-0.852852	-0.832497	-0.182452	-0.817621	-0.987813	-0.263884	0.0352312	-0.155316	-0.081432	Calpain-1 catalytic subunit
KPYR	0	-0.739654	0.018904	0.122728	-1.10687	-0.469897	-0.455373	-0.36722	-0.488801	-0.578101	Pyruvate kinase isozymes R/L
RALY	0	-0.483832	-0.590936	-0.372512	-0.53105	-0.863656	-0.598219	-0.047218	-0.272721	-0.225707	RNA-binding protein Raly
DDX27	0	0.189038	0.0358559	-0.429303	-0.0697765	-0.834689	-1.08612	-0.258815	-0.870545	-0.656815	Probable ATP-dependent RNA helicase DDX27
SLK	0	-0.492002	-0.532978	-0.483054	-1.02196	-0.225371	-0.738218	-0.52996	0.307607	-0.255164	STE20-like serine/threonine-protein kinase
LMNA	0	-0.309394	-0.777497	-0.271369	-0.621734	-0.97118	-0.386449	-0.312339	-0.193682	-0.11508	Prelamin-A/C
UBP32	0	-0.737002	-0.586704	-0.560914	-0.868144	-0.305526	-0.79229	-0.131142	0.281178	-0.231377	Ubiquitin carboxyl-terminal hydrolase 32
AKD1	0	-0.440507	-0.508284	-0.569483	-0.507251	-0.562603	-0.879082	-0.0667434	-0.0543187	-0.309598	Adenylate kinase domain-containing protein 1
HPCA	0	0.169903	-0.451866	-1.18697	-0.48048	-0.574093	-0.882546	-0.650383	-0.122226	0.304424	Neuron-specific calcium-binding protein hippocalcin
K1C18	0	-0.952997	-0.106598	-0.199832	-1.08161	-0.533905	-0.319159	-0.128615	-0.427307	-0.119328	Keratin, type I cytoskeletal 18
ADT2	0	-0.0924616	-0.360496	-0.211986	-0.900419	-0.616426	-0.41216	-0.807957	-0.25593	-0.200175	ADP/ATP translocase 2
SNRPA	0	-0.326227	-0.650309	-0.521175	-0.814326	-0.362097	-0.730632	-0.488098	0.288212	-0.209458	U1 small nuclear ribonucleoprotein A
SYWC	0	0.0225006	0.113858	0.128361	-0.555533	-0.753049	-0.591513	-0.578034	-0.866907	-0.719874	Tryptophan--tRNA ligase, cytoplasmic
K2C8	0	-0.668379	-0.156839	-0.0399725	-0.993395	-0.58802	-0.312749	-0.325016	-0.431181	-0.272776	Keratin, type II cytoskeletal 8
LUC7L	0	0.381954	-0.289831	-0.170738	-1.11401	-0.442566	-0.300028	-1.49597	-0.152735	-0.129289	Putative RNA-binding protein Luc7-like 1
8ODP	0	-1.00838	-1.04219	-0.238811	-0.918378	-0.45325	-0.465153	0.0900068	0.58894	-0.226342	7,8-dihydro-8-oxoguanine triphosphatase
ERP44	0	-0.36041	-0.348913	-0.458305	-0.59	-0.697187	-0.547065	-0.22959	-0.348274	-0.0887605	Endoplasmic reticulum resident protein 44
GLYM	0	-0.343155	-0.065421	0.0774183	-0.885498	-0.546913	-0.377716	-0.542343	-0.481492	-0.455134	Serine hydroxymethyltransferase, mitochondrial
RASK	0	-0.112468	-0.513195	-0.448483	-0.31948	-0.934521	-0.547475	-0.207012	-0.421326	-0.0989919	GTPase KRas
DX39B	0	-0.377337	-0.608622	-0.280378	-0.490765	-0.698978	-0.602763	-0.113428	-0.0903558	-0.322384	Spliceosome RNA helicase DDX39B
SIA7C	0	-0.426493	-0.0174161	-0.12833	-0.392487	-0.695698	-0.684233	0.0340059	-0.678282	-0.555903
VDAC3	0	-0.283532	-0.231614	-0.16502	-0.875737	-0.67286	-0.200412	-0.592205	-0.441246	-0.0353924	Voltage-dependent anion-selective channel protein 3
BAG3	0	-1.15466	-0.458925	-0.270525	-1.04856	-0.61464	-0.0770719	0.106103	-0.155715	0.193453	BAG family molecular chaperone regulator 3
K2C5	0	-0.921514	0.441875	0.185715	-1.01569	-0.647494	-0.0742912	-0.0941754	-1.08937	-0.260007	Keratin, type II cytoskeletal 5
ODPAT	0	-0.0553177	-0.164659	-0.228916	-0.687359	-0.20394	-0.824041	-0.632041	-0.039281	-0.595124	Pyruvate dehydrogenase E1 component subunit alpha, testis-specific form, mitochondrial
BASP1	0	-0.475799	-0.780402	0.358269	-1.08556	-0.957274	0.328665	-0.609757	-0.176872	-0.0296042	Brain acid soluble protein 1
SC22B	0	-0.236309	-0.0715635	-0.290972	-0.534908	-0.732946	-0.437379	-0.298599	-0.661382	-0.146407	Vesicle-trafficking protein SEC22b
TKT	0	-0.0905505	-0.168495	-0.296138	-0.329608	-0.536542	-0.83312	-0.239057	-0.368047	-0.536981	Transketolase
TWST2	0	-0.0265062	-0.911046	-0.410314	-0.604054	-0.424076	-0.665515	-0.577548	0.48697	-0.255201	Twist-related protein 2
COMT	0	-0.333574	-0.0370503	-0.0710794	-1.05544	-0.351751	-0.272143	-0.72187	-0.314701	-0.201063	Catechol O-methyltransferase
PP2AA	0	-0.290262	-0.761572	-0.505134	-0.744644	-0.466536	-0.451749	-0.454382	0.295036	0.0533857	Serine/threonine-protein phosphatase 2A catalytic subunit alpha isoform
VDAC1	0	-0.236622	-0.0511392	-0.0230001	-0.766404	-0.562366	-0.326023	-0.529782	-0.511227	-0.303023	Voltage-dependent anion-selective channel protein 1
RPR1A	0	-0.201005	-0.392417	-0.775106	-0.835702	-0.460687	-0.34804	-0.634697	-0.0682705	0.427065	Regulation of nuclear pre-mRNA domain-containing protein 1A
NQO1	0	-0.422613	-0.502951	-0.171544	-0.505323	-0.554839	-0.58205	-0.0827098	-0.0518878	-0.410506	NAD(P)H dehydrogenase [quinone] 1
ANGL1	0	-0.0376039	-0.0234091	-0.14748	-0.84935	-0.270547	-0.501295	-0.811747	-0.247138	-0.353815	Angiopoietin-related protein 1
ASSY	0	0.203898	-0.130992	-0.117402	-0.404263	-0.546921	-0.652284	-0.608162	-0.415929	-0.534883	Argininosuccinate synthase
CLCB	0	-0.0983391	-0.127053	-0.196528	-0.457585	-0.518593	-0.61969	-0.359246	-0.39154	-0.423162	Clathrin light chain B
AN32D	0	0.046374	-0.456924	-0.0412941	-0.292736	-0.652226	-0.615416	-0.33911	-0.195302	-0.574122	Acidic leucine-rich nuclear phosphoprotein 32 family member D
RAP1B	0	-0.231	-0.587369	-0.502549	-0.1422	-0.852424	-0.565534	0.0887998	-0.265055	-0.0629857	Ras-related protein Rap-1b
ACTA	0	-0.289853	-0.645305	-0.454703	-0.625078	-0.630027	-0.301382	-0.335226	0.0152784	0.153321	Actin, aortic smooth muscle
SYTC	0	-0.310383	-0.306591	0.176954	-0.525281	-0.715833	-0.29737	-0.214897	-0.409242	-0.474324	Threonine--tRNA ligase, cytoplasmic
SC23A	0	-0.0711451	-0.552437	-0.122928	-0.0976958	-0.834642	-0.593358	-0.0265507	-0.282205	-0.47043	Protein transport protein Sec23A
H2AZ	0	-0.0650762	-0.023909	0.0140093	-0.493277	-0.775123	-0.215867	-0.428201	-0.751214	-0.229876	Histone H2A.Z
SPAT8	0	-0.430544	0.0411904	0.399065	-0.728129	-0.470163	-0.259393	-0.297585	-0.511354	-0.658458	Spermatogenesis-associated protein 8
KPYM	0	-0.179651	-0.446079	-0.342125	-0.527951	-0.497079	-0.422393	-0.3483	-0.0510003	-0.0802682	Pyruvate kinase isozymes M1/M2
LMNB2	0	-0.255676	-0.743818	-0.26667	-0.308776	-0.839494	-0.292678	-0.0531007	-0.0956761	-0.0260079	Lamin-B2
TPD53	0	-0.299907	0.340548	-0.195969	-0.445629	-0.280731	-0.692921	-0.145721	-0.621279	-0.496952	Tumor protein D53
HNRL2	0	-0.338369	-0.443639	-0.279479	-0.418299	-0.356307	-0.644599	-0.0799301	0.0873324	-0.36512	Heterogeneous nuclear ribonucleoprotein U-like protein 2
VAPB	0	-0.193103	-0.229575	-0.0709746	-0.30884	-0.427906	-0.67703	-0.115737	-0.198332	-0.606055	Vesicle-associated membrane protein-associated protein B/C
AMPM2	0	-0.234375	-0.0991797	0.0171097	-0.773613	-0.12056	-0.51958	-0.539238	-0.0213799	-0.536689	Methionine aminopeptidase 2
LASP1	0	0.0476586	0.327524	0.188216	-0.217897	-0.746271	-0.4494	-0.265555	-1.07379	-0.637616	LIM and SH3 domain protein 1
CLIC1	0	-0.114122	-0.349148	-0.0452802	-0.32484	-0.70841	-0.37195	-0.210717	-0.359262	-0.326669	Chloride intracellular channel protein 1
K2C74	0	-0.546185	0.362195	0.338728	-0.791015	-0.59827	-0.0094464	-0.244831	-0.960465	-0.348174	Keratin, type II cytoskeletal 74
CPNS1	0	-0.690919	-0.658011	-0.275042	-0.495349	-0.703153	-0.199916	0.19557	-0.0451426	0.075126	Calpain small subunit 1
COMD9	0	-0.382192	-0.0504608	0.0582495	-0.802184	-0.448624	-0.13595	-0.419991	-0.398163	-0.194199	COMM domain-containing protein 9
CTNA3	0	-0.352656	-0.164215	-0.556413	-0.434981	-0.475319	-0.463346	-0.0823255	-0.311105	0.0930669	Catenin alpha-3
TRXR1	0	-0.0121439	-0.247813	-0.132848	-0.557938	-0.13487	-0.654125	-0.545794	0.112944	-0.521277	Thioredoxin reductase 1, cytoplasmic
DNJB1	0	-0.357206	-0.253553	-0.210677	-0.0548317	-0.624432	-0.632119	0.302375	-0.370879	-0.421442	DnaJ homolog subfamily B member 1
KIF6	0	-0.127769	0.191463	0.026623	-0.438779	-0.668726	-0.184033	-0.31101	-0.860189	-0.210657
IDHP	0	-0.487205	-0.32441	-0.27821	-0.55672	-0.30048	-0.426934	-0.0695152	0.0239297	-0.148724	Isocitrate dehydrogenase [NADP], mitochondrial
NASP	0	-0.168881	0.443846	0.175081	-0.0499977	-0.847846	-0.35843	0.118883	-1.29169	-0.533511	Nuclear autoantigenic sperm protein
NDUA7	0	-0.100996	-0.286728	-0.217764	-0.0387356	-0.577501	-0.625327	0.0622604	-0.290773	-0.407563	NADH dehydrogenase [ubiquinone] 1 alpha subcomplex subunit 7
GLYC	0	-0.266378	-0.0135956	0.142583	-0.410257	-0.469773	-0.360814	-0.143879	-0.456178	-0.503397	Serine hydroxymethyltransferase, cytosolic
SNAA	0	-0.108873	-0.153564	-0.296203	-0.0753632	-0.320695	-0.827191	0.0335097	-0.167131	-0.530988	Alpha-soluble NSF attachment protein
CHIP	0	-0.34899	0.723136	0.179475	-0.628326	-0.176664	-0.414229	-0.279336	-0.8998	-0.593703	E3 ubiquitin-protein ligase CHIP
K1C13	0	-0.459885	-0.317629	0.0135267	-0.723748	-0.387216	-0.0794592	-0.263862	-0.0695877	-0.0929859	Keratin, type I cytoskeletal 13
ASNS	0	0.344475	0.592676	0.5552	-0.678229	0.104256	-0.611113	-1.0227	-0.488421	-1.16631	Asparagine synthetase [glutamine-hydrolyzing]
S10AE	0	-0.0720391	0.241894	0.00408574	-0.78025	-0.165287	-0.235827	-0.708211	-0.407182	-0.239913	Protein S100-A14
EFTS	0	-0.36429	-0.294828	0.0762021	-0.618052	-0.333873	-0.218533	-0.253762	-0.0390441	-0.294735	Elongation factor Ts, mitochondrial
SWT1	0	-0.131974	0.0880135	-0.0036362	-0.203272	-0.628993	-0.304307	-0.0712979	-0.717006	-0.300671
F120A	0	-0.167649	-0.657678	0.0306242	-0.541087	-0.278584	-0.312451	-0.373437	0.379095	-0.343075	Constitutive coactivator of PPAR-gamma-like protein 1
SAP	0	-0.416695	0.371189	-0.687919	-0.196087	0.0860555	-1.01297	0.220608	-0.285133	-0.325055	Proactivator polypeptide
EFTU	0	-0.359472	-0.0199592	-0.072619	-0.565044	-0.27327	-0.264354	-0.205572	-0.253311	-0.191735	Elongation factor Tu, mitochondrial
RAD54	0	0.302672	0.334162	0.427739	-0.185727	-0.583113	-0.292899	-0.488399	-0.917274	-0.720638	DNA repair and recombination protein RAD54-like
FAF2	0	-0.0243242	0.0611828	-0.220249	-0.193964	-0.803422	-0.0642845	-0.16964	-0.864605	0.155964	FAS-associated factor 2
ARP5L	0	0.235374	-0.161194	-0.371701	-0.0548168	-0.387668	-0.599173	-0.29019	-0.226474	-0.227472	Actin-related protein 2/3 complex subunit 5-like protein
SYHM	0	-0.0902336	0.034951	-0.123514	-0.609307	-0.2081	-0.203547	-0.519074	-0.243051	-0.0800332	Probable histidine--tRNA ligase, mitochondrial
MYOF	0	-0.772404	0.0278727	0.130529	-0.689918	-0.443668	0.113835	0.0824855	-0.47154	-0.0166937	Myoferlin
NINJ1	0	0.000929297	0.378652	0.191759	-0.353238	-0.27443	-0.383419	-0.354167	-0.653082	-0.575178	Ninjurin-1
PLSI	0	-0.296342	0.211621	0.124742	-0.483462	-0.0988881	-0.375903	-0.18712	-0.310509	-0.500645	Plastin-1
RPGP1	0	-0.201561	-0.140858	-0.376914	-0.453882	-0.724889	0.252338	-0.252322	-0.584031	0.629252	Rap1 GTPase-activating protein 1
CRIP2	0	-0.291336	-0.162423	-0.262397	-0.642099	-0.158029	-0.0831864	-0.350763	0.0043941	0.179211	Cysteine-rich protein 2
HMGN1	0	0.139393	0.466828	0.18282	-0.595858	-0.243337	-0.0409693	-0.735251	-0.710165	-0.223789	Non-histone chromosomal protein HMG-14
VDAC2	0	0.447663	0.159836	0.147042	-0.267603	-0.145324	-0.406596	-0.715267	-0.305159	-0.553638	Voltage-dependent anion-selective channel protein 2
LDHB	0	-1.36818	0.684148	0.447723	-1.64802	0.564995	0.316281	-0.279845	-0.119153	-0.131442	L-lactate dehydrogenase B chain
BCCIP	0	0.174416	-0.0429388	0.171786	-0.484451	-0.174096	-0.0376141	-0.658868	-0.131157	-0.2094	BRCA2 and CDKN1A-interacting protein
ADT1	0	0.382469	0.216181	0.0616132	-0.0491513	-0.597366	-0.0287769	-0.43162	-0.813547	-0.0903901	ADP/ATP translocase 1
SYYC	0	0.824517	0.167092	0.169301	0.328324	-0.544934	-0.452036	-0.496192	-0.712026	-0.621337	Tyrosine--tRNA ligase, cytoplasmic
OCAD1	0	-0.804219	0.374819	-0.12146	-0.322255	-0.00796714	-0.327986	0.481964	-0.382786	-0.206526	OCIA domain-containing protein 1
RADI	0	0.269423	0.123934	0.318595	-0.0587753	-0.487781	-0.0136021	-0.328198	-0.611715	-0.332197	Radixin
BLMH	0	-0.279098	0.555597	1.09483	-0.726107	-0.206707	0.457238	-0.447009	-0.762304	-0.637596	Bleomycin hydrolase
ERF3A	0	0.268032	0.378836	0.502365	0.119591	-0.581777	-0.0125018	-0.148441	-0.960613	-0.514867	Eukaryotic peptide chain release factor GTP-binding subunit ERF3A
TRI10	0	0.213676	0.30901	1.34482	-0.763422	-0.16914	0.70795	-0.977099	-0.478151	-0.636868
ALDOB	0	-3.81984	-0.304649	-0.0202409	-10.1341	-2.11108	-0.413867	-6.31423	-1.80643	-0.393627	Fructose-bisphosphate aldolase B
LEG1	0	-4.26101	-2.06272	-1.08978	-5.30602	-3.3864	-1.61456	-1.04501	-1.32368	-0.524782	Galectin-1
ATS3	0	-6.51348	-6.51348	-6.51348	-6.51348	-0.825043	-2.3589	0	5.68843	4.15457	A disintegrin and metalloproteinase with thrombospondin motifs 3
IDH3G	0	-3.533	-6.77683	-0.502174	-6.77683	1.09099	-0.132366	-3.24384	7.86782	0.369807	Isocitrate dehydrogenase [NAD] subunit gamma, mitochondrial
BASI	0	-0.340784	0.89779	2.85095	-8.39608	0.200496	2.72184	-8.05529	-0.697293	-0.129112	Basigin
