# Supplementary material for: Oxidative stress downstream of mTORC1 but not AKT causes a proliferative defect in cancer cells resistant to PI3K inhibition
Source: Oncogene. 2016 Dec 19;36(19):2762–74. doi: 10.1038/onc.2016.435 (PMC5362070; doi:10.1038/onc.2016.435)
Supplement: Supplementary Tables [file onc2016435x3.xlsx]

## Sheet: phosphoproteins_heatmapSIG
Dermit et al. Supplementary dataset 2. Identity of phopshorylated peptides in heatmap shown in Figure 3a	P	G1- vs P	G2- vs P	G3- vs P	G1+ vs P	G2+ vs P	G3+ vs P	G1+ vs G1-	G2+ vs G2-	G3+ vs G3-	Protein name	Cluster number
AMOTL1 pS793				*						**	Angiomotin-like protein 1	1
FAM195B seq: 16 - 38 + 2 Phospho (ST)					***						Protein FAM195B	1		Fold vs control (log2, n=4)
PDS5B seq: 1152 - 1169 + Phospho (ST)				***		***					Sister chromatid cohesion protein PDS5 homolog B	1		-5	-4	-3	-2	-1	0	1	2	3	4	5
KRT8 seq: 226 - 252 no mod		***	***		***	***	***				Keratin, type II cytoskeletal 8	1		-5	-4	-3	-2	-1	0	1	2	3	4	5
RPL22L1 seq: 108 - 122 + Phospho (ST)		*		***	***						60S ribosomal protein L22-like 1	1
IRF2BP2 seq: 454 - 467 + 2 Phospho (ST)		**			*	*		***			Interferon regulatory factor 2-binding protein 2	1
SRRM2 seq: 2114 - 2129 + 2 Phospho (ST)				*		***	**				Serine/arginine repetitive matrix protein 2	1
AHNAK seq: 204 - 225 + 2 Phospho (ST)				*	**		*	*			Neuroblast differentiation-associated protein AHNAK	1
CTNNB1 pS191					*		**				Catenin beta-1	1
ENSA pS109					*	**	*	**			Alpha-endosulfine	1
RBM39 pS127 pS129			*		**						RNA-binding protein 39	1
HINT1 seq: 31 - 37 no mod		*	**		***	***					Histidine triad nucleotide-binding protein 1	1
FOXK1 seq: 416 - 430 + 2 Phospho (ST)		***	**	***	***	***	***	**			Forkhead box protein K1	1
PRKAR2A pS78 pS80		**			*	**		***			cAMP-dependent protein kinase type II-alpha regulatory subunit	1
FOXJ3 pS223		***			***	**		**	*		Forkhead box protein J3	1
CALM1 seq: 92 - 107 no mod			*		**		**				Calmodulin	1
AHSG pS138		**	**		***	*					Alpha-2-HS-glycoprotein	1
MFAP1 pS52 pS53						**					Microfibrillar-associated protein 1	1
SP110 seq: 373 - 388 + Phospho (ST)				***	***						Sp110 nuclear body protein	1
ACTBL2 seq: 185 - 192 no mod				**	*	***	***			*	Beta-actin-like protein 2	1
CCDC94 pS211 pS213					*	**					Coiled-coil domain-containing protein 94	1
ZYX seq: 254 - 265 + Phospho (ST)					***	*	**				Zyxin	1
MFAP1 pS116				*	***	**		***			Microfibrillar-associated protein 1	1
CBPA6_HUMAN seq: 58 - 64 + Phospho (ST)					*	*	*			**		1
MCM3 seq: 696 - 724 + 2 Phospho (ST)				**		*					DNA replication licensing factor MCM3	1
NCL seq: 298 - 318 no mod							*			**	Nucleolin	1
FAM134C pS258 pS260			**				*				Protein FAM134C	1
CDK12 pS681 pS685						**	*			**	Cyclin-dependent kinase 12	1
NACA seq: 128 - 142 no mod		**	*		**	***	**				Nascent polypeptide-associated complex subunit alpha	1
F11R seq: 278 - 286 + Phospho (ST)				*	**		*	*			Junctional adhesion molecule A	1
PAICS seq: 202 - 215 no mod			*			**	**				Multifunctional protein ADE2	1
PARN seq: 568 - 605 + 2 Phospho (ST)					***	*					Poly(A)-specific ribonuclease PARN	1
FAM53C pS232 pS234					**	**		***	**		Protein FAM53C	1
SRRM1 pS605 pS607		*			***	***	**	*	*		Serine/arginine repetitive matrix protein 1	1
MAP2 seq: 1770 - 1785 + Phospho (ST)		*		*	**	*	***			*	Microtubule-associated protein 2	1
TXLNG pS97		**			*	**			*		Gamma-taxilin	1
MYC seq: 52 - 66 + 2 Phospho (ST)		**		***	**	***	***	*			Myc proto-oncogene protein	1
DYNC1H1 seq: 229 - 251 no mod				**		*					Cytoplasmic dynein 1 heavy chain 1	1
GTPBP1 pS44 pS47		*	**		***	*		***			GTP-binding protein 1	1
ATP5B seq: 388 - 406 no mod			**	**		*	***				ATP synthase subunit beta, mitochondrial	1
RANBP2 pS2270					**	**			*		E3 SUMO-protein ligase RanBP2	1
TRA2B pS264 pS266		**	*		***	***			***		Transformer-2 protein homolog beta	1
EDC4 seq: 727 - 754 + Phospho (ST)					**		*				Enhancer of mRNA-decapping protein 4	1
EDC4 seq: 727 - 754 + Phospho (ST)		*			**		*				Enhancer of mRNA-decapping protein 4	1
PDCD4 seq: 87 - 96 + Phospho (ST)		***	***	***	***	***	***		**		Programmed cell death protein 4	1
GATAD2B seq: 117 - 137 + 3 Phospho (ST)					***	***	**	***			Transcriptional repressor p66-beta	1
PCBP2 seq: 246 - 276 + Phospho (ST)		**		*	**	*	**		**		Poly(rC)-binding protein 2	1
FOXK1 pT436 pS441 pS445		***	**	***	***	***	***	***	**		Forkhead box protein K1	1
CD2BP2 seq: 189 - 201 + Phospho (ST)				***							CD2 antigen cytoplasmic tail-binding protein 2	1
SMN1 pS28 pS31		**			**	***	***	***			Survival motor neuron protein	1
G3BP1 seq: 79 - 106 no mod			**			**					Ras GTPase-activating protein-binding protein 1	1
NFKB1 seq: 935 - 953 + Phospho (ST)				**		*	*				Nuclear factor NF-kappa-B p105 subunit	1
NAV1_HUMAN seq: 1554 - 1564 no mod			**		**	*						1
HSPA8 seq: 57 - 71 + Oxidation (M)						***					Heat shock cognate 71 kDa protein	1
RPLP1 pS101 pS104					***	**	**	**			60S acidic ribosomal protein P1	1
WWC3 pT909		**			***	**	**	***	***	*	Protein WWC3	1
SSFA2 pS737 pS739						**	*				Sperm-specific antigen 2	1
COMMD8 seq: 35 - 60 no mod					**			***			COMM domain-containing protein 8	1
PRKCD pS645 pS664					*	**					Protein kinase C delta type	1
MCM3 pT151					***	***					DNA replication licensing factor MCM3	1
RBL1 pS640							**				Retinoblastoma-like protein 1	1
SRRM1 pT572 pT574		*			*	*		*	**		Serine/arginine repetitive matrix protein 1	1
PROSER2 pS179			*		***	*					Proline and serine-rich protein 2	1
SAP30BP seq: 5 - 38 + 2 Phospho (ST)			*		**	***					SAP30-binding protein	1
PRPF19 seq: 304 - 339 no mod						*	**				Pre-mRNA-processing factor 19	1
FXR1 seq: 89 - 111 no mod					*	**	**		**		Fragile X mental retardation syndrome-related protein 1	1
AHSG seq: 219 - 225 no mod			*		**	*	*				Alpha-2-HS-glycoprotein	1
HSPB1 seq: 13 - 20 no mod		**					*			*	Heat shock protein beta-1	1
RBM15B seq: 544 - 555 + Phospho (ST)		**	*				**				Putative RNA-binding protein 15B	1
PPIA seq: 20 - 31 no mod			*		**		**				Peptidyl-prolyl cis-trans isomerase A	1
SRSF11 pS323 pT325		**					***	*			Serine/arginine-rich splicing factor 11	1
SLC4A1AP pS466			*	**	*	*	**				Kanadaptin	1
CHAMP1 pS427 pS432 pS436			*	**	**	**	***		**	*	Chromosome alignment-maintaining phosphoprotein 1	1
MTRR seq: 183 - 203 + Phospho (ST)		**		*			***			***	Methionine synthase reductase	1
KRT18 seq: 383 - 407 no mod		*	***			**	***			***	Keratin, type I cytoskeletal 18	1
ARHGAP21 seq: 316 - 336 + Phospho (ST)		***		**		*	*				Rho GTPase-activating protein 21	1
SRRM2 pS1444					***	**	***	*	*		Serine/arginine repetitive matrix protein 2	1
TBC1D4 pS591		***	**		***	***	***		**		TBC1 domain family member 4	1
NFIC seq: 312 - 327 + Phospho (ST)					*	*	*		***		Nuclear factor 1 C-type	1
C19orf43 seq: 28 - 71 + Phospho (ST)		**		***	***	*	**				Uncharacterized protein C19orf43	1
CTPS1 seq: 571 - 591 + 2 Phospho (ST)		***	***	*	***	***					CTP synthase 1	1
HNRNPA1L2 seq: 123 - 140 + Oxidation (M)						*	**			***	Heterogeneous nuclear ribonucleoprotein A1-like 2	1
KARS seq: 324 - 356 no mod		*			**	*					Lysine--tRNA ligase	1
ATAD2 seq: 734 - 766 + Phospho (ST)						**					ATPase family AAA domain-containing protein 2	1
AKIRIN2 seq: 10 - 23 + Phospho (ST)		***		***	***						Akirin-2	1
ATAD2 seq: 56 - 70 + Phospho (ST)		***		*		***			***		ATPase family AAA domain-containing protein 2	1
PARD3 seq: 871 - 885 + Phospho (ST)		***			***						Partitioning defective 3 homolog	1
ALDOC seq: 141 - 149 no mod				**	*	*	**				Fructose-bisphosphate aldolase C	1
SCIN seq: 223 - 246 no mod				*		**	***			**	Adseverin	1
HNRNPU seq: 388 - 423 no mod					*			**			Heterogeneous nuclear ribonucleoprotein U	1
SAP30BP seq: 6 - 38 + 2 Phospho (ST)						**					SAP30-binding protein	1
MFAP1 pS52 pS53				*		**	*	*			Microfibrillar-associated protein 1	1
SCRIB pS1475		***		*	**	**					Protein scribble homolog	1
SRRM2 seq: 346 - 356 + Phospho (ST)							**			***	Serine/arginine repetitive matrix protein 2	1
EIF5B pS135 pS137					***	***		***	*		Eukaryotic translation initiation factor 5B	1
CIAPIN1 seq: 197 - 233 + Phospho (ST)		**									Anamorsin	1
BCL2L12 seq: 238 - 248 + Phospho (ST)		***		***	***	*	**	**			Bcl-2-like protein 12	1
ACTR8 pS562					**			**			Actin-related protein 8	1
RPS6 seq: 234 - 243 + Phospho (ST)		***	***			***					40S ribosomal protein S6	1
KIAA1671 pS1366		***			***	**	***				Uncharacterized protein KIAA1671	1
HID1 seq: 668 - 689 + 2 Phospho (ST)			**			**	**				Protein HID1	1
ERRFI1 pS251		***	*					***			ERBB receptor feedback inhibitor 1	2
NUP35 seq: 295 - 310 + Phospho (ST)		*	*					**	**		Nucleoporin NUP53	2
PPFIA3 pS1164		***			***						Liprin-alpha-3	2
EIF2B4 pS130		**	*	**			*	***	**	***	Translation initiation factor eIF-2B subunit delta	2
DLGAP4 seq: 971 - 991 + Gln->pyro-Glu (N-term Q); Phospho (ST)		***	*			**		*	**		Disks large-associated protein 4	2
DLGAP4 seq: 971 - 991 + Gln->pyro-Glu (N-term Q); Phospho (ST)		***						**			Disks large-associated protein 4	2
SRRM2 pS2272		**	**	*				**	***	**	Serine/arginine repetitive matrix protein 2	2
PANK2 pS189		*	**					**	**		Pantothenate kinase 2, mitochondrial	2
TUBA3E seq: 41 - 60 + Phospho (ST)					**		*				Tubulin alpha-3E chain	2
NFX1 seq: 47 - 58 + Phospho (ST)		***				***					Transcriptional repressor NF-X1	2
CCDC88C seq: 1599 - 1611 + Phospho (ST)		***	***					**	**		Protein Daple	2
PPP1R12A seq: 299 - 315 no mod		***	*		*			***	**		Protein phosphatase 1 regulatory subunit 12A	2
CHD8 pS2046		**					*	*		*	Chromodomain-helicase-DNA-binding protein 8	2
TPD52L1 pS149		***	**	*			*	***	***		Tumor protein D53	2
S100A11 seq: 56 - 62 no mod		**			*						Protein S100-A11	2
ZYX pS267		***	***			**	*	**	***		Zyxin	2
PKM pS37		***	**	*		*		***	**	*	Pyruvate kinase PKM	2
GBF1 seq: 1315 - 1331 + Phospho (ST)		**						**			Golgi-specific brefeldin A-resistance guanine nucleotide exchange factor 1	2
MAP7D1 seq: 111 - 129 + Phospho (ST)		***	***				**	*	**		MAP7 domain-containing protein 1	2
MAVS pS165		**						*			Mitochondrial antiviral-signaling protein	2
VPS13D pS1042		***	**	**				***	*	**	Vacuolar protein sorting-associated protein 13D	2
TFPT seq: 171 - 190 + Phospho (ST)		*				*	*	**			TCF3 fusion partner	2
RAD23B seq: 145 - 173 + Gln->pyro-Glu (N-term Q); Phospho (ST)		**				**			**		UV excision repair protein RAD23 homolog B	2
ATXN2L pS111		***	*	*				***	**	*	Ataxin-2-like protein	2
TPD52L1 pS149		***	***				*	***	***		Tumor protein D53	2
CLCC1 seq: 432 - 443 + Phospho (ST)		**	**	***			**	**		**	Chloride channel CLIC-like protein 1	2
PKLR seq: 338 - 348 no mod			*			*			**		Pyruvate kinase PKLR	2
ATXN2L pS111		***	**	*	***			***	**	*	Ataxin-2-like protein	2
HID1 seq: 591 - 614 + Phospho (ST)		**	**		*			***	**		Protein HID1	2
ZMYM2 seq: 298 - 312 + Gln->pyro-Glu (N-term Q); Phospho (ST)		**				***					Zinc finger MYM-type protein 2	2
VDAC1 seq: 97 - 109 + Phospho (ST)		*		**				*		**	Voltage-dependent anion-selective channel protein 1	2
PPAN pS359		***		*		*		**	**		Suppressor of SWI4 1 homolog	2
PRKAR1A pS83		**		***			*				cAMP-dependent protein kinase type I-alpha regulatory subunit	2
COBLL1 pS294		***	*	***				*		**	Cordon-bleu protein-like 1	2
CLASP1 pS1091		**		*	**		**				CLIP-associating protein 1	2
DYNC1LI1 pS510		***	**	**				**	**		Cytoplasmic dynein 1 light intermediate chain 1	2
DDX21 pS89		*	**	*				**	*		Nucleolar RNA helicase 2	2
LAD1 seq: 120 - 135 + Phospho (ST)		**						**			Ladinin-1	2
ERRFI1 seq: 249 - 263 + Phospho (ST)		***	**					***	**	*	ERBB receptor feedback inhibitor 1	2
PELP1 seq: 732 - 759 + Phospho (ST)		**	*			**			***		Proline-, glutamic acid- and leucine-rich protein 1	2
CTPS1 seq: 571 - 591 + Phospho (ST)		***			**		*	***		*	CTP synthase 1	2
CTPS1 seq: 571 - 591 + Phospho (ST)		***			*		*	**			CTP synthase 1	2
TRIM28 seq: 32 - 69 + Phospho (ST)		**									Transcription intermediary factor 1-beta	2
SRRM2 seq: 987 - 998 + Phospho (ST)		**						*			Serine/arginine repetitive matrix protein 2	2
DTNA seq: 654 - 667 + Phospho (ST)		***						*	*		Dystrobrevin alpha	2
CCDC86 pS18		**		**	**			***	*		Coiled-coil domain-containing protein 86	2
PKP3 seq: 312 - 326 + Phospho (ST)		**	***	*		*		**	***		Plakophilin-3	2
SPTBN2 pS2171		***						**			Spectrin beta chain, non-erythrocytic 2	2
TXLNA seq: 504 - 517 + Phospho (ST)		***			**			**			Alpha-taxilin	2
NUFIP2 pS629		**	*			*			**		Nuclear fragile X mental retardation-interacting protein 2	2
SNTB2 pS95		**	*					*	*		Beta-2-syntrophin	2
NUP35 pS73		*						**		*	Nucleoporin NUP53	2
EIF4EBP1 seq: 20 - 51 + 2 Phospho (ST)		***			***	***	**			*	Eukaryotic translation initiation factor 4E-binding protein 1	2
MYBBP1A pS1267		***	**					***	*	*	Myb-binding protein 1A	2
KIAA1522 pS545		***									Uncharacterized protein KIAA1522	2
PSMD2 pS16		***	*				*	**	*		26S proteasome non-ATPase regulatory subunit 2	2
TPD52L2 pS166			***		**				**		Tumor protein D54	2
MAVS seq: 135 - 167 + Phospho (ST)		***						*			Mitochondrial antiviral-signaling protein	2
UNC45A seq: 2 - 25 + Phospho (ST)		*	**						**		Protein unc-45 homolog A	2
DMAP1 pT445		**				*					DNA methyltransferase 1-associated protein 1	2
SEPT9 pS30			**		***	**	*	**	*		Septin-9	2
RCC1 pS11		**					**	*		*	Regulator of chromosome condensation	2
SRRM2 seq: 1041 - 1058 + Phospho (ST)		*							**		Serine/arginine repetitive matrix protein 2	2
ZC3HC1 pS321		**			*	*	***			**	Nuclear-interacting partner of ALK	2
MYO9B pS1405		***	***				**	***	**		Unconventional myosin-IXb	2
ZC3H3_HUMAN seq: 567 - 572 + 2 Phospho (ST)		***						*	*			2
POLH pS379 pS380		***						*	*		DNA polymerase eta	2
RPS3 seq: 215 - 227 + Phospho (ST)		**		*				*	*	*	40S ribosomal protein S3	2
PGRMC1 pS57				***	*						Membrane-associated progesterone receptor component 1	2
TNKS1BP1 pS836		***	***	**			*	**	***		182 kDa tankyrase-1-binding protein	2
TPD52L2 pS166			**	*					*	*	Tumor protein D54	2
ZYX pS344		***	***	*	*	**		***	***	*	Zyxin	2
AFF4 seq: 178 - 196 + Phospho (ST)		**						**		*	AF4/FMR2 family member 4	2
SZRD1 seq: 37 - 61 + Phospho (ST)		**						**			SUZ domain-containing protein 1	2
KRT18 seq: 176 - 186 + Gln->pyro-Glu (N-term Q)				**							Keratin, type I cytoskeletal 18	2
EFHD2 pS74		**			*		*			*	EF-hand domain-containing protein D2	2
STOX2_HUMAN seq: 695 - 700 + Phospho (ST)		**	*	*			*	**	**			2
MARCKSL1 pS104		**	*	*			*	**	**		MARCKS-related protein	2
DDX42 seq: 721 - 761 + Phospho (ST)								***			ATP-dependent RNA helicase DDX42	2
EIF3G pS42		**	***	**				*	*	**	Eukaryotic translation initiation factor 3 subunit G	2
PRDX1 seq: 17 - 27 + Oxidation (M)		***	*		*			***	*		Peroxiredoxin-1	2
MARCKSL1 pS104		**	*	*				**	*		MARCKS-related protein	2
TNKS1BP1 seq: 709 - 726 + Phospho (ST)		*		*				***			182 kDa tankyrase-1-binding protein	2
USP6 pS1214		**									Ubiquitin carboxyl-terminal hydrolase 6	2
SGPP1 pS101		***	***	**				**	***	*	Sphingosine-1-phosphate phosphatase 1	2
GBF1 pS1784		**	*					***	***		Golgi-specific brefeldin A-resistance guanine nucleotide exchange factor 1	2
LARP4B seq: 599 - 610 + Phospho (ST)		***					**				La-related protein 4B	2
SRRM2 seq: 852 - 870 + Phospho (ST)		**									Serine/arginine repetitive matrix protein 2	2
NDRG1 seq: 364 - 388 + Phospho (ST)		**	**				*	***	**		Protein NDRG1	2
GOLGA4 seq: 39 - 53 + Phospho (ST)		**									Golgin subfamily A member 4	2
SRRM2 seq: 2289 - 2301 + Phospho (ST)		***	**	*				**	**	**	Serine/arginine repetitive matrix protein 2	2
LIMA1 pS362							**	**			LIM domain and actin-binding protein 1	2
ZBTB7A seq: 503 - 530 + 2 Phospho (ST)		*						**			Zinc finger and BTB domain-containing protein 7A	2
PDIA4 seq: 314 - 331 no mod		**					*				Protein disulfide-isomerase A4	2
EPRS seq: 871 - 889 + Phospho (ST)		**									Bifunctional glutamate/proline--tRNA ligase	2
MCM3AP seq: 520 - 542 + Phospho (ST)		***			*		*	***			Germinal-center associated nuclear protein	2
ACTG1 seq: 96 - 113 no mod			***	*					***		Actin, cytoplasmic 2	2
ACTBL2 seq: 97 - 114 no mod			***	*					***		Beta-actin-like protein 2	2
GIGYF2 pS139		***	***	***		*		***	**	**	PERQ amino acid-rich with GYF domain-containing protein 2	2
SCFD1 pS303		**						*			Sec1 family domain-containing protein 1	2
HSP90AA1 seq: 387 - 400 no mod			***	**					**	*	Heat shock protein HSP 90-alpha	2
TRAP1 seq: 389 - 402 no mod			***	**					**	*	Heat shock protein 75 kDa, mitochondrial	2
HN1 pT54		**	**	*				***	**		Hematological and neurological expressed 1 protein	2
SEPT9 seq: 19 - 29 + Phospho (ST)		***	*		**			***	*		Septin-9	2
MTDH pS568		***	**	**			**				Protein LYRIC	2
SRRM2 seq: 303 - 329 + Phospho (ST)		**						*	*		Serine/arginine repetitive matrix protein 2	2
LSM12 seq: 73 - 86 + Phospho (ST)		**									Protein LSM12 homolog	2
TXLNA seq: 18 - 53 + Phospho (ST)		***			*			*			Alpha-taxilin	2
DBNL pT291		***	**				*	**	*		Drebrin-like protein	2
SCFD1 pS303		**					***	*			Sec1 family domain-containing protein 1	2
CCDC86 pS91		**	*					*	*		Coiled-coil domain-containing protein 86	2
SEC22B pS137			**	*			***				Vesicle-trafficking protein SEC22b	2
SRRM2 pS994		**									Serine/arginine repetitive matrix protein 2	2
ERBB2IP seq: 1077 - 1095 + Phospho (ST)		**					*	**			Protein LAP2	2
CRIP2 seq: 113 - 128 + Phospho (ST)		*			**		**	***		**	Cysteine-rich protein 2	2
EIF4G3 pS232		**									Eukaryotic translation initiation factor 4 gamma 3	2
L1RE1 seq: 25 - 49 + Phospho (ST)		**									LINE-1 retrotransposable element ORF1 protein	2
SRRM2 seq: 987 - 998 + Gln->pyro-Glu (N-term Q); Phospho (ST)		***						*			Serine/arginine repetitive matrix protein 2	2
LEMD2 pS499		***	**	**						**	LEM domain-containing protein 2	2
PSMF1 seq: 149 - 164 + Phospho (ST)		***	**					***	*		Proteasome inhibitor PI31 subunit	2
TPI1 pS58					*	**	**				Triosephosphate isomerase	2
STAU2 pS440				***			***	*			Double-stranded RNA-binding protein Staufen homolog 2	2
KDM5A seq: 1324 - 1333 + Phospho (ST)										**	Lysine-specific demethylase 5A	2
HSP90AA1 seq: 500 - 510 no mod			***	**			**		***		Heat shock protein HSP 90-alpha	2
SRRM2 pS2272		**	*	**				**		**	Serine/arginine repetitive matrix protein 2	2
GORASP2 seq: 404 - 420 + Phospho (ST)		**			*			**			Golgi reassembly-stacking protein 2	2
PLCH1 seq: 1297 - 1312 + Phospho (ST)		***	**	***		*		**	*	**	1-phosphatidylinositol 4,5-bisphosphate phosphodiesterase eta-1	2
FXR2 pS601 pS603		**	**		**	**	**				Fragile X mental retardation syndrome-related protein 2	2
EEF1A1P5 seq: 267 - 290 + Oxidation (M)			**	**							Putative elongation factor 1-alpha-like 3	2
LIMA1 pS609				***			*				LIM domain and actin-binding protein 1	2
TVP23C seq: 221 - 227 + Phospho (ST)				***			*				Golgi apparatus membrane protein TVP23 homolog C	2
LMNB1 seq: 15 - 26 + Phospho (ST)		***	**			**		*			Lamin-B1	2
ACLY pS481		***	***				**	***	**		ATP-citrate synthase	2
UBE2O seq: 1165 - 1213 + 2 Phospho (ST)		***	**		*	***					E2/E3 hybrid ubiquitin-protein ligase UBE2O	2
PGAM1 seq: 142 - 162 no mod			**	*					*		Phosphoglycerate mutase 1	2
VGLL4 seq: 138 - 157 + Phospho (ST)		**	*	*				**	*		Transcription cofactor vestigial-like protein 4	2
EPRS seq: 871 - 889 + Phospho (ST)		***						**			Bifunctional glutamate/proline--tRNA ligase	2
DDI2 seq: 109 - 139 + Gln->pyro-Glu (N-term Q); Phospho (ST)		**					*	**			Protein DDI1 homolog 2	2
HSPA6 seq: 503 - 509 no mod		***	**						**		Heat shock 70 kDa protein 6	2
SZRD1 seq: 39 - 61 + Phospho (ST)		**			*			*			SUZ domain-containing protein 1	2
SPECC1 pS847		**									Cytospin-B	2
ATAD2 pS342				**							ATPase family AAA domain-containing protein 2	2
SZRD1 pS107		***		*				**			SUZ domain-containing protein 1	2
NACA seq: 201 - 215 + Oxidation (M)		***	**	***				**	*	**	Nascent polypeptide-associated complex subunit alpha	2
SRRM2 seq: 1101 - 1111 + Phospho (ST)		**		*	*					*	Serine/arginine repetitive matrix protein 2	2
PKM seq: 33 - 43 no mod			***	*	**				***		Pyruvate kinase PKM	2
PUM1 seq: 707 - 718 + Phospho (ST)		**									Pumilio homolog 1	2
CDK7 pT170		**			**						Cyclin-dependent kinase 7	2
SRRT pS67		**			*						Serrate RNA effector molecule homolog	2
TRUB1 seq: 16 - 38 + Phospho (ST)		**					*	**			Probable tRNA pseudouridine synthase 1	2
PROSER2 pS179		**		***	*		***	***		*	Proline and serine-rich protein 2	2
KRT8 seq: 402 - 414 + 2 Oxidation (M)					*				**		Keratin, type II cytoskeletal 8	2
MARCKS pS170										**	Myristoylated alanine-rich C-kinase substrate	2
AJUBA pS119		***			***			*			LIM domain-containing protein ajuba	2
YRDC pS37		***	***	*	**	***		***	**	*	YrdC domain-containing protein, mitochondrial	2
RPL23A seq: 140 - 152 no mod			**	**	*		**		**		60S ribosomal protein L23a	2
EIF3B seq: 68 - 113 + Phospho (ST)		***	*	**				*	*	*	Eukaryotic translation initiation factor 3 subunit B	2
RHBDF1 pS76		***	**				***		*	***	Inactive rhomboid protein 1	2
LIMA1 pS362		*		*			***	***	*		LIM domain and actin-binding protein 1	2
SRP72 seq: 618 - 645 + 2 Phospho (ST)		***	**	*			*	*			Signal recognition particle subunit SRP72	2
ALDOA seq: 29 - 42 no mod			***	***					***		Fructose-bisphosphate aldolase A	2
LUZP1 pS659		*			**						Leucine zipper protein 1	2
KANK1 pS325			**	*		*			*	*	KN motif and ankyrin repeat domain-containing protein 1	2
HNRNPAB pS242				**	***			*		**	Heterogeneous nuclear ribonucleoprotein A/B	2
YRDC pS37		***	***	*	*	***		***	**	*	YrdC domain-containing protein, mitochondrial	2
ACLY pS481		***	**				**	***	*		ATP-citrate synthase	2
LYSMD2 seq: 17 - 28 + Phospho (ST)		***			*		*	*			LysM and putative peptidoglycan-binding domain-containing protein 2	2
PATL1 seq: 177 - 188 + Phospho (ST)		**		**				*			Protein PAT1 homolog 1	2
GDI1 seq: 310 - 328 no mod		*					*	**			Rab GDP dissociation inhibitor alpha	2
SRRM1 seq: 247 - 266 + Phospho (ST)		**			*						Serine/arginine repetitive matrix protein 1	2
SRSF1 pS199					**						Serine/arginine-rich splicing factor 1	2
MAPT seq: 414 - 440 + Phospho (ST)		***		*	**			*	*		Microtubule-associated protein tau	2
NOP56 seq: 511 - 533 + Phospho (ST)			**								Nucleolar protein 56	2
STMN1 pS38		**	*	***	*		*			**	Stathmin	2
FAM195B seq: 21 - 38 + Phospho (ST)		**			*	**					Protein FAM195B	2
SON pS1697		***									Protein SON	2
RSL1D1 seq: 462 - 471 + 2 Phospho (ST)			*	***	*		***			**	Ribosomal L1 domain-containing protein 1	2
TCOF1 pS1228		**									Treacle protein	2
MAPT pS519		***			***		*	***			Microtubule-associated protein tau	2
NLRP11 pS1019		***		*			***				NACHT, LRR and PYD domains-containing protein 11	2
SRRM2 pS1124		***	**	*			***				Serine/arginine repetitive matrix protein 2	2
HSP90AB2P pS177		**	*		*				*		Putative heat shock protein HSP 90-beta 2	2
IRF2BP1 pS436		**			*						Interferon regulatory factor 2-binding protein 1	2
GAPDH seq: 220 - 227 no mod			**				*		*		Glyceraldehyde-3-phosphate dehydrogenase	2
PDLIM2 pS197					*		**	*			PDZ and LIM domain protein 2	2
FAM117B seq: 105 - 121 + Phospho (ST)		**	*					*	*		Protein FAM117B	2
AAAS pS495		**		**	*						Aladin	2
FAM102B pS276			*	*	***		***				Protein FAM102B	2
ACTA1 seq: 318 - 328 + Oxidation (M)			**		**				*	*	Actin, alpha skeletal muscle	2
EDC4 seq: 870 - 898 + Phospho (ST)			**		***		**				Enhancer of mRNA-decapping protein 4	2
SSB seq: 288 - 297 no mod		**					*	*			Lupus La protein	2
PRKCD pS645		**						*			Protein kinase C delta type	2
HSP90AB3P seq: 73 - 82 no mod		*	***	**	***				***		Putative heat shock protein HSP 90-beta-3	2
PPP1R9A seq: 334 - 354 + Phospho (ST)			*	*		*	***				Neurabin-1	2
DDX3X seq: 82 - 93 + Phospho (ST)				***			**			*	ATP-dependent RNA helicase DDX3X	2
CTNNB1 seq: 550 - 565 + Oxidation (M); Phospho (ST)			**							*	Catenin beta-1	2
MAVS pS222		***	**						*		Mitochondrial antiviral-signaling protein	2
ABLIM1 seq: 429 - 443 + Phospho (ST)			***	**	*	***		*			Actin-binding LIM protein 1	2
RRM2 pS20		***			***			**			Ribonucleoside-diphosphate reductase subunit M2	2
CEP170B pS969		***			**		**				Centrosomal protein of 170 kDa protein B	2
TRIM25 seq: 96 - 112 + Phospho (ST)		***	**	*	*		**	***	*		E3 ubiquitin/ISG15 ligase TRIM25	2
SRRM1 pT220		***			**						Serine/arginine repetitive matrix protein 1	2
ZC3H4 pS1275			***								Zinc finger CCCH domain-containing protein 4	2
HELZ pS1614 pS1620		***	**		*			**			Probable helicase with zinc finger domain	2
KRT8 seq: 134 - 148 + Oxidation (M)			**				***				Keratin, type II cytoskeletal 8	2
TP53BP1 pS500		**						*			Tumor suppressor p53-binding protein 1	2
NRD1 pS94		***			*						Nardilysin	2
DIDO1 seq: 1011 - 1023 + Phospho (ST)		***			**						Death-inducer obliterator 1	2
HAPLN4 pS111				**			**				Hyaluronan and proteoglycan link protein 4	2
EIF4B seq: 280 - 287 + Phospho (ST)				**			**				Eukaryotic translation initiation factor 4B	2
FAM84B seq: 288 - 310 + Phospho (ST)		***	***			*			**		Protein FAM84B	2
HSPA8 seq: 160 - 171 no mod		*	***		*		**		***		Heat shock cognate 71 kDa protein	2
PKM seq: 368 - 376 no mod		**			*			*			Pyruvate kinase PKM	2
LIMA1 pS132		**	**	***			***	*	*		LIM domain and actin-binding protein 1	2
KRT8 seq: 353 - 362 no mod			**	**			**		*		Keratin, type II cytoskeletal 8	2
PACSIN2 seq: 391 - 430 + Phospho (ST)				**							Protein kinase C and casein kinase substrate in neurons protein 2	2
LAD1 seq: 392 - 403 + Oxidation (M); Phospho (ST)		**									Ladinin-1	2
SRRM2 pS2449		**	**		*		*				Serine/arginine repetitive matrix protein 2	2
HMGCR pS872		***	***								3-hydroxy-3-methylglutaryl-coenzyme A reductase	2
NOLC1 pT607 pT610			*	**	**	*				*	Nucleolar and coiled-body phosphoprotein 1	2
CBX3 seq: 93 - 103 + Phospho (ST)		**			**						Chromobox protein homolog 3	2
CDC42EP1 pS121				*			***				Cdc42 effector protein 1	2
NOC2L pS49			*		*		**				Nucleolar complex protein 2 homolog	2
ADAM17 pS791		***	*								Disintegrin and metalloproteinase domain-containing protein 17	2
SRSF11 seq: 198 - 211 + Phospho (ST)		***	**		***		**	**			Serine/arginine-rich splicing factor 11	2
DES seq: 194 - 201 no mod			***	***	*		*		**		Desmin	2
KRT8 seq: 317 - 325 no mod			***	***	*		*		**		Keratin, type II cytoskeletal 8	2
SRRM1 pT220		***			**						Serine/arginine repetitive matrix protein 1	2
AFF4 pS1043		***	**	***	***	*		**		*	AF4/FMR2 family member 4	2
SRRM2 seq: 852 - 870 + 2 Phospho (ST)		***			**						Serine/arginine repetitive matrix protein 2	2
ACTBL2 seq: 185 - 192 + Oxidation (M)		*	**	**	***				*	**	Beta-actin-like protein 2	2
TXN seq: 97 - 105 no mod		**		***			*	**			Thioredoxin	2
CD3EAP seq: 117 - 148 + Phospho (ST)				**		*	**				DNA-directed RNA polymerase I subunit RPA34	2
YRDC pS60		***	***		**	***	**	**	***	*	YrdC domain-containing protein, mitochondrial	2
LIMA1 seq: 486 - 500 + Phospho (ST)		**	*	***			***				LIM domain and actin-binding protein 1	2
HSPB1 seq: 128 - 136 + Gln->pyro-Glu (N-term Q)		**	*	**	***				*		Heat shock protein beta-1	2
KRT6C seq: 447 - 455 + Oxidation (M)		*	***	**	*		*		**		Keratin, type II cytoskeletal 6C	2
NSUN2 seq: 591 - 602 no mod		*					*	***			tRNA (cytosine(34)-C(5))-methyltransferase	2
KRT19 seq: 100 - 111 no mod				***	*						Keratin, type I cytoskeletal 19	2
LIMA1 pS490		*	**	***			***				LIM domain and actin-binding protein 1	2
KRT18 pS23 pS30		**			*	**					Keratin, type I cytoskeletal 18	2
MLLT10 pS689		**			*				*		Protein AF-10	2
RNF169 pS403			**			*		**	*		E3 ubiquitin-protein ligase RNF169	2
ZCCHC8 seq: 643 - 655 + Phospho (ST)		***			***	**					Zinc finger CCHC domain-containing protein 8	2
CXB1_HUMAN seq: 231 - 238 + Phospho (ST)		**			***			*				2
CTPS1 seq: 558 - 564 + Phospho (ST)		**			***			*			CTP synthase 1	2
STAU2 seq: 484 - 498 + Phospho (ST)		**		***			***	**			Double-stranded RNA-binding protein Staufen homolog 2	2
KRT18 seq: 318 - 325 no mod			***		**				**		Keratin, type I cytoskeletal 18	2
KIAA1614 seq: 582 - 588 no mod		*	**		***				*		Uncharacterized protein KIAA1614	2
ACTBL2 seq: 330 - 336 no mod		*	**		***				*		Beta-actin-like protein 2	2
SRRM2 pS1179		**									Serine/arginine repetitive matrix protein 2	2
CGN seq: 288 - 294 + Phospho (ST)					**	*					Cingulin	2
PHC3 pT609 pS616		**	**								Polyhomeotic-like protein 3	2
SRRM1 pS713 pT718		**			***	*		*			Serine/arginine repetitive matrix protein 1	2
WARS pS467			**	**		**	*	*	**		Tryptophan--tRNA ligase, cytoplasmic	2
SRRM1 pS402 pT406					**					*	Serine/arginine repetitive matrix protein 1	2
SRRM2 seq: 2371 - 2384 + Oxidation (M); Phospho (ST)		***	*	***			**	*			Serine/arginine repetitive matrix protein 2	2
KRT8 seq: 253 - 264 no mod			**	**			**		**		Keratin, type II cytoskeletal 8	2
NOP58 pS502 pS514					***			**			Nucleolar protein 58	2
SRRM2 pS351 pS353 pS357						**					Serine/arginine repetitive matrix protein 2	2
HSP90AB1 seq: 292 - 306 no mod		***	**	***	***		**	*			Heat shock protein HSP 90-beta	2
LIG3 pS210		***			*		***	*			DNA ligase 3	2
SLC4A8 pS237		***	**			**					Electroneutral sodium bicarbonate exchanger 1	2
PFN1 seq: 39 - 54 no mod			**				*				Profilin-1	2
ENO1 seq: 203 - 221 no mod		***	*		***	*		*			Alpha-enolase	2
PROSER2 pS179		***		**			***	*			Proline and serine-rich protein 2	2
DFFA pS315		***	***	*	***		**	**			DNA fragmentation factor subunit alpha	2
SRRM2 seq: 1394 - 1412 + Oxidation (M); Phospho (ST)		***	*	**			*				Serine/arginine repetitive matrix protein 2	2
HSPB1 pS82		***	**	**				**	**	**	Heat shock protein beta-1	2
EIF3F pS258		***			***						Eukaryotic translation initiation factor 3 subunit F	2
TUBA3E seq: 327 - 336 no mod			***		***				*		Tubulin alpha-3E chain	2
SRRM1 seq: 711 - 722 + 2 Phospho (ST)		**			***	**		*			Serine/arginine repetitive matrix protein 1	2
MAP7 pS365		**					*	**			Ensconsin	2
EEF1A1P5 seq: 396 - 423 + 2 Oxidation (M)			**	*						*	Putative elongation factor 1-alpha-like 3	2
HSPB1 seq: 172 - 188 no mod		**	*	**			***				Heat shock protein beta-1	2
ARHGEF2 pS886				*			**			*	Rho guanine nucleotide exchange factor 2	2
TACC3 seq: 313 - 332 + Phospho (ST)		**			*						Transforming acidic coiled-coil-containing protein 3	2
TMEM87A pS540		***	*		**						Transmembrane protein 87A	2
WARS pS467			**	**		**	**				Tryptophan--tRNA ligase, cytoplasmic	2
IQSEC1 pS512		***		***			**				IQ motif and SEC7 domain-containing protein 1	2
SLC4A7 pS233		***	**			**					Sodium bicarbonate cotransporter 3	2
PLPL8_HUMAN pS347				**		*	*	*	*			2
SNIP1 pS35		***	***		**	*		*			Smad nuclear-interacting protein 1	2
ALB seq: 287 - 298 no mod					**			*			Serum albumin	2
BCLAF1 seq: 284 - 299 + Phospho (ST); Phospho (Y)		**			***						Bcl-2-associated transcription factor 1	2
BCLAF1 seq: 284 - 299 + 2 Phospho (ST)		**			***						Bcl-2-associated transcription factor 1	2
TUBA8 seq: 353 - 370 no mod			**						**		Tubulin alpha-8 chain	2
SRRM1 pS696		***			***	*	*	*			Serine/arginine repetitive matrix protein 1	2
ACLY pS481		**	**								ATP-citrate synthase	2
OTOA seq: 106 - 111 no mod			***	**	*				***		Otoancorin	2
ABCC11 seq: 364 - 369 no mod			***	**	*				***		ATP-binding cassette sub-family C member 11	2
SRRM1 pS260		**			*						Serine/arginine repetitive matrix protein 1	2
ENO1 seq: 203 - 221 no mod		**			**						Alpha-enolase	2
DKC1 seq: 448 - 467 + 2 Phospho (ST)		*			**	*					H/ACA ribonucleoprotein complex subunit 4	2
ILF3 seq: 6 - 12 no mod					**						Interleukin enhancer-binding factor 3	2
AMPD2 pS168			**	**			***				AMP deaminase 2	2
SOD1 seq: 11 - 24 no mod							***			***	Superoxide dismutase [Cu-Zn]	2
HSPB1 pS82		***	***	***	***		***	**	***	***	Heat shock protein beta-1	2
RAPGEF6 pS1094		***	**		***	***	**				Rap guanine nucleotide exchange factor 6	2
SON pS1697		**	*								Protein SON	2
KRT18 seq: 254 - 261 no mod			***		**		*		**		Keratin, type I cytoskeletal 18	2
BCLAF1 seq: 284 - 299 + 2 Phospho (ST)		*			***						Bcl-2-associated transcription factor 1	2
MAPT seq: 703 - 723 + 2 Phospho (ST)		***		***	***		**			**	Microtubule-associated protein tau	2
SLC9A3R1 seq: 41 - 50 no mod			**	**	*				*		Na(+)/H(+) exchange regulatory cofactor NHE-RF1	2
SRRM2 pS2132		**	*	*		**					Serine/arginine repetitive matrix protein 2	2
NRD1 seq: 92 - 105 + Phospho (ST)		***			**						Nardilysin	2
KRT18 seq: 302 - 314 + Oxidation (M)			**								Keratin, type I cytoskeletal 18	2
TPD52 pS176		***	***	**			***	***	*		Tumor protein D52	2
SRRM1 pS738		**			**	*			*		Serine/arginine repetitive matrix protein 1	2
SRRM2 seq: 1539 - 1556 + Phospho (ST)		***			***	*	**				Serine/arginine repetitive matrix protein 2	2
STK10 seq: 447 - 464 + 2 Phospho (ST)		***			**						Serine/threonine-protein kinase 10	2
TPI1 seq: 180 - 186 no mod			**		*						Triosephosphate isomerase	2
KRT8 seq: 473 - 483 no mod			***	**	***		**		***		Keratin, type II cytoskeletal 8	2
MAPT seq: 713 - 723 + Phospho (ST)		***			***		*				Microtubule-associated protein tau	2
ENO1 seq: 72 - 80 no mod		*	**		***		*		*		Alpha-enolase	2
TUBGCP4 seq: 48 - 54 no mod			**	**	*		*		**		Gamma-tubulin complex component 4	2
KRT18 seq: 91 - 97 no mod			**	**	*		*		**		Keratin, type I cytoskeletal 18	2
FAM195B seq: 21 - 38 + Phospho (ST)		**			*			*		*	Protein FAM195B	2
MTFR1L pS103		**			**						Mitochondrial fission regulator 1-like	2
ABLIM1 pS655			*	**		***					Actin-binding LIM protein 1	2
HMGCR pS872		**	***								3-hydroxy-3-methylglutaryl-coenzyme A reductase	2
SHROOM3 pS439 pS443			**			*					Protein Shroom3	2
PRDX2 seq: 140 - 150 no mod		*	***		**				**		Peroxiredoxin-2	2
HSPA2 seq: 104 - 109 no mod			*		**						Heat shock-related 70 kDa protein 2	2
NOS1AP seq: 255 - 268 + Phospho (ST)			***								Carboxyl-terminal PDZ ligand of neuronal nitric oxide synthase protein	2
HSPB1 seq: 172 - 188 no mod		*		**	*		**				Heat shock protein beta-1	2
PRPF4B seq: 427 - 440 + 2 Phospho (ST)					**	*					Serine/threonine-protein kinase PRP4 homolog	2
SNIP1 pS35		***	***		**	***					Smad nuclear-interacting protein 1	2
ASPSCR1 pS502		***	*	***	**	**	*	**			Tether containing UBX domain for GLUT4	2
SRRM2 pS2272		***	***	**	***	***	**	*	**		Serine/arginine repetitive matrix protein 2	2
HSPB1 seq: 80 - 89 no mod		*	***	**	***				***		Heat shock protein beta-1	2
MYCBP2 seq: 2831 - 2844 + Phospho (ST)		***	*		***		*	**			E3 ubiquitin-protein ligase MYCBP2	2
RCC1 pS11		***			*						Regulator of chromosome condensation	2
SNW1 pS224		**			**						SNW domain-containing protein 1	2
SRRM2 pS1124		**	*		*				*		Serine/arginine repetitive matrix protein 2	2
KNOP1 pS42		**		***						*	Lysine-rich nucleolar protein 1	2
NPM1 seq: 33 - 45 no mod		**			**		*				Nucleophosmin	2
SHROOM2 seq: 919 - 937 + 2 Phospho (ST)			***	**		***					Protein Shroom2	2
ENO1 seq: 344 - 358 no mod		*	**		*		*		*		Alpha-enolase	2
ENO3 seq: 344 - 358 no mod		*	**		*		*		*		Beta-enolase	2
CUL4A pS10			*	**		*	**			**	Cullin-4A	2
TBC1D9B seq: 409 - 440 + Phospho (ST)						**	**			*	TBC1 domain family member 9B	2
SRRM2 seq: 871 - 882 + Phospho (ST)		*		*	***	*	*	*	*		Serine/arginine repetitive matrix protein 2	2
RBBP8 seq: 325 - 337 + Phospho (ST)			*	***	*	*	**			*	DNA endonuclease RBBP8	2
STK10 pS438		**			*						Serine/threonine-protein kinase 10	2
IRF2BP1 pS66		***			**						Interferon regulatory factor 2-binding protein 1	2
HSPA2 seq: 173 - 189 no mod		*	**	*							Heat shock-related 70 kDa protein 2	2
HSP90AB3P seq: 56 - 69 no mod		*	**		***						Putative heat shock protein HSP 90-beta-3	2
FNBP4 pS116		***			**	***					Formin-binding protein 4	2
SRRM2 pS1132		**			**						Serine/arginine repetitive matrix protein 2	2
SRSF10 pS131 pS133		**			***	**		**	*		Serine/arginine-rich splicing factor 10	2
PRCC seq: 259 - 282 + Phospho (ST)		*			***	*	***				Proline-rich protein PRCC	2
SRRM1 pS769 pS773 pS781		***			***	*		***			Serine/arginine repetitive matrix protein 1	2
RPLP1 pS101					***	***	*				60S acidic ribosomal protein P1	2
LAD1 seq: 392 - 403 + Phospho (ST)		*	**	**		**	**	**			Ladinin-1	2
TRAM1 pS365		***	***	***			***			*	Translocating chain-associated membrane protein 1	2
TBC1D4 seq: 747 - 768 + 2 Phospho (ST)			**	***		**	***				TBC1 domain family member 4	2
ABI2 seq: 220 - 230 + Phospho (ST)		**	*		*						Abl interactor 2	2
BTF3 seq: 95 - 122 no mod		***									Transcription factor BTF3	2
PRDX2 seq: 17 - 26 no mod			**		***		*			*	Peroxiredoxin-2	2
EEF1A1P5 seq: 173 - 179 no mod		*	***		***				**		Putative elongation factor 1-alpha-like 3	2
MTA1 seq: 516 - 527 + Phospho (ST)		***		**	***	**	*				Metastasis-associated protein MTA1	2
HNRNPA2B1 seq: 204 - 213 no mod			**	**	**		**		**	*	Heterogeneous nuclear ribonucleoproteins A2/B1	2
RAN seq: 13 - 23 no mod			**		***		*		*	*	GTP-binding nuclear protein Ran	2
SRSF10 pS133		***		*	***	***	*				Serine/arginine-rich splicing factor 10	2
TAF2_HUMAN pS790		***		*	***	***	*					2
HSPA1A seq: 160 - 171 no mod							**			**	Heat shock 70 kDa protein 1A/1B	2
SRRM2 pS1179		**			*		*	*		*	Serine/arginine repetitive matrix protein 2	2
NPM1 seq: 240 - 248 no mod			*		***						Nucleophosmin	2
KRT9 seq: 164 - 170 no mod			***		***				**		Keratin, type I cytoskeletal 9	2
LATS1 pS464		**		**	*	**	***				Serine/threonine-protein kinase LATS1	2
SRRM1 pT614 pS616		**			***	**					Serine/arginine repetitive matrix protein 1	2
NOP58 pS502 pS514					***	**		***			Nucleolar protein 58	2
HSP90AB2P pS177		*	**		**			*	**		Putative heat shock protein HSP 90-beta 2	2
SORBS3 seq: 520 - 532 + Phospho (ST)		***			***	**	**		**	*	Vinexin	2
SRRM1 pS769 pS775		*	**		**	***		*			Serine/arginine repetitive matrix protein 1	2
KRT2 seq: 189 - 195 no mod			**	***	**		**		*		Keratin, type II cytoskeletal 2 epidermal	2
MKI67 seq: 1806 - 1818 + Phospho (ST)		***									Antigen KI-67	2
NHS_HUMAN seq: 504 - 509 + Phospho (ST)		*			**	*		**	*			2
SRRM2 seq: 1589 - 1594 + Phospho (ST)		*			**	*		**	*		Serine/arginine repetitive matrix protein 2	2
PRPF38B pS268		*			**	*		**	*		Pre-mRNA-splicing factor 38B	2
TRAF3IP3 seq: 108 - 113 + Phospho (ST)		*			**	*		**	*		TRAF3-interacting JNK-activating modulator	2
DHX9 pS321			***								ATP-dependent RNA helicase A	2
HSPB1 seq: 189 - 198 no mod		*	*		***				*		Heat shock protein beta-1	2
SRSF11 seq: 198 - 211 + Phospho (ST)		***	***		***	*					Serine/arginine-rich splicing factor 11	2
SRRM2 pS2272		***	***	***	***	**	**	*			Serine/arginine repetitive matrix protein 2	2
SNIP1 pS35		***	**		*	*					Smad nuclear-interacting protein 1	2
SRSF11 seq: 443 - 451 + Phospho (ST)		*			**			*			Serine/arginine-rich splicing factor 11	2
SNIP1 pS35		***	***		***	**	*	*	*		Smad nuclear-interacting protein 1	2
SRRM1 pS769 pS775		***	*		***	***					Serine/arginine repetitive matrix protein 1	2
KRT8 seq: 226 - 233 no mod			***	**	***				*		Keratin, type II cytoskeletal 8	2
HSPB1 seq: 80 - 89 + Gln->pyro-Glu (N-term Q); Phospho (ST)		***	***	***	**	*	*	***	***	**	Heat shock protein beta-1	2
USP24 pS2047		***		*	***	*	*	**			Ubiquitin carboxyl-terminal hydrolase 24	2
KRT8 seq: 134 - 148 + Oxidation (M)		*	**				***				Keratin, type II cytoskeletal 8	2
FIP1L1 pS492		***			***		*				Pre-mRNA 3'-end-processing factor FIP1	2
NOLC1 pT607 pT610			*	**	**	*	*	*		***	Nucleolar and coiled-body phosphoprotein 1	2
ATXN2L seq: 400 - 411 + Oxidation (M); Phospho (ST)					**			**			Ataxin-2-like protein	2
KRT19 seq: 266 - 274 no mod				***			***				Keratin, type I cytoskeletal 19	2
CGN pS149				*	**			*			Cingulin	2
CUX1 pS1270							**				Homeobox protein cut-like 1	2
MED1 seq: 1475 - 1496 + 2 Phospho (ST)					*	*		***	*		Mediator of RNA polymerase II transcription subunit 1	2
PPIG pS356 pT358		***			***	**		**	*		Peptidyl-prolyl cis-trans isomerase G	2
MARCKSL1 seq: 26 - 43 + Phospho (ST)			***								MARCKS-related protein	2
PRKAR1B pT85		***		*	**	*	***			**	cAMP-dependent protein kinase type I-beta regulatory subunit	2
PRRC2A pS456						**	***			***	Protein PRRC2A	2
PNN pS100		***		**	**	**	**		*		Pinin	2
MCM2 pS108		*		**	***	***	**				DNA replication licensing factor MCM2	2
ATXN2L seq: 333 - 345 + Gln->pyro-Glu (N-term Q); Phospho (ST)							**				Ataxin-2-like protein	2
SRRM1 pS653		**			**	*					Serine/arginine repetitive matrix protein 1	2
CHAMP1 pS427					*		**				Chromosome alignment-maintaining phosphoprotein 1	2
SRRM1 pS605 pS607					**						Serine/arginine repetitive matrix protein 1	2
EEF1A1P5 seq: 167 - 172 no mod			**		***						Putative elongation factor 1-alpha-like 3	2
HSP90AA1 seq: 339 - 345 no mod						**					Heat shock protein HSP 90-alpha	2
XPNPEP3 seq: 149 - 155 no mod						**					Probable Xaa-Pro aminopeptidase 3	2
KRT18 seq: 7 - 14 no mod		***			**						Keratin, type I cytoskeletal 18	2
BCLAF1 pS385					***	*	*				Bcl-2-associated transcription factor 1	2
SRRM1 pS402 pT406					***	*		**			Serine/arginine repetitive matrix protein 1	2
RPS25 seq: 86 - 94 no mod			***				**		**		40S ribosomal protein S25	2
PSMD2 pS361		**			***						26S proteasome non-ATPase regulatory subunit 2	2
HSPD1 seq: 134 - 141 no mod			***		***				*		60 kDa heat shock protein, mitochondrial	2
RPS28 seq: 52 - 63 no mod			**	*							40S ribosomal protein S28	2
SRSF5 seq: 110 - 118 no mod					***		*			*	Serine/arginine-rich splicing factor 5	2
PRKCD seq: 505 - 524 + Phospho (ST)				***			***				Protein kinase C delta type	2
GNL1 seq: 45 - 61 + Phospho (ST)		**			**			*			Guanine nucleotide-binding protein-like 1	2
WRNIP1 pS153		*			**						ATPase WRNIP1	2
JUN seq: 57 - 70 + Phospho (ST)		***	**		**		***	**	**	**	Transcription factor AP-1	2
ACTA1 seq: 318 - 328 no mod			*			*	**			**	Actin, alpha skeletal muscle	2
SIPA1L1 seq: 254 - 269 + Phospho (ST)							**			***	Signal-induced proliferation-associated 1-like protein 1	2
ENO1 seq: 270 - 281 no mod		*		**	**	**	***				Alpha-enolase	2
HOMEZ pT451		**	*	**	*		*				Homeobox and leucine zipper protein Homez	2
RANBP2 pS955		***	*	**	*		**				E3 SUMO-protein ligase RanBP2	2
PSMF1 seq: 51 - 62 no mod		***	***		**	*		*			Proteasome inhibitor PI31 subunit	2
PRKCH pS675					***						Protein kinase C eta type	2
PREX1 seq: 800 - 832 + Phospho (ST)				*	**	***	***			*	Phosphatidylinositol 3,4,5-trisphosphate-dependent Rac exchanger 1 protein	2
SRRM1 pT614 pS616		**			**						Serine/arginine repetitive matrix protein 1	2
PROSER2 seq: 283 - 315 + Phospho (ST)				**			**				Proline and serine-rich protein 2	2
HSP90AA2 seq: 283 - 291 no mod		*	*		**	*					Putative heat shock protein HSP 90-alpha A2	2
HDGF pS165		**	*	*	***	**	**				Hepatoma-derived growth factor	2
SRRM2 pS2132		**		*	*	**	**		*		Serine/arginine repetitive matrix protein 2	2
FIP1L1 seq: 490 - 504 + Phospho (ST)		***			***	**	**	*			Pre-mRNA 3'-end-processing factor FIP1	2
MAPT seq: 701 - 723 + 3 Phospho (ST)		*		*	**	*		*	*		Microtubule-associated protein tau	2
TACC1 seq: 262 - 283 + Phospho (ST)				***		***	***				Transforming acidic coiled-coil-containing protein 1	2
SRRM1 pS769		***	**		***	***					Serine/arginine repetitive matrix protein 1	2
HSPA8 seq: 129 - 137 no mod		**	**	***	***	**			*		Heat shock cognate 71 kDa protein	2
NCL seq: 64 - 70 + Phospho (ST)		*			***	**	***		**		Nucleolin	2
FRPD1_HUMAN seq: 1095 - 1101 + Phospho (ST)		*		**	***	**	***		**	*		2
ILF3 pT592		**		*	*						Interleukin enhancer-binding factor 3	2
PSMA5 pS56		***	***	***	*	*	***	***	***		Proteasome subunit alpha type-5	2
TERF2IP seq: 154 - 165 + Phospho (ST)		*		*	***		**				Telomeric repeat-binding factor 2-interacting protein 1	2
HNRNPK seq: 208 - 219 no mod							***				Heterogeneous nuclear ribonucleoprotein K	2
ACIN1 pS825		*		*	*	*	***			**	Apoptotic chromatin condensation inducer in the nucleus	2
HSPB1 seq: 115 - 123 no mod		**	***	***	***		*		**		Heat shock protein beta-1	2
RCOR1 pS257		***			***						REST corepressor 1	2
PDE5A pS86		***		*	***					*	cGMP-specific 3',5'-cyclic phosphodiesterase	2
CLMN pS419		*		*			***				Calmin	2
HSPD1 seq: 397 - 405 no mod		*	***		***	*	*		**		60 kDa heat shock protein, mitochondrial	2
RIPK2 seq: 529 - 538 + Phospho (ST)		***	*	**	*	**	***				Receptor-interacting serine/threonine-protein kinase 2	2
SRRM2 pS1179		**			**						Serine/arginine repetitive matrix protein 2	2
CHD4 seq: 1529 - 1539 + Phospho (ST)							**				Chromodomain-helicase-DNA-binding protein 4	2
PRDX6 seq: 42 - 53 no mod			***	**	**	**	***		**		Peroxiredoxin-6	2
SRRM2 pS1329		***	*		*		**				Serine/arginine repetitive matrix protein 2	2
FKBP4 seq: 359 - 373 no mod		***	*								Peptidyl-prolyl cis-trans isomerase FKBP4	2
YWHAE seq: 143 - 153 no mod			***	***	***	**			*		14-3-3 protein epsilon	2
ALB seq: 438 - 452 no mod			*		*	*	**				Serum albumin	2
DSG2 seq: 262 - 275 no mod		***				**					Desmoglein-2	2
EPB41L3 pS409		**			***	**		*			Band 4.1-like protein 3	2
SRRM1 pS560 pS562		*			**	*		*			Serine/arginine repetitive matrix protein 1	2
EEF1A2 seq: 248 - 255 no mod		***	***	*	***			*	**		Elongation factor 1-alpha 2	2
AHSG seq: 312 - 317 no mod		*	*		**			*			Alpha-2-HS-glycoprotein	2
RPL27A seq: 95 - 105 no mod		*	***	**	**		***		**		60S ribosomal protein L27a	2
NCL seq: 334 - 342 no mod			***	***	**	***	***		*		Nucleolin	2
DKC1 pS451 pS453		*			***	**					H/ACA ribonucleoprotein complex subunit 4	2
SRRM1 pT581 pS583		*			**	*		**	*		Serine/arginine repetitive matrix protein 1	2
PRCC pS157 pS159					**						Proline-rich protein PRCC	2
CTPS1 pS571 pS573					*	***					CTP synthase 1	2
PRDX4 seq: 201 - 208 no mod		*	***	*	***	*	**		*		Peroxiredoxin-4	2
ANKS1A pS663		**		**	***	**	*				Ankyrin repeat and SAM domain-containing protein 1A	2
CTPS1 seq: 565 - 591 + Phospho (ST); Phospho (Y)					*	***					CTP synthase 1	2
NPM1 seq: 268 - 273 no mod			*	*	**		**	*			Nucleophosmin	2
CCNL2 pS369							***				Cyclin-L2	2
RXRA seq: 5 - 25 + Phospho (ST)				**	***						Retinoic acid receptor RXR-alpha	2
TPR seq: 367 - 387 + Phospho (ST)					***	***	***				Nucleoprotein TPR	2
ALB seq: 500 - 508 no mod		*			***	*		*			Serum albumin	2
RPS6 seq: 120 - 131 no mod									***		40S ribosomal protein S6	2
EBAG9 pS36		***	***	**	***	*	***	*			Receptor-binding cancer antigen expressed on SiSo cells	2
ZNF687 pS1057			***				*				Zinc finger protein 687	2
ESF1 pS663				*		**	**				ESF1 homolog	2
SRRM1 pS549 pS551		*			**	*		*	*		Serine/arginine repetitive matrix protein 1	2
DOCK7 pS1432		***		**	***		***			**	Dedicator of cytokinesis protein 7	2
EBAG9 pS36		***	**	**	**	*	***	***			Receptor-binding cancer antigen expressed on SiSo cells	2
CIT seq: 1937 - 1951 + Phospho (ST)			*		**	*	*			*	Citron Rho-interacting kinase	2
AHNAK pT5824		***		***	**		***				Neuroblast differentiation-associated protein AHNAK	2
KRT12 seq: 343 - 349 no mod		*			**						Keratin, type I cytoskeletal 12	2
EFHD2 seq: 63 - 78 + Phospho (ST)			***								EF-hand domain-containing protein D2	2
BCLAF1 seq: 256 - 271 + 2 Phospho (ST)		*			**			*			Bcl-2-associated transcription factor 1	2
SMTN seq: 271 - 287 + Phospho (ST)			*			*	**				Smoothelin	2
NCL seq: 325 - 333 no mod			**	**	***	*	**		*		Nucleolin	2
ATF2 pS112		*	***	***		**	***				Cyclic AMP-dependent transcription factor ATF-2	2
ESF1 pS657 pS663			**	*	**	*	**				ESF1 homolog	2
KIAA1671 seq: 1224 - 1234 + Phospho (ST)		***		***	***	***	***		*		Uncharacterized protein KIAA1671	2
NCK1 seq: 82 - 103 + Phospho (ST)							*			**	Cytoplasmic protein NCK1	2
CLDN3 pS209		**	*	**			***				Claudin-3	2
OSBP seq: 186 - 212 + Phospho (ST)		***			***						Oxysterol-binding protein 1	2
TPD52 pS176		***	***	**		**	***	**	*		Tumor protein D52	2
SRRM1 pT572 pT574		**			**	*		**	*		Serine/arginine repetitive matrix protein 1	2
HSPA4 seq: 737 - 748 + Oxidation (M)		**	*		**	**					Heat shock 70 kDa protein 4	2
SRRM1 pS560 pS562		**			***	*		***	*		Serine/arginine repetitive matrix protein 1	2
FASN seq: 317 - 326 no mod			***	***	***	*	**		***		Fatty acid synthase	2
PDE5A pS86		***		*	***	**				*	cGMP-specific 3',5'-cyclic phosphodiesterase	2
FLNB seq: 2476 - 2495 + Phospho (ST)		***	***	**			***	*		***	Filamin-B	2
ALB seq: 258 - 264 no mod			**		***		*	*			Serum albumin	2
SOX13 seq: 301 - 314 + Phospho (ST)							***				Transcription factor SOX-13	2
CAPZA1 seq: 20 - 37 no mod		**									F-actin-capping protein subunit alpha-1	2
RPL27 seq: 85 - 93 no mod			**	*		*			**		60S ribosomal protein L27	2
FARP1 seq: 417 - 438 + 2 Phospho (ST)		***			*	**					FERM, RhoGEF and pleckstrin domain-containing protein 1	2
NCL seq: 363 - 370 no mod		*	***	*	***	**	**			*	Nucleolin	2
ATP5A1 seq: 134 - 149 no mod		*		**	*	*	*				ATP synthase subunit alpha, mitochondrial	2
PRDX1 seq: 159 - 168 no mod		***	*	***	***	**	**				Peroxiredoxin-1	2
CLK1 pS140		**			***	*	**				Dual specificity protein kinase CLK1	2
CD2AP pS224				**			**				CD2-associated protein	2
NME1 seq: 7 - 18 no mod			**				**				Nucleoside diphosphate kinase A	2
CIAO1 seq: 128 - 154 no mod			*	**							Probable cytosolic iron-sulfur protein assembly protein CIAO1	2
KRT18 seq: 371 - 381 no mod		***	*			**					Keratin, type I cytoskeletal 18	2
SRP72 seq: 618 - 645 + 3 Phospho (ST)		**	*	*	*	*				*	Signal recognition particle subunit SRP72	2
FOXK1 seq: 416 - 430 + Oxidation (M); 2 Phospho (ST)		***	**	***	**	***	***				Forkhead box protein K1	2
PRDX2 seq: 128 - 135 no mod			**	*	***	*	***				Peroxiredoxin-2	2
SMAP2 seq: 210 - 226 + Phospho (ST)		***	**		**	*		*	*		Stromal membrane-associated protein 2	2
MAP4K5 seq: 431 - 454 + Phospho (ST)						*	*			**	Mitogen-activated protein kinase kinase kinase kinase 5	2
CTU2 pS419		*	*	**		*	**				Cytoplasmic tRNA 2-thiolation protein 2	2
MDH2 seq: 92 - 104 no mod		*	**	**	**		*		*		Malate dehydrogenase, mitochondrial	2
ARFGAP2 pS432		**			*	*	**				ADP-ribosylation factor GTPase-activating protein 2	2
SRRM2 seq: 1856 - 1862 + Phospho (ST)		**			**	*	*				Serine/arginine repetitive matrix protein 2	2
PRKD2 seq: 195 - 208 + Phospho (ST)			*	**	**					*	Serine/threonine-protein kinase D2	2
SVIL seq: 850 - 867 + Phospho (ST)					**	***	***	*		**	Supervillin	2
MAP4 pS507		**									Microtubule-associated protein 4	2
EEF1D pT147 pS162		***									Elongation factor 1-delta	2
PDCD4 pS457		***	***	**	***	***	***				Programmed cell death protein 4	2
MAP3K2 seq: 329 - 348 + Phospho (ST)					**	*	**				Mitogen-activated protein kinase kinase kinase 2	2
ZNRF2 pS135			*		***			*			E3 ubiquitin-protein ligase ZNRF2	2
ENO1 seq: 222 - 228 no mod		*	**	*	**	**	*		***		Alpha-enolase	2
TAGAP_HUMAN seq: 56 - 65 + Oxidation (M)		***	*			**						2
SVIL pS221		**		**		*	**	*			Supervillin	2
AMPD2 pS100		***	***		*	**	***	***	**		AMP deaminase 2	2
EIF3E pS399		**		***	**	**	***			*	Eukaryotic translation initiation factor 3 subunit E	2
PA2G4 seq: 34 - 62 no mod		***			***						Proliferation-associated protein 2G4	2
PCBP1 seq: 178 - 200 + Phospho (ST)		**	*		**		*	**			Poly(rC)-binding protein 1	2
RPS6 seq: 233 - 243 + 2 Phospho (ST)		***			***	***	**	*	**		40S ribosomal protein S6	2
PRDX2 seq: 111 - 119 no mod					***	**	*				Peroxiredoxin-2	2
FOXK1 pS416 pS420			**	**	***	***	***				Forkhead box protein K1	2
MMACHC pS275 pS279			*	*	***	**					Methylmalonic aciduria and homocystinuria type C protein	2
ETV5 pS425		***		**	***	***	**	**			ETS translocation variant 5	2
SPDEF pS308		***		**	***	***	**	**			SAM pointed domain-containing Ets transcription factor	2
SFRP2 seq: 286 - 291 + Phospho (ST)		***		**	***	***	**	**			Secreted frizzled-related protein 2	2
POLH pS380		***		***	***	***	**	**	*		DNA polymerase eta	2
NCL seq: 411 - 420 no mod		*		**	***	***	**				Nucleolin	2
AHCTF1 seq: 1209 - 1225 + Phospho (ST)			*			**					Protein ELYS	2
MDH2 seq: 177 - 185 no mod		*	**	**	**	*	**				Malate dehydrogenase, mitochondrial	2
CHERP seq: 817 - 838 + 2 Phospho (ST)					**	**	**				Calcium homeostasis endoplasmic reticulum protein	2
FOXK1 pS416 pS420		**	*	***	**	**	***	*	*	***	Forkhead box protein K1	2
FAM103A1 pS36		*			*	***	*		*		RNMT-activating mini protein	2
HSPB1 pS15		***	***	***	***	*	***	**	**	*	Heat shock protein beta-1	2
PRDX1 seq: 111 - 120 no mod		**	***	***	***	***	***				Peroxiredoxin-1	2
CTPS1 seq: 571 - 591 + 2 Phospho (ST)		***			***	***					CTP synthase 1	2
AHNAK pS570		**			**		*				Neuroblast differentiation-associated protein AHNAK	2
ARPP19 seq: 102 - 109 + Phospho (ST)			***								cAMP-regulated phosphoprotein 19	2
SRRM2 pS1320		**			*						Serine/arginine repetitive matrix protein 2	2
AHNAK pS511		***	*		***				**		Neuroblast differentiation-associated protein AHNAK	2
CHD4 seq: 306 - 338 + 2 Phospho (ST)		***				**					Chromodomain-helicase-DNA-binding protein 4	2
USP14 pS143		**									Ubiquitin carboxyl-terminal hydrolase 14	2
TKT seq: 556 - 594 no mod		***			*		*			*	Transketolase	2
TBC1D22A pS132		***			***						TBC1 domain family member 22A	2
SRRM2 pS2702 pS2706			*	**	*						Serine/arginine repetitive matrix protein 2	3
CN159_HUMAN pS9 pS13			*	**								3
DPYSL2 pS522		*	***	**	**	*	***		*		Dihydropyrimidinase-related protein 2	3
CCSER1 seq: 8 - 14 + Phospho (ST)								**			Serine-rich coiled-coil domain-containing protein 1	3
ZC3H13 pT263 pS265		*	**	*		*				*	Zinc finger CCCH domain-containing protein 13	3
HSPA9 seq: 469 - 485 no mod		*		*		**		**			Stress-70 protein, mitochondrial	3
NDRG2 pS338		***	**	**	*		***	***		*	Protein NDRG2	3
NUCKS1 pS181		*	**	*	**		*		*		Nuclear ubiquitous casein and cyclin-dependent kinase substrate 1	3
CHMP3 pS200				**							Charged multivesicular body protein 3	3
TLE1 seq: 282 - 300 + Phospho (ST)		***	***	***	***	*	**		*		Transducin-like enhancer protein 1	3
GPATCH8 seq: 721 - 745 + Phospho (ST)			**				*		*		G patch domain-containing protein 8	3
FAM83H pS936		*		**						**	Protein FAM83H	3
MSL2 seq: 343 - 362 + Phospho (ST)		***		**	***						E3 ubiquitin-protein ligase MSL2	3
CDK13 pS437 pS439		*			**		***				Cyclin-dependent kinase 13	3
RPS6 seq: 234 - 243 + 2 Phospho (ST)							**				40S ribosomal protein S6	3
RBBP6 pS1179		***		*							E3 ubiquitin-protein ligase RBBP6	3
PCBP1 seq: 244 - 268 + Gln->pyro-Glu (N-term Q); Phospho (ST)		**		*			*				Poly(rC)-binding protein 1	3
RAB11FIP1 seq: 498 - 520 + Phospho (ST)				***			*			***	Rab11 family-interacting protein 1	3
ADD3 seq: 664 - 684 + Phospho (ST)		*		**	*					*	Gamma-adducin	3
AHNAK pS5841		**		*	*	*				*	Neuroblast differentiation-associated protein AHNAK	3
FLNA pS1459		*	**	**			**		**		Filamin-A	3
LZTS2 pS570		***	**	***	**	*	*				Leucine zipper putative tumor suppressor 2	3
HSPA5 seq: 47 - 60 no mod		***		*							78 kDa glucose-regulated protein	3
NOP56 seq: 511 - 534 + Phospho (ST)					*			*		**	Nucleolar protein 56	3
MAP4K5 seq: 333 - 350 + Phospho (ST)		**		*	*	*				**	Mitogen-activated protein kinase kinase kinase kinase 5	3
SEC16A seq: 1872 - 1879 + Phospho (ST)		*		***				*			Protein transport protein Sec16A	3
NUCKS1 pS181			***		*				*		Nuclear ubiquitous casein and cyclin-dependent kinase substrate 1	3
SNRNP70 pS226			*	**						**	U1 small nuclear ribonucleoprotein 70 kDa	3
AHNAK seq: 5726 - 5744 + 2 Phospho (ST)		***	**	***		***	***	*			Neuroblast differentiation-associated protein AHNAK	3
SHANK2 seq: 41 - 64 + Phospho (ST)		***	**		**	**			*		SH3 and multiple ankyrin repeat domains protein 2	3
ARHGEF16 pS107		***	*	*	***		*			**	Rho guanine nucleotide exchange factor 16	3
H1FX pS31			***				**	*	*		Histone H1x	3
MATR3 pS188		**		*		*					Matrin-3	3
ZNF185 seq: 463 - 482 + Phospho (ST)		***	*	*	*	***		**		*	Zinc finger protein 185	3
NDRG2 pT330 pS332		***	**	*	***		**	**	*		Protein NDRG2	3
TBX2 pS401		**		**							T-box transcription factor TBX2	3
WDHD1 pS868		***				**		*			WD repeat and HMG-box DNA-binding protein 1	3
NUMA1 pS1862		***			*	*					Nuclear mitotic apparatus protein 1	3
SENP3 pS188		**						**			Sentrin-specific protease 3	3
NUCKS1 pS181		***	**		*		**	**	*		Nuclear ubiquitous casein and cyclin-dependent kinase substrate 1	3
SRRM1 pT872 pS874		**		*	*						Serine/arginine repetitive matrix protein 1	3
GTF2I seq: 674 - 702 + Phospho (ST)		**	*	*	*		**				General transcription factor II-I	3
TMPO pS66 pS67		**			***						Lamina-associated polypeptide 2, isoform alpha	3
AHNAK seq: 5724 - 5744 + Phospho (ST)		*	***	**	*	**					Neuroblast differentiation-associated protein AHNAK	3
CTNND1 pS268		**	**	**			*				Catenin delta-1	3
AHNAK seq: 5724 - 5744 + 2 Phospho (ST)		***	***	**		**		***	**	***	Neuroblast differentiation-associated protein AHNAK	3
GTF2I seq: 674 - 702 + Phospho (ST)		**	*	*	**		*		*		General transcription factor II-I	3
NUMA1 pS2077		*	*					**	**		Nuclear mitotic apparatus protein 1	3
TPM4 seq: 56 - 69 no mod		**				*					Tropomyosin alpha-4 chain	3
ANP32A seq: 21 - 28 no mod					**						Acidic leucine-rich nuclear phosphoprotein 32 family member A	3
OCIAD1 pS108		**	*		*	*		***			OCIA domain-containing protein 1	3
SMC4 seq: 13 - 38 + Phospho (ST)			**	*		**	**				Structural maintenance of chromosomes protein 4	3
FAM21B seq: 448 - 467 + Phospho (ST)		**									WASH complex subunit FAM21B	3
PRC1 pT481			**	*		*	***				Protein regulator of cytokinesis 1	3
SIPA1L1 seq: 1248 - 1259 + Phospho (ST)		***	*	*	*						Signal-induced proliferation-associated 1-like protein 1	3
NUCKS1 pT179 pS181		*	**						*		Nuclear ubiquitous casein and cyclin-dependent kinase substrate 1	3
SMC4 pS28			***	*		*					Structural maintenance of chromosomes protein 4	3
SNX1 pS188			***		*	*	**		***		Sorting nexin-1	3
CAP2 seq: 294 - 314 + Phospho (ST)		**	**	*					*		Adenylyl cyclase-associated protein 2	3
AHNAK pS5731		*	***			***			*		Neuroblast differentiation-associated protein AHNAK	3
BCL11B seq: 369 - 390 + 2 Phospho (ST)							***				B-cell lymphoma/leukemia 11B	3
POTEI seq: 729 - 739 no mod		**				*					POTE ankyrin domain family member I	3
SNRPD3 seq: 9 - 29 no mod					*	*		**			Small nuclear ribonucleoprotein Sm D3	3
LMO7 seq: 1591 - 1604 + Phospho (ST)			**	*			*		**		LIM domain only protein 7	3
AHNAK pS216			***			*			**		Neuroblast differentiation-associated protein AHNAK	3
TRPV3 pS374		**									Transient receptor potential cation channel subfamily V member 3	3
NSFL1C seq: 137 - 156 + Phospho (ST)		**				*		*			NSFL1 cofactor p47	3
LRRFIP1 seq: 118 - 134 + Phospho (ST)		*	*	**						**	Leucine-rich repeat flightless-interacting protein 1	3
HERC2 pS2928		**									E3 ubiquitin-protein ligase HERC2	3
TRIP11 pS1891		**			*					*	Thyroid receptor-interacting protein 11	3
SRRM1 seq: 870 - 888 + Phospho (ST)		***		*	*						Serine/arginine repetitive matrix protein 1	3
PHLDB1 pS419			**	**			***		**		Pleckstrin homology-like domain family B member 1	3
NSRP1 seq: 15 - 47 + Phospho (ST)		***									Nuclear speckle splicing regulatory protein 1	3
RPS3 seq: 202 - 227 + Phospho (ST)		***	**								40S ribosomal protein S3	3
CDC42EP4 seq: 269 - 297 + Phospho (ST)		**									Cdc42 effector protein 4	3
STMN1 pS25		**	**	*		*	*		*		Stathmin	3
TMPO seq: 345 - 356 + Phospho (ST)		***	*	*			**	*	*		Lamina-associated polypeptide 2, isoform alpha	3
EIF4EBP1 seq: 20 - 56 + 2 Phospho (ST)					*		***				Eukaryotic translation initiation factor 4E-binding protein 1	3
AHNAK pS511		**	***			***		*	*		Neuroblast differentiation-associated protein AHNAK	3
PPP1R12A pS445		***	**	***	**				**	*	Protein phosphatase 1 regulatory subunit 12A	3
NUCKS1 pS181			***			**	**		*		Nuclear ubiquitous casein and cyclin-dependent kinase substrate 1	3
BUD13 pS271		**		**							BUD13 homolog	3
UBXN7 pS288		**						*			UBX domain-containing protein 7	3
MTMR4 seq: 627 - 641 + Phospho (ST)		***	*	*				***	*		Myotubularin-related protein 4	3
CHAMP1 seq: 457 - 470 + Phospho (ST)		*	**						*		Chromosome alignment-maintaining phosphoprotein 1	3
ZFP36L2 pS490		***	*							*	Zinc finger protein 36, C3H1 type-like 2	3
HDAC2 pS394		**									Histone deacetylase 2	3
AHNAK seq: 5726 - 5744 + Phospho (ST)		*	***			**			**		Neuroblast differentiation-associated protein AHNAK	3
NUF2 pS247		***	***		*	*	***	***	*		Kinetochore protein Nuf2	3
NFATC2IP pS204		***									NFATC2-interacting protein	3
RBM23 pS149		***	***	***				*	**	*	Probable RNA-binding protein 23	3
SHROOM2 pS413					*		**				Protein Shroom2	3
IRS1 pS1078		*	***	*			**		*		Insulin receptor substrate 1	3
BCLAF1 pS512		***					**			**	Bcl-2-associated transcription factor 1	3
PPP1R12A seq: 442 - 456 + Phospho (ST)		***	**	***	**			*	**	*	Protein phosphatase 1 regulatory subunit 12A	3
ZBTB17 seq: 113 - 136 + Phospho (ST)			**								Zinc finger and BTB domain-containing protein 17	3
SIPA1L1 seq: 174 - 197 + Phospho (ST)		**			*						Signal-induced proliferation-associated 1-like protein 1	3
ATAD2B seq: 73 - 91 + Phospho (ST)		***				*	**				ATPase family AAA domain-containing protein 2B	3
RALBP1 seq: 27 - 43 + Phospho (ST)		**						*			RalA-binding protein 1	3
MCM2 pS139		**						*			DNA replication licensing factor MCM2	3
WDR46 pS41				*	*			***			WD repeat-containing protein 46	3
AHNAK seq: 5780 - 5812 + 2 Phospho (ST)			**	*						**	Neuroblast differentiation-associated protein AHNAK	3
ZC3H13 pS242			**						*		Zinc finger CCCH domain-containing protein 13	3
SRSF9 pS211		***		*						*	Serine/arginine-rich splicing factor 9	3
EEF1D pS162		**									Elongation factor 1-delta	3
HDAC2 pS394		**									Histone deacetylase 2	3
NFATC2IP seq: 231 - 263 + Phospho (ST)		*	**		*	*	*			*	NFATC2-interacting protein	3
KRT18 pS18		***	**	**	*			**	**		Keratin, type I cytoskeletal 18	3
NUMA1 pS1991 pT2000		**						**			Nuclear mitotic apparatus protein 1	3
HSP90AA1 seq: 300 - 314 no mod		**									Heat shock protein HSP 90-alpha	3
MSH6 seq: 4 - 22 + Phospho (ST)		***		*				*			DNA mismatch repair protein Msh6	3
ZNF652 seq: 54 - 66 + Phospho (Y)		***	***								Zinc finger protein 652	3
STMN1 pS63								**	*		Stathmin	3
BCLAF1 pS512		***			*						Bcl-2-associated transcription factor 1	3
SRSF9 pS211		***		**						**	Serine/arginine-rich splicing factor 9	3
FAM91A1 seq: 826 - 838 + Phospho (ST)			*						**		Protein FAM91A1	3
BCLAF1 pS658		**									Bcl-2-associated transcription factor 1	3
STMN2 seq: 120 - 129 no mod			***	**	*		*	***	**	*	Stathmin-2	3
STMN1 seq: 86 - 95 no mod			***	**	*		*	***	**	*	Stathmin	3
NAP1L4 seq: 108 - 138 + Phospho (ST)		***									Nucleosome assembly protein 1-like 4	3
IQGAP3 seq: 1424 - 1436 + Phospho (ST)			*	**						**	Ras GTPase-activating-like protein IQGAP3	3
SRSF3 seq: 12 - 28 no mod		**									Serine/arginine-rich splicing factor 3	3
USP1 pS327		***	*	**	***	*	*	*			Ubiquitin carboxyl-terminal hydrolase 1	3
MYH14 pS1969		**	*								Myosin-14	3
NCL pT76		*	*					**			Nucleolin	3
MAGI3 seq: 835 - 859 + Phospho (ST)			**			**					Membrane-associated guanylate kinase, WW and PDZ domain-containing protein 3	3
MCM4 seq: 114 - 149 + Phospho (ST)				*						**	DNA replication licensing factor MCM4	3
MCM2 pS139		***		*				***			DNA replication licensing factor MCM2	3
SRRM2 pS2702 pS2706										**	Serine/arginine repetitive matrix protein 2	3
C9orf142 pS152		*	**		*				**	*	Uncharacterized protein C9orf142	3
AHNAK seq: 5748 - 5765 + Phospho (ST)			**						**		Neuroblast differentiation-associated protein AHNAK	3
FIP1L1 seq: 488 - 506 + Phospho (ST)		*					*			**	Pre-mRNA 3'-end-processing factor FIP1	3
MYOF pS174		*		*			*			**	Myoferlin	3
DENND4C seq: 1040 - 1059 + Phospho (ST)		**						*			DENN domain-containing protein 4C	3
PRRC2C pT2673				**						**	Protein PRRC2C	3
SHROOM2 pS1036		*		***		***	***	*	**		Protein Shroom2	3
BRIP1 seq: 988 - 995 + Phospho (ST)		**	***					***	***		Fanconi anemia group J protein	3
RGPD3 pS1535		**									RanBP2-like and GRIP domain-containing protein 3	3
AHNAK seq: 172 - 181 + Phospho (ST)			**			*			*		Neuroblast differentiation-associated protein AHNAK	3
TMPO seq: 151 - 173 + 2 Phospho (ST)			**							**	Lamina-associated polypeptide 2, isoform alpha	3
NUCKS1 pS19		**	*					*	*		Nuclear ubiquitous casein and cyclin-dependent kinase substrate 1	3
NUCKS1 pS19		**	*					*	*		Nuclear ubiquitous casein and cyclin-dependent kinase substrate 1	3
C9orf142 pS148		**	***					**	**		Uncharacterized protein C9orf142	3
AGFG1 pS181		*	***	*	***			***			Arf-GAP domain and FG repeat-containing protein 1	3
THRAP3 seq: 678 - 688 + Phospho (ST)		**									Thyroid hormone receptor-associated protein 3	3
MSH6 seq: 129 - 140 + Phospho (ST)		**									DNA mismatch repair protein Msh6	3
STMN1 pS16		*		***						**	Stathmin	3
LMNB1 seq: 398 - 407 + Phospho (ST)									**		Lamin-B1	3
PPP1R12A seq: 443 - 456 + Phospho (Y)		*	**	**		*		*	***	*	Protein phosphatase 1 regulatory subunit 12A	3
REPS1 seq: 270 - 286 + Phospho (ST)		**			*						RalBP1-associated Eps domain-containing protein 1	3
SLC9A3R1 seq: 288 - 331 + Oxidation (M); Phospho (ST)				**						**	Na(+)/H(+) exchange regulatory cofactor NHE-RF1	3
PPP1R12A seq: 443 - 456 + Phospho (ST)		*	**	***		*		*	***	*	Protein phosphatase 1 regulatory subunit 12A	3
SIPA1L1 pS1433		*	**	*	**		*		**	**	Signal-induced proliferation-associated 1-like protein 1	3
FIP1L1 pS492 pS500		**					*	*			Pre-mRNA 3'-end-processing factor FIP1	3
LARP1 seq: 620 - 642 + Phospho (ST)		***									La-related protein 1	3
XRCC1 pS241			**		*				*		DNA repair protein XRCC1	3
NCAPH2 pS284		**	**		*		**				Condensin-2 complex subunit H2	3
KIAA1598 seq: 485 - 505 + Phospho (ST)					***						Shootin-1	3
TNKS1BP1 seq: 492 - 520 + 2 Phospho (ST)									**	*	182 kDa tankyrase-1-binding protein	3
CDK13 seq: 861 - 873 + Phospho (ST)		**	***		*			**	*		Cyclin-dependent kinase 13	3
STMN1 pS16				***						***	Stathmin	3
CPNE3 seq: 126 - 139 no mod		***	**				**				Copine-3	3
NPM1 pS70				***	*	**					Nucleophosmin	3
SHROOM2 seq: 644 - 662 + Phospho (ST)		***		***	**	**	***	***	**	***	Protein Shroom2	3
AHNAK pS4986			***			*	*		***		Neuroblast differentiation-associated protein AHNAK	3
ZNF652 seq: 54 - 66 + Phospho (ST)		**	***								Zinc finger protein 652	3
EML3 pS176		**	**		**				**		Echinoderm microtubule-associated protein-like 3	3
MYOM2 seq: 1157 - 1162 + Phospho (ST)			*	*		**	***				Myomesin-2	3
H2AFZ seq: 86 - 92 no mod		***		*			*	*		*	Histone H2A.Z	3
EEF1B2 pS106								***			Elongation factor 1-beta	3
CCDC88C pS1887		**	**					***	*	**	Protein Daple	3
PHLDB1 pS563			*	*	*			**	**		Pleckstrin homology-like domain family B member 1	3
WDHD1 pS383		***	*		*						WD repeat and HMG-box DNA-binding protein 1	3
PRPF31 seq: 445 - 471 + 2 Phospho (ST)		**		*				**			U4/U6 small nuclear ribonucleoprotein Prp31	3
SIPA1L1 seq: 205 - 227 + Phospho (ST)		*		*			*			**	Signal-induced proliferation-associated 1-like protein 1	3
TRAM1 seq: 349 - 367 + Phospho (ST)								**			Translocating chain-associated membrane protein 1	3
NUCKS1 seq: 176 - 186 + 2 Phospho (ST)		**	**		**			***	**		Nuclear ubiquitous casein and cyclin-dependent kinase substrate 1	3
NFYA pS326								*		**	Nuclear transcription factor Y subunit alpha	3
SRRM2 seq: 2114 - 2129 + Oxidation (M); 2 Phospho (ST)								*		**	Serine/arginine repetitive matrix protein 2	3
SF3B2 pT780			*	**			*			***	Splicing factor 3B subunit 2	3
CHAMP1 pS308 pS319		***				*		**			Chromosome alignment-maintaining phosphoprotein 1	3
RPS6KB1 seq: 444 - 459 + Phospho (ST)		**		**				*			Ribosomal protein S6 kinase beta-1	3
CHAMP1 pS308 pS319		***					*	*		*	Chromosome alignment-maintaining phosphoprotein 1	3
C11orf84 seq: 239 - 263 + Phospho (ST)		***		**				***		*	Uncharacterized protein C11orf84	3
EEF1B2 pS106								**			Elongation factor 1-beta	3
CHD3 pS1601 pS1605		**	*			**			**		Chromodomain-helicase-DNA-binding protein 3	3
TPI1 seq: 213 - 225 no mod					***			*			Triosephosphate isomerase	3
SMARCC1 pS328 pS330					**			**			SWI/SNF complex subunit SMARCC1	3
NUCKS1 pS19		**	*					**	**		Nuclear ubiquitous casein and cyclin-dependent kinase substrate 1	3
NUCKS1 pS19		***	**		*			***	**		Nuclear ubiquitous casein and cyclin-dependent kinase substrate 1	3
ZCRB1 pS155				*						**	Zinc finger CCHC-type and RNA-binding motif-containing protein 1	3
ANKRD34A pS247							**				Ankyrin repeat domain-containing protein 34A	3
PPP2R5D pS573				*			*			***	Serine/threonine-protein phosphatase 2A 56 kDa regulatory subunit delta isoform	3
CLNS1A pS102								**			Methylosome subunit pICln	3
HIST3H2BB seq: 59 - 73 + 2 Oxidation (M)		**					*				Histone H2B type 3-B	3
ARGLU1 pS77		***				*	*		*		Arginine and glutamate-rich protein 1	3
CDK1 pT14 pY15			*						***		Cyclin-dependent kinase 1	3
CTR9 pT925		**						**			RNA polymerase-associated protein CTR9 homolog	3
ZC3HC1 pS359 pS370			**		*	*	*		**		Nuclear-interacting partner of ALK	3
ANKRD34A pS461		***	*				**		**	*	Ankyrin repeat domain-containing protein 34A	3
SRRM2 pS508 pS510					**						Serine/arginine repetitive matrix protein 2	3
MCM2 pS139		**	**		**			***	***		DNA replication licensing factor MCM2	3
NCOA3 pS214		**						*			Nuclear receptor coactivator 3	3
CDK18 pS12		**					**	*			Cyclin-dependent kinase 18	3
KRT19 seq: 254 - 265 no mod							**			*	Keratin, type I cytoskeletal 19	3
TNKS1BP1 pS1029									**		182 kDa tankyrase-1-binding protein	3
PPP6R3 pS617			*		*			**	**		Serine/threonine-protein phosphatase 6 regulatory subunit 3	3
UNG pS23								**	*	**	Uracil-DNA glycosylase	3
SCRIB seq: 1575 - 1615 + Phospho (ST)		*					**				Protein scribble homolog	3
PLEC seq: 4361 - 4383 + Phospho (ST)					**						Plectin	3
HNRNPK pS216		***				*		*			Heterogeneous nuclear ribonucleoprotein K	3
ZC3H4 seq: 1265 - 1292 + 2 Phospho (ST)		**				**		*			Zinc finger CCCH domain-containing protein 4	3
UBL4A pS90		**	*				*		*		Ubiquitin-like protein 4A	3
CEP170B pS1179			**	*			**		**	**	Centrosomal protein of 170 kDa protein B	3
SRRM2 seq: 1078 - 1089 + Gln->pyro-Glu (N-term Q); Phospho (ST)		***		*							Serine/arginine repetitive matrix protein 2	3
ZC3H4 seq: 1265 - 1292 + 2 Phospho (ST)		***				***	***				Zinc finger CCCH domain-containing protein 4	3
CENPT pS397			**						*		Centromere protein T	3
C9orf142 pS148		*	**		*			**	**		Uncharacterized protein C9orf142	3
SVIL pS221							**				Supervillin	3
TPI1 pS58		*		*	*	*	***			**	Triosephosphate isomerase	3
KRT8 seq: 317 - 328 no mod							***			**	Keratin, type II cytoskeletal 8	3
TBC1D30 seq: 111 - 131 + Phospho (ST)			**					*	**	*	TBC1 domain family member 30	3
CDK18 pT152				***	*					***	Cyclin-dependent kinase 18	3
CDK3 pT14				***	*					***	Cyclin-dependent kinase 3	3
KRT8 seq: 317 - 328 no mod							**			***	Keratin, type II cytoskeletal 8	3
STMN1 pS16 pS25		**	*			*		*	**		Stathmin	3
HNRNPK pS216		***				*	**				Heterogeneous nuclear ribonucleoprotein K	3
CHAMP1 seq: 280 - 301 + Phospho (ST)		**					**		*	**	Chromosome alignment-maintaining phosphoprotein 1	3
RB1CC1 seq: 641 - 655 + Phospho (ST)			*		**			***	*		RB1-inducible coiled-coil protein 1	3
LAMTOR1 seq: 48 - 60 + Phospho (ST)				*						***	Ragulator complex protein LAMTOR1	3
CPNE3 seq: 126 - 139 no mod		**	*				**				Copine-3	3
ZFYVE20 seq: 208 - 227 + 2 Phospho (ST)					**			*			Rabenosyn-5	3
SRRM2 seq: 1878 - 1885 + 2 Phospho (ST)					*			***			Serine/arginine repetitive matrix protein 2	3
STC2 seq: 274 - 301 + Phospho (ST)		*		**		*	***			**	Stanniocalcin-2	3
CABL1_HUMAN seq: 284 - 289 + Phospho (ST)		*		**	**	*	*	*	*			3
ZC3H13 seq: 316 - 330 + 2 Phospho (ST)								***			Zinc finger CCCH domain-containing protein 13	3
STMN1 pS16 pS25			**	*	***			**			Stathmin	3
ERBB2IP seq: 1077 - 1095 + Gln->pyro-Glu (N-term Q); Phospho (ST)									**		Protein LAP2	3
DOCK7 seq: 896 - 916 + Phospho (ST)			*		**			***	*		Dedicator of cytokinesis protein 7	3
PUM2 pS587		**					**	***		**	Pumilio homolog 2	3
ATAD2 seq: 335 - 346 + Phospho (ST)					**	***	*	***	*		ATPase family AAA domain-containing protein 2	3
MCM3 seq: 701 - 724 + Oxidation (M); Phospho (ST); Phospho (Y)					**	*		**			DNA replication licensing factor MCM3	3
RBM15 pT32		*		**	*	*	*	*	*		Putative RNA-binding protein 15	3
CHAMP1 seq: 441 - 456 + 2 Phospho (ST)			*				*		**		Chromosome alignment-maintaining phosphoprotein 1	3
RNF20 seq: 126 - 142 + Phospho (ST)			*		**			**	*		E3 ubiquitin-protein ligase BRE1A	3
UNG seq: 51 - 73 + 2 Phospho (ST)					**						Uracil-DNA glycosylase	3
CGN pS332		**					*				Cingulin	3
IRS1 seq: 328 - 353 + Phospho (ST)			**			**		**	***		Insulin receptor substrate 1	3
MYL6 seq: 80 - 94 no mod		*					**			**	Myosin light polypeptide 6	3
POGZ seq: 1322 - 1341 + Phospho (ST)								**			Pogo transposable element with ZNF domain	3
CDK11A pS271			*		*	*			**		Cyclin-dependent kinase 11A	3
SRRM2 seq: 2114 - 2129 + Phospho (ST)		**									Serine/arginine repetitive matrix protein 2	3
PLEC pS1732					***			**		*	Plectin	3
PRPF4B seq: 427 - 440 + 3 Phospho (ST)					***	***		***			Serine/threonine-protein kinase PRP4 homolog	3
SLC9A3R1 seq: 288 - 331 + Oxidation (M); 2 Phospho (ST)										**	Na(+)/H(+) exchange regulatory cofactor NHE-RF1	3
NOLC1 pS698		**					**		*		Nucleolar and coiled-body phosphoprotein 1	3
RANBP2 pS1456			*				**		*	**	E3 SUMO-protein ligase RanBP2	3
TNS3 seq: 774 - 792 + Phospho (ST)		**	***			**	***	*		**	Tensin-3	3
LASP1 seq: 131 - 153 + Phospho (ST)							**			*	LIM and SH3 domain protein 1	3
PDHA2 seq: 287 - 300 + 2 Phospho (ST)								***			Pyruvate dehydrogenase E1 component subunit alpha, testis-specific form, mitochondrial	3
RBM15 seq: 666 - 681 + 2 Phospho (ST)					**	*		**	*		Putative RNA-binding protein 15	3
HEATR6 seq: 630 - 645 + Phospho (ST)			**		***	*	**	***	**	**	HEAT repeat-containing protein 6	3
DOCK7 seq: 896 - 916 + Phospho (ST)			**		***			***	**		Dedicator of cytokinesis protein 7	3
SVIL pT852				*		**			**	***	Supervillin	3
OSBPL11 pS189		**					**			*	Oxysterol-binding protein-related protein 11	3
MCM3 seq: 701 - 724 + Oxidation (M); 2 Phospho (ST)					*			**			DNA replication licensing factor MCM3	3
MYL9 seq: 18 - 35 + Phospho (ST)							***			**	Myosin regulatory light polypeptide 9	3
CHAMP1 pS476		*	*					***	**		Chromosome alignment-maintaining phosphoprotein 1	3
KIAA1598 pS506		*			**			*	*		Shootin-1	3
SF3B1 seq: 214 - 231 + 2 Phospho (ST)		**			*	*	**	**			Splicing factor 3B subunit 1	3
PPP1R12A pS862 pS871					**	**		*			Protein phosphatase 1 regulatory subunit 12A	3
NCL seq: 611 - 624 no mod							**				Nucleolin	3
LMNB1 pS391 pS393					*			**			Lamin-B1	3
SRRM2 seq: 286 - 303 + 2 Phospho (ST)								**			Serine/arginine repetitive matrix protein 2	3
STRN pS245		**						**			Striatin	3
PKP3 pS180					**			*			Plakophilin-3	3
C9orf40 pS69		*			**			*			Uncharacterized protein C9orf40	3
HIRIP3 seq: 94 - 117 + 2 Phospho (ST)		***	**	*	*	**		***	***	*	HIRA-interacting protein 3	3
CGN seq: 129 - 146 + 2 Phospho (ST)					**	**		**			Cingulin	3
NELFE pS131								*	**		Negative elongation factor E	3
NCOR2 seq: 2048 - 2080 + 2 Phospho (ST)									**		Nuclear receptor corepressor 2	3
ZC3H4 seq: 157 - 179 + Phospho (Y)									**		Zinc finger CCCH domain-containing protein 4	3
PTPN21 pS637										**	Tyrosine-protein phosphatase non-receptor type 21	3
XRCC1 pS241			*		***			***	**		DNA repair protein XRCC1	3
ZBTB7A seq: 505 - 530 + Phospho (ST)								**			Zinc finger and BTB domain-containing protein 7A	3
FTSJ3 seq: 568 - 579 + Phospho (ST)								**			pre-rRNA processing protein FTSJ3	3
SRSF9 pS211 pS216					*	**		**			Serine/arginine-rich splicing factor 9	3
MYH10 seq: 1945 - 1976 + Gln->pyro-Glu (N-term Q); Phospho (ST)		***				**		*			Myosin-10	3
LDB1 seq: 300 - 320 + Phospho (ST)					**	*		*	*		LIM domain-binding protein 1	3
NUCKS1 pS19			**		**	**			***		Nuclear ubiquitous casein and cyclin-dependent kinase substrate 1	3
NCOA3 seq: 562 - 590 + Phospho (Y)				**						**	Nuclear receptor coactivator 3	3
NOTCH2 seq: 1801 - 1824 + Phospho (ST)				*			**			***	Neurogenic locus notch homolog protein 2	3
AHNAK pS5400				**			***				Neuroblast differentiation-associated protein AHNAK	3
CGN seq: 129 - 146 + 2 Phospho (ST)		*			**	*		***	*		Cingulin	3
EIF3H seq: 341 - 352 no mod				*			**			*	Eukaryotic translation initiation factor 3 subunit H	3
NUCKS1 pS19			*		**	**	*		***	*	Nuclear ubiquitous casein and cyclin-dependent kinase substrate 1	3
SIPA1L1 seq: 1430 - 1471 + 3 Phospho (ST)		***		*		***	**	**		**	Signal-induced proliferation-associated 1-like protein 1	3
TBC1D5 seq: 41 - 57 + Phospho (ST)				*		*	**			**	TBC1 domain family member 5	3
TIMELESS seq: 1082 - 1092 + Phospho (ST)		***		*	**		***	***		**	Protein timeless homolog	3
UBE2O seq: 423 - 466 + 2 Phospho (ST)		*			**	**		***			E2/E3 hybrid ubiquitin-protein ligase UBE2O	3
PXN seq: 111 - 123 + Phospho (Y)			**		***		**	**	**	*	Paxillin	3
MAP3K2 pS153				*		*	**	*		**	Mitogen-activated protein kinase kinase kinase 2	3
TBC1D10B seq: 649 - 666 + 2 Phospho (ST)								*	**		TBC1 domain family member 10B	3
AMPD2 pS168		*		***		***	***				AMP deaminase 2	3
HNRNPA2B1 seq: 4 - 12 no mod								**			Heterogeneous nuclear ribonucleoproteins A2/B1	3
OSBP pS190 pS193					*	**		**			Oxysterol-binding protein 1	3
PGM3 pS64							***			**	Phosphoacetylglucosamine mutase	3
GATAD2B seq: 117 - 137 + 2 Phospho (ST)					***	**		***	**		Transcriptional repressor p66-beta	3
LDB1 seq: 300 - 320 + Oxidation (M); Phospho (ST)					***	*		**			LIM domain-binding protein 1	3
SRRM2 seq: 777 - 787 + Phospho (ST)					**	*		**	*		Serine/arginine repetitive matrix protein 2	3
EEF2K pS74				**	**	*	**	***	*		Eukaryotic elongation factor 2 kinase	3
BCL9L pS1017										**	B-cell CLL/lymphoma 9-like protein	3
SRRM2 pT2738 pS2740					*	*		**			Serine/arginine repetitive matrix protein 2	3
NPM1 pS70				***		**					Nucleophosmin	3
KRT19 seq: 371 - 381 no mod		**			*		**	**			Keratin, type I cytoskeletal 19	3
FLNB pS2465				*	***			***		**	Filamin-B	3
KRT38 seq: 395 - 405 no mod		**			*		**	**			Keratin, type I cuticular Ha8	3
KRT18 pS7		**		*	*	**	***	***	*	***	Keratin, type I cytoskeletal 18	3
UBL7 pS230			*			**	*			*	Ubiquitin-like protein 7	3
MAGED2 seq: 241 - 249 + Phospho (ST)										**	Melanoma-associated antigen D2	3
ANKRD34A pS392			***		**		**		***		Ankyrin repeat domain-containing protein 34A	3
RB1 seq: 788 - 798 + 2 Phospho (ST)						*			***		Retinoblastoma-associated protein	3
SRRM2 pT2738 pS2740					*	*		**	*		Serine/arginine repetitive matrix protein 2	3
RABL6 pS596 pT599		*				**		*			Rab-like protein 6	3
KRT19 seq: 126 - 138 no mod		**									Keratin, type I cytoskeletal 19	3
HAT1 seq: 358 - 364 + Phospho (ST)		**			***		*	***			Histone acetyltransferase type B catalytic subunit	3
TJP3 pS164 pS169		*			*	**	*	***	*		Tight junction protein ZO-3	3
PPIAL4G seq: 119 - 125 no mod							*			**	Peptidyl-prolyl cis-trans isomerase A-like 4G	3
DCDC2 seq: 261 - 276 + Phospho (ST)			*	*	***	**		**	***	**	Doublecortin domain-containing protein 2	3
BCKDHA pS347							**	*		**	2-oxoisovalerate dehydrogenase subunit alpha, mitochondrial	3
CALM1 seq: 92 - 107 no mod		**	***				*	*			Calmodulin	3
CNKSR3 seq: 380 - 393 + Phospho (ST)			*		**	**		**	**	*	Connector enhancer of kinase suppressor of ras 3	3
SORBS3 seq: 542 - 550 + Phospho (ST)					**			**			Vinexin	3
KRT18 seq: 166 - 175 no mod		***					**				Keratin, type I cytoskeletal 18	3
KIF1B pS1057										**	Kinesin-like protein KIF1B	3
DDX55 pS544							**				ATP-dependent RNA helicase DDX55	3
CCDC88C seq: 1815 - 1838 + Phospho (ST)									**		Protein Daple	3
SIPA1L1 seq: 205 - 227 + 2 Phospho (ST)						*	**				Signal-induced proliferation-associated 1-like protein 1	3
MTDH seq: 492 - 504 + Phospho (ST)										***	Protein LYRIC	3
TMEM54 seq: 84 - 91 + Phospho (ST)			***			*	**		**	*	Transmembrane protein 54	3
ANK3 pS1459		*				**	***	**	**	*	Ankyrin-3	3
EPHB4_HUMAN seq: 499 - 508 + Phospho (ST)		*				**	***	**	**	*		3
KRT18 seq: 371 - 381 no mod			**								Keratin, type I cytoskeletal 18	3
SRRM1 seq: 387 - 396 + 2 Phospho (ST)		*			***	**		***	*		Serine/arginine repetitive matrix protein 1	3
MCM2 pS108				*	***						DNA replication licensing factor MCM2	3
SH3KBP1 pS230		*			**			*		**	SH3 domain-containing kinase-binding protein 1	3
AHNAK seq: 208 - 225 + 2 Phospho (ST)		***			**			*			Neuroblast differentiation-associated protein AHNAK	3
PDHA2 seq: 287 - 300 + 2 Phospho (ST)								***			Pyruvate dehydrogenase E1 component subunit alpha, testis-specific form, mitochondrial	3
LARP1 seq: 620 - 642 + 2 Phospho (ST)		***				***		**			La-related protein 1	3
SIPA1L1 seq: 153 - 164 + Phospho (ST)						*	*	**	**		Signal-induced proliferation-associated 1-like protein 1	3
NDE1 seq: 304 - 315 + Phospho (ST)					**		*	*			Nuclear distribution protein nudE homolog 1	3
MLPH seq: 550 - 556 + Phospho (ST)						**	***				Melanophilin	3
EIF5B pS135 pS137								***			Eukaryotic translation initiation factor 5B	3
KIF13B pS1410					*	**	***	**	*		Kinesin-like protein KIF13B	3
PLEKHF2 pS16							***			**	Pleckstrin homology domain-containing family F member 2	3
CDK3 pT14 pY15		*			***	***		**			Cyclin-dependent kinase 3	3
CDK18 seq: 148 - 158 + Phospho (ST); Phospho (Y)		*			***	***		**			Cyclin-dependent kinase 18	3
PPP1R12A seq: 908 - 917 + Phospho (ST)			*		*	*	**		***	*	Protein phosphatase 1 regulatory subunit 12A	3
NASP seq: 610 - 617 no mod		*			***	*		**			Nuclear autoantigenic sperm protein	3
ZC3H4 seq: 1094 - 1124 + 3 Phospho (ST)				*	*	**		*	*		Zinc finger CCCH domain-containing protein 4	3
HMGN2 pS25 pS29					***	***			*		Non-histone chromosomal protein HMG-17	3
NGDN seq: 130 - 162 + 2 Phospho (ST)			**		***						Neuroguidin	3
PCBP1 pS173				**						**	Poly(rC)-binding protein 1	3
MRE11A pS649				**						**	Double-strand break repair protein MRE11A	3
HCFC1 seq: 2016 - 2024 + Phospho (ST)									***		Host cell factor 1	3
CHD3 pS1601 pS1605			*		**	*		**	***		Chromodomain-helicase-DNA-binding protein 3	3
SRRM2 seq: 852 - 870 + Gln->pyro-Glu (N-term Q); Phospho (ST)										***	Serine/arginine repetitive matrix protein 2	3
SEZ6_HUMAN seq: 782 - 788 + Phospho (ST)									**			3
PARK7 seq: 149 - 156 no mod									***		Protein DJ-1	3
SRRM1 seq: 603 - 611 + 2 Phospho (ST)		**			***	***		***	**		Serine/arginine repetitive matrix protein 1	3
TPM3 seq: 79 - 91 no mod							***		*	***	Tropomyosin alpha-3 chain	3
AHNAK seq: 5745 - 5765 + 2 Phospho (ST)			***		***			*	*		Neuroblast differentiation-associated protein AHNAK	3
PREX1 seq: 1188 - 1209 + Oxidation (M); Phospho (ST)		**			***	***	**	***	*		Phosphatidylinositol 3,4,5-trisphosphate-dependent Rac exchanger 1 protein	3
VCL seq: 340 - 352 + Phospho (ST)					*	*	**	*	**	**	Vinculin	3
HASP_HUMAN pT624								***				3
VCL pS290		**	*		*	**	**	**	***	*	Vinculin	3
PARD3 seq: 692 - 712 + Phospho (ST)								***			Partitioning defective 3 homolog	3
GIGYF2 pS236								**	*		PERQ amino acid-rich with GYF domain-containing protein 2	3
MISP seq: 154 - 171 + Phospho (ST)						*	***	*	*	*	Mitotic interactor and substrate of PLK1	3
TBC1D15 pS70						***	***	*	*	***	TBC1 domain family member 15	3
ZNF687 pS1057									***		Zinc finger protein 687	3
EIF4B seq: 445 - 472 + Phospho (ST)						*			**		Eukaryotic translation initiation factor 4B	3
HIST2H2BD seq: 36 - 44 no mod		*	**	**		***	***			**	Putative histone H2B type 2-D	3
MAP7D1 seq: 273 - 283 + Phospho (ST)								***			MAP7 domain-containing protein 1	3
PKP4 pS221					**		**	**		***	Plakophilin-4	3
FAM83B pS664		**	***		***	*		***	***		Protein FAM83B	3
NELFB pS557									**	*	Negative elongation factor B	3
VCL seq: 340 - 352 + Phospho (ST)					*	*	**	*	**	**	Vinculin	3
TNS3 seq: 774 - 792 + Phospho (ST)						*	**			***	Tensin-3	3
WDR70 pS638				**	*	**	***	*		**	WD repeat-containing protein 70	3
MISP seq: 154 - 171 + Phospho (ST)						*	***			***	Mitotic interactor and substrate of PLK1	3
MLPH seq: 300 - 320 + Phospho (ST)							**			*	Melanophilin	3
PKD1L1 seq: 2276 - 2281 + Phospho (ST)						**			***		Polycystic kidney disease protein 1-like 1	3
FNBP4 seq: 448 - 453 + Oxidation (M); Phospho (ST)										***	Formin-binding protein 4	3
MKI67 pS2002		*		*	***		*	***			Antigen KI-67	3
TRIM33 seq: 1085 - 1113 + Phospho (ST)			*			*	**				E3 ubiquitin-protein ligase TRIM33	3
FAM53C pS232 pS234					*	**	*	*			Protein FAM53C	3
FLNB seq: 2198 - 2205 no mod								*		***	Filamin-B	3
FAM110B pS301						**	*		**	*	Protein FAM110B	3
MINK1 seq: 699 - 709 + Phospho (ST)				*	*	***	**	*		*	Misshapen-like kinase 1	3
ANXA2P2 seq: 120 - 135 no mod								***			Putative annexin A2-like protein	3
SMN1 pS28 pS31		*			**	***	**	***			Survival motor neuron protein	3
FBXO4 pS12		*		*	***	***	**	***	**	*	F-box only protein 4	3
ZNF74 seq: 635 - 643 + Phospho (ST)								***			Zinc finger protein 74	3
PREX1 pS1200		***			***	***	**	*	**	**	Phosphatidylinositol 3,4,5-trisphosphate-dependent Rac exchanger 1 protein	3
PKP4 seq: 325 - 339 + Phospho (ST)					**			***			Plakophilin-4	3
UBR4 seq: 2712 - 2721 + Phospho (ST)										***	E3 ubiquitin-protein ligase UBR4	3
PREX1 pS1200		**			***	***	***	***	***	*	Phosphatidylinositol 3,4,5-trisphosphate-dependent Rac exchanger 1 protein	3
DECR1 seq: 189 - 214 no mod					**						2,4-dienoyl-CoA reductase, mitochondrial	3
PREX1 pS1200					**	**	**	***	**	**	Phosphatidylinositol 3,4,5-trisphosphate-dependent Rac exchanger 1 protein	3
RBMXL3 seq: 50 - 63 + Phospho (ST)										***	RNA-binding motif protein, X-linked-like-3	3
WDR77 seq: 93 - 118 no mod								**			Methylosome protein 50	3
SRSF2 pS189 pS191						***			***		Serine/arginine-rich splicing factor 2	3
PREX1 pS319										**	Phosphatidylinositol 3,4,5-trisphosphate-dependent Rac exchanger 1 protein	3
SRRM1 pS260									***		Serine/arginine repetitive matrix protein 1	3
CDK1 seq: 7 - 20 + Phospho (Y)										***	Cyclin-dependent kinase 1	3
STC2 seq: 276 - 301 + Phospho (ST)		***	*	**	***	***	***	*	**	*	Stanniocalcin-2	3
RPLP1 pS101 pS104									*	**	60S acidic ribosomal protein P1	3
PROSER2 seq: 283 - 315 + Phospho (ST)								***			Proline and serine-rich protein 2	3
TBC1D15 seq: 68 - 81 + Phospho (ST)				*	*	***	***	*	**	**	TBC1 domain family member 15	3
CDV3 pS30								***			Protein CDV3 homolog	3
KRT2 pS191		***		**			***	**		***	Keratin, type II cytoskeletal 2 epidermal	3
ROCK1 seq: 1094 - 1120 + 2 Phospho (ST)					**	**		**	*		Rho-associated protein kinase 1	3
PRPF31 seq: 445 - 470 + 2 Phospho (ST)									**	**	U4/U6 small nuclear ribonucleoprotein Prp31	3
PRPF4B seq: 385 - 391 + Phospho (ST)								***		**	Serine/threonine-protein kinase PRP4 homolog	3
PDHA2 seq: 287 - 300 + Phospho (ST)					**	*	***	***	*	**	Pyruvate dehydrogenase E1 component subunit alpha, testis-specific form, mitochondrial	3
FOSL2 pS200					***		***			**	Fos-related antigen 2	4
MACF1 pS4521		*	*	***	***						Microtubule-actin cross-linking factor 1, isoforms 1/2/3/5	4
MTA2 seq: 50 - 64 + Phospho (ST)					**		***	***		**	Metastasis-associated protein MTA2	4
VGLL4 seq: 46 - 56 + Phospho (ST)										**	Transcription cofactor vestigial-like protein 4	4
GPRIN1 seq: 606 - 621 + Phospho (ST)			**	***	*	***	***	**	*	**	G protein-regulated inducer of neurite outgrowth 1	4
PDYN_HUMAN seq: 98 - 104 + Phospho (ST)				*			**					4
WIPI2 seq: 407 - 416 + Phospho (ST)				*	*		**	*			WD repeat domain phosphoinositide-interacting protein 2	4
EPB41L5 seq: 413 - 445 + Phospho (ST)		***			***	***	**	***		**	Band 4.1-like protein 5	4
UBA1 pS816				**	*	**	***				Ubiquitin-like modifier-activating enzyme 1	4
EHMT2 pS232		**		*	***	***	***	***			Histone-lysine N-methyltransferase EHMT2	4
ACIN1 seq: 384 - 396 + 2 Phospho (ST)					*	**	*	*	**		Apoptotic chromatin condensation inducer in the nucleus	4
TRIM33 pS1119		***		*	***	***	***	***			E3 ubiquitin-protein ligase TRIM33	4
KRT8 seq: 234 - 252 + Oxidation (M)					**			***	*		Keratin, type II cytoskeletal 8	4
TUBA3E seq: 41 - 60 no mod				*	*	**	*				Tubulin alpha-3E chain	4
CDCA5 seq: 19 - 28 + Phospho (ST)					*	*		**			Sororin	4
CALR seq: 56 - 73 no mod		*				*	**		*		Calreticulin	4
IER3 seq: 29 - 56 + Phospho (ST)			**		**		***				Radiation-inducible immediate-early gene IEX-1	4
ETV6 seq: 15 - 39 + 2 Phospho (ST)		***			***	**	**	**		**	Transcription factor ETV6	4
KRT8 pS478					***	*	*		**		Keratin, type II cytoskeletal 8	4
PATL1 seq: 176 - 188 + 2 Phospho (ST)					*	*	**			*	Protein PAT1 homolog 1	4
SNTB2 pS110		**	**	*					***		Beta-2-syntrophin	4
LDHAL6B pT358				*		*	***			*	L-lactate dehydrogenase A-like 6B	4
PLEC pS4386 pS4389		***		*	***	***	*	***	*		Plectin	4
SLC9A1 seq: 680 - 698 + Phospho (ST)		**			***		*	**		*	Sodium/hydrogen exchanger 1	4
BAD seq: 73 - 94 + Phospho (ST)				*	***	**	**	**	*	*	Bcl2-associated agonist of cell death	4
BAD seq: 97 - 109 + Phospho (ST)		**		*	***	***	*		***		Bcl2-associated agonist of cell death	4
WDR77 seq: 122 - 145 no mod					*	**			*		Methylosome protein 50	4
MAP4 seq: 600 - 634 + Phospho (ST)					*		**				Microtubule-associated protein 4	4
CLASP2 seq: 323 - 338 + Phospho (ST)				*	**	*	**	***			CLIP-associating protein 2	4
ARID1A pS696		***	**	**				***			AT-rich interactive domain-containing protein 1A	4
BAD pS99					***	***	***	***	***	**	Bcl2-associated agonist of cell death	4
RBM14 pS618		**	*	***	***	***	**	***	*		RNA-binding protein 14	4
TPI1 seq: 187 - 193 no mod							**				Triosephosphate isomerase	4
FRMD6 seq: 520 - 532 + Phospho (ST)					***	**	**	***			FERM domain-containing protein 6	4
ACLY seq: 453 - 469 + Phospho (ST)				*	***	**	**	*	**		ATP-citrate synthase	4
TMPO pS306		**			***						Lamina-associated polypeptide 2, isoforms beta/gamma	4
DPYSL2 seq: 512 - 532 + 3 Phospho (ST)							***				Dihydropyrimidinase-related protein 2	4
RTN4 seq: 178 - 201 + 2 Phospho (ST)		**		**	***		***				Reticulon-4	4
DPYSL2 seq: 512 - 525 + Phospho (ST)		**	**		*						Dihydropyrimidinase-related protein 2	4
LIMD2 pS29		***	**		*		**				LIM domain-containing protein 2	4
ZCCHC8 pT479			**		*						Zinc finger CCHC domain-containing protein 8	4
HMGCS1 pS495		*		***	*	***	**			*	Hydroxymethylglutaryl-CoA synthase, cytoplasmic	4
NOP2 seq: 773 - 789 + Phospho (ST)					***	***			*		Putative ribosomal RNA methyltransferase NOP2	4
DGCR8 seq: 365 - 384 + Phospho (ST)			**	*		**	*				Microprocessor complex subunit DGCR8	4
TP53I11 pS14		*	***	*			**				Tumor protein p53-inducible protein 11	4
BAZ1B seq: 345 - 354 + Phospho (ST)			*		**	**			*		Tyrosine-protein kinase BAZ1B	4
NPY1R pS368			***	***		**	***				Neuropeptide Y receptor type 1	4
FARP1 seq: 14 - 27 + Phospho (ST)		**	***	***	**	***	**	*			FERM, RhoGEF and pleckstrin domain-containing protein 1	4
PLEC pS1435		*	***		***	***	***				Plectin	4
SLC9A1 seq: 766 - 790 + Phospho (ST)					*	**	**	*	**	**	Sodium/hydrogen exchanger 1	4
PRRC2B seq: 216 - 233 + Phospho (ST)		**		*	**	**	***				Protein PRRC2B	4
TRIM16 seq: 54 - 85 + Phospho (ST)		*					*			**	Tripartite motif-containing protein 16	4
SNRPD3 seq: 32 - 51 no mod					*	**			***		Small nuclear ribonucleoprotein Sm D3	4
PLEC seq: 4384 - 4401 + Phospho (ST)		***	***		***	***		***	**		Plectin	4
SYNRG pS1075		**		**	***	*	***	**			Synergin gamma	4
KRT8 pS475			**	*	***	**	**	***	***		Keratin, type II cytoskeletal 8	4
DMXL2 pS1857				**		*				**	DmX-like protein 2	4
NOP2 pS67					**	*	*	**			Putative ribosomal RNA methyltransferase NOP2	4
PACR_HUMAN seq: 415 - 419 no mod		*		*	**		**					4
YWHAZ seq: 140 - 158 no mod					*	**					14-3-3 protein zeta/delta	4
BAG3 seq: 366 - 388 + Phospho (ST)		***		*	***	***	**				BAG family molecular chaperone regulator 3	4
DNMT1 seq: 952 - 960 + Phospho (ST)		**	**		**		**			*	DNA (cytosine-5)-methyltransferase 1	4
EIF3A pS584		**		*	*	**	***	**	**		Eukaryotic translation initiation factor 3 subunit A	4
YA023_HUMAN pT54		**		*	*	**	***	**	***			4
LMNB2 pS296					***						Lamin-B2	4
EAF1 seq: 157 - 175 + Phospho (ST)								***			ELL-associated factor 1	4
TUBA4A seq: 340 - 352 no mod					**	***	*				Tubulin alpha-4A chain	4
XBP1 pS47		**		**	***	**	***	**	**	*	X-box-binding protein 1	4
FAM129B pS665		**			***	***	**	***			Niban-like protein 1	4
ZC3H13 seq: 204 - 214 + 2 Phospho (ST)					**			*			Zinc finger CCCH domain-containing protein 13	4
ELMSAN1 pS461		*			**	**	*	*	**		ELM2 and SANT domain-containing protein 1	4
PLEC seq: 4610 - 4627 + Phospho (ST)		***	**		***	***		**			Plectin	4
PGRMC1 seq: 45 - 67 + Phospho (ST)										**	Membrane-associated progesterone receptor component 1	4
TNKS1BP1 pS178		***			**	***	*	*			182 kDa tankyrase-1-binding protein	4
ELMSAN1 seq: 698 - 722 + Phospho (ST)					***	***					ELM2 and SANT domain-containing protein 1	4
RANBP3 seq: 124 - 138 + Phospho (ST)			*		**	*	*	**			Ran-binding protein 3	4
GNB2L1 seq: 140 - 155 no mod						**					Guanine nucleotide-binding protein subunit beta-2-like 1	4
AEBP1 seq: 402 - 407 + Phospho (ST)				**		**	*				Adipocyte enhancer-binding protein 1	4
BRSK2 pS489				**		*					Serine/threonine-protein kinase BRSK2	4
GSK3B seq: 7 - 27 + Phospho (ST)				**	***	**	*	***	**		Glycogen synthase kinase-3 beta	4
GSK3A seq: 17 - 50 + Phospho (ST)				*	***	***	*		***		Glycogen synthase kinase-3 alpha	4
YBX1 seq: 205 - 234 + Phospho (ST)				*	***	***	***	***			Nuclease-sensitive element-binding protein 1	4
ABI1 pS183		**	**		***	**	*				Abl interactor 1	4
BAG3 pS386		***	*	***	***	***	***	**	*		BAG family molecular chaperone regulator 3	4
FAM129B seq: 686 - 705 + Phospho (ST)					***	***	*	***	**		Niban-like protein 1	4
CREBBP pS2063		**			***	***				*	CREB-binding protein	4
ACLY seq: 453 - 469 + Phospho (ST)			*	***	***	***	**		***		ATP-citrate synthase	4
LMNA pT19			***		***	***	**	***	**		Prelamin-A/C	4
TRIP10 pS296		*			**		*				Cdc42-interacting protein 4	4
TJP3 pS591		***	*	***	***	***	***	**		*	Tight junction protein ZO-3	4
RELA seq: 134 - 149 no mod					**			**			Transcription factor p65	4
SMTNL2 pS344			*	**	***	***	**	**			Smoothelin-like protein 2	4
SEC31A pS799		*	*		**						Protein transport protein Sec31A	4
TJP3 seq: 164 - 182 + Phospho (ST)		*			*	**	***	**		***	Tight junction protein ZO-3	4
KIF21A pS1212		*			**	*	*				Kinesin-like protein KIF21A	4
EPPK1 seq: 2713 - 2732 + Phospho (ST)		***			**	***					Epiplakin	4
TBC1D4 seq: 584 - 594 + Phospho (ST)		**	*		*	*					TBC1 domain family member 4	4
NOP2 pS786				*	**	*			*		Putative ribosomal RNA methyltransferase NOP2	4
CASZ1 seq: 735 - 771 + Phospho (ST)					**	***	*	**			Zinc finger protein castor homolog 1	4
ELMSAN1 pS461		*			***	***	*	**	**		ELM2 and SANT domain-containing protein 1	4
CTAGE5 pS536					***	**					cTAGE family member 5	4
FARP1 seq: 417 - 431 + Phospho (ST)		**	**	**	**	**	***				FERM, RhoGEF and pleckstrin domain-containing protein 1	4
DLG5 seq: 1248 - 1260 + Phospho (ST)					*	*	**	**			Disks large homolog 5	4
STX17 seq: 286 - 300 + Phospho (ST)		***	***	**	**	**	**				Syntaxin-17	4
SPICE1 seq: 228 - 250 + Phospho (ST)		*	*	*	***	**	***	*	*		Spindle and centriole-associated protein 1	4
BAG3 seq: 194 - 203 + Phospho (ST)		***	**	*	***	**	***	*			BAG family molecular chaperone regulator 3	4
ZBTB7A seq: 505 - 531 + Phospho (ST)					*	***			**		Zinc finger and BTB domain-containing protein 7A	4
RAD51C pS20				*	**		*				DNA repair protein RAD51 homolog 3	4
EEF1D seq: 112 - 123 + Phospho (ST)		**	*		*	**	*				Elongation factor 1-delta	4
BAG3 seq: 194 - 203 + Phospho (ST)		***	**	**	***	**	***				BAG family molecular chaperone regulator 3	4
BET1L pS9		*			**						BET1-like protein	4
NCOR2 seq: 1975 - 2004 + Phospho (ST)		***		**	**	***					Nuclear receptor corepressor 2	4
FAM129B pS665 pS681		***			***	***	***	**		***	Niban-like protein 1	4
ARID3A seq: 67 - 95 + Phospho (ST)						***	***			***	AT-rich interactive domain-containing protein 3A	4
ULK1 pS450		*		**	**	***	**				Serine/threonine-protein kinase ULK1	4
ZNF560 seq: 585 - 592 + Phospho (ST); Phospho (Y)								**			Zinc finger protein 560	4
CHD7 pS2559			**		***						Chromodomain-helicase-DNA-binding protein 7	4
EPPK1 pS2716					***	***		***	**		Epiplakin	4
TJP2 seq: 702 - 715 + Phospho (ST)			*	**			**				Tight junction protein ZO-2	4
NCOR2 seq: 2398 - 2410 + Phospho (ST)		**			**	**	*				Nuclear receptor corepressor 2	4
DSP seq: 163 - 185 + 2 Phospho (ST)		*		*	***	*	***	*			Desmoplakin	4
PAK4 pS181					***	***	*	***	***		Serine/threonine-protein kinase PAK 4	4
TMPO pS306		**			**						Lamina-associated polypeptide 2, isoforms beta/gamma	4
TP53I11 pS14			**				*				Tumor protein p53-inducible protein 11	4
FARP1 pS427		*	**	**	**	**	**				FERM, RhoGEF and pleckstrin domain-containing protein 1	4
TPI1 seq: 138 - 150 no mod		***	**		***	*	**	*		**	Triosephosphate isomerase	4
pS91		***	*	***	**	**	**	*			Uncharacterized protein LOC113230	4
STK10 pS438		*			**						Serine/threonine-protein kinase 10	4
PCBP1 seq: 244 - 268 + Gln->pyro-Glu (N-term Q); Oxidation (M); Phospho (ST)		**		***	**	***	***				Poly(rC)-binding protein 1	4
ACD seq: 422 - 437 + Phospho (ST)					*	**		*			Adrenocortical dysplasia protein homolog	4
KIF21A pS1212		***	**		***	*	**	*		**	Kinesin-like protein KIF21A	4
GTF3C3 seq: 40 - 63 + Phospho (ST)		***	**	**		***	**				General transcription factor 3C polypeptide 3	4
TSC22D4 seq: 218 - 234 + Phospho (ST)									**	*	TSC22 domain family protein 4	4
ZDHHC5 seq: 375 - 392 + Phospho (ST)					***			***	*		Palmitoyltransferase ZDHHC5	4
PKM seq: 189 - 206 no mod					**	***	*	*			Pyruvate kinase PKM	4
BAD pS118		***			**	***	*				Bcl2-associated agonist of cell death	4
ANLN seq: 293 - 307 + Phospho (ST)			***		***	**	*				Actin-binding protein anillin	4
RPS6KB1 pT444 pS447					***	***	**				Ribosomal protein S6 kinase beta-1	4
ZYX seq: 273 - 295 + Phospho (ST)					*		**			*	Zyxin	4
FAM129B pS665					***	***	*	***	*		Niban-like protein 1	4
GAB2 seq: 403 - 414 + Phospho (ST)							***				GRB2-associated-binding protein 2	4
KRT8 seq: 134 - 148 + 2 Oxidation (M)				**		***				*	Keratin, type II cytoskeletal 8	4
KIAA1522 pS404		**				***	***	*	**	**	Uncharacterized protein KIAA1522	4
EPPK1 pS2716			*	*	***	***		***	*		Epiplakin	4
CRTC3 seq: 366 - 384 + Phospho (ST)			*	*	***	***		***	*		CREB-regulated transcription coactivator 3	4
SLC35C2 seq: 332 - 344 + Phospho (ST)				*	*		**				Solute carrier family 35 member C2	4
ARHGAP39 seq: 278 - 293 + Phospho (ST)		*	*		**	**		**			Rho GTPase-activating protein 39	4
LARP4B pS718				*			**				La-related protein 4B	4
PRKAR1B seq: 69 - 92 + Phospho (ST)		**	***	**	***	**	*	***	***		cAMP-dependent protein kinase type I-beta regulatory subunit	4
MAP4 seq: 634 - 651 + Phospho (ST)		**	**	***	***		*			*	Microtubule-associated protein 4	4
UBR5 pS1549					*		***			**	E3 ubiquitin-protein ligase UBR5	4
RAB12 pS21			**	**	*	*	***	*	*		Ras-related protein Rab-12	4
SQSTM1 seq: 22 - 46 + Phospho (ST)		**		**	***	***	*			***	Sequestosome-1	4
NCOR2 pS956		***	***	***	***	***	***	**	**		Nuclear receptor corepressor 2	4
PATL1 seq: 176 - 188 + 2 Phospho (ST)		*		**	***	**	***	*	*	**	Protein PAT1 homolog 1	4
BAG3 pS289		*	***	**	***	***	**	*			BAG family molecular chaperone regulator 3	4
MACF1 seq: 7328 - 7360 + Phospho (ST)				**	***	*	***	**			Microtubule-actin cross-linking factor 1, isoforms 1/2/3/5	4
TNKS1BP1 pS1138					***	***	***	***	**		182 kDa tankyrase-1-binding protein	4
PLEKHA5 seq: 853 - 870 + Phospho (ST)		***	***		***	**			**		Pleckstrin homology domain-containing family A member 5	4
GSK3A seq: 19 - 50 + Phospho (ST)				**	***	***	**	***	**		Glycogen synthase kinase-3 alpha	4
CHMP3 seq: 184 - 216 + Oxidation (M); Phospho (ST)				**			**				Charged multivesicular body protein 3	4
HDGFRP2 pS454					**		**	**			Hepatoma-derived growth factor-related protein 2	4
NCOR2 pS956		***	**	**	***	***	**		*		Nuclear receptor corepressor 2	4
TMCC1 pS382				*	***		*	*			Transmembrane and coiled-coil domains protein 1	4
BAZ2A seq: 132 - 143 + Phospho (ST)							***		*	**	Bromodomain adjacent to zinc finger domain protein 2A	4
NCOR2 seq: 981 - 1020 + Phospho (ST)		*		*	***	**					Nuclear receptor corepressor 2	4
ZBTB7A seq: 503 - 530 + Phospho (ST)		*			**	**			*		Zinc finger and BTB domain-containing protein 7A	4
PGRMC1 seq: 45 - 67 + Phospho (ST)		**	*		*					*	Membrane-associated progesterone receptor component 1	4
ZMYND8 pS547		*	*	*	**	***	*	**			Protein kinase C-binding protein 1	4
BAG3 seq: 171 - 193 + Phospho (ST)		**	**	**	***	*	**	**			BAG family molecular chaperone regulator 3	4
PPFIBP1 seq: 538 - 565 + Phospho (ST)		*		***	*	*					Liprin-beta-1	4
SRRM2 seq: 979 - 998 + 2 Phospho (ST)								***			Serine/arginine repetitive matrix protein 2	4
TJP2 pS130		**	**		**	***	***	***	**	***	Tight junction protein ZO-2	4
PPP1R3D seq: 40 - 63 + Phospho (ST)			**		*	**		*			Protein phosphatase 1 regulatory subunit 3D	4
ANKLE2 pS662		***		**	**	*	***			*	Ankyrin repeat and LEM domain-containing protein 2	4
TOMM34 pS186		*		*	**	**	***	***	**		Mitochondrial import receptor subunit TOM34	4
ZNF217 seq: 792 - 819 + Phospho (ST)		*			***	***			*		Zinc finger protein 217	4
SCRIB seq: 1536 - 1574 + Phospho (ST)								**			Protein scribble homolog	4
ATXN2L seq: 400 - 411 + Phospho (ST)							**			***	Ataxin-2-like protein	4
EEF1D seq: 112 - 123 + Phospho (ST)			**		*	**	*				Elongation factor 1-delta	4
TNKS1BP1 seq: 859 - 879 + Phospho (ST)		***		***	***	***		**			182 kDa tankyrase-1-binding protein	4
BAG3 pT285			***	**	***	***	**				BAG family molecular chaperone regulator 3	4
DBN1 seq: 328 - 354 + Oxidation (M); Phospho (ST)		***		*	**	*	***				Drebrin	4
NOP2 seq: 773 - 789 + Phospho (ST)					***	**			*		Putative ribosomal RNA methyltransferase NOP2	4
TNKS1BP1 pS691					***	*		***			182 kDa tankyrase-1-binding protein	4
MBD3 seq: 81 - 90 + Phospho (ST)					**	*	***				Methyl-CpG-binding domain protein 3	4
KIF23 seq: 910 - 932 + Phospho (ST)					*	***		*	*		Kinesin-like protein KIF23	4
TJP2 pS702			*	***			***				Tight junction protein ZO-2	4
EPPK1 pS2716			*		*	**		*			Epiplakin	4
ANKLE2 pS662		***		***	***		***				Ankyrin repeat and LEM domain-containing protein 2	4
FNBP1L seq: 293 - 308 + Phospho (ST)		*	*	***	***	**	***			*	Formin-binding protein 1-like	4
COMT seq: 129 - 135 + Phospho (ST)					**	*	**	***	***	***	Catechol O-methyltransferase	4
DDX42 pS185										***	ATP-dependent RNA helicase DDX42	4
GSE1 pS909		***		*	***	**	**	*			Genetic suppressor element 1	4
RPS6KB1 pT444 pS447		***			**	***	*				Ribosomal protein S6 kinase beta-1	4
BAZ2A seq: 1388 - 1405 + Phospho (ST)		***		*		*	**	*	*	*	Bromodomain adjacent to zinc finger domain protein 2A	4
ACLY pS455		**	*		*	**	*	***	***		ATP-citrate synthase	4
VDAC2 pS115				**	***			**		*	Voltage-dependent anion-selective channel protein 2	4
EPPK1 seq: 2714 - 2732 + Phospho (ST)			**		**	***		**	*		Epiplakin	4
MPRIP seq: 346 - 368 + Phospho (ST)									***		Myosin phosphatase Rho-interacting protein	4
BTF3 pS30		*		*	***	**	***		*		Transcription factor BTF3	4
KRT18 seq: 56 - 90 + 3 Oxidation (M)		*			***	**		***			Keratin, type I cytoskeletal 18	4
BAG3 seq: 171 - 193 + Phospho (ST)		***	**	**	***	*	***	*			BAG family molecular chaperone regulator 3	4
PTK2 pS840		**									Focal adhesion kinase 1	4
NOP56 seq: 511 - 534 + Oxidation (M); Phospho (ST)					**			**			Nucleolar protein 56	4
MORC2 seq: 722 - 736 + Phospho (ST)		*	**		***	***			***		MORC family CW-type zinc finger protein 2	4
CARHSP1 seq: 28 - 35 + Phospho (ST)		**		***	***	**	*				Calcium-regulated heat stable protein 1	4
TRIP12 seq: 310 - 321 + Phospho (ST)		*	*		*	**	*	**	**	**	E3 ubiquitin-protein ligase TRIP12	4
MBD1 pS297			***	*							Methyl-CpG-binding domain protein 1	4
CARHSP1 seq: 36 - 47 + Phospho (ST)		***	*	***	***	***	**	*	**		Calcium-regulated heat stable protein 1	4
DBN1 pS142		**			***	**	***	*			Drebrin	4
RREB1 pS1653					**						Ras-responsive element-binding protein 1	4
MKI67 pS1131		***				*		*			Antigen KI-67	4
NCOR2 seq: 1254 - 1265 + Phospho (ST)		**	*	**	***	**	**				Nuclear receptor corepressor 2	4
TOP2B seq: 1574 - 1599 + Phospho (ST)					***	*					DNA topoisomerase 2-beta	4
PDIA6 seq: 38 - 60 no mod		***	*	*	***	***					Protein disulfide-isomerase A6	4
PEBP1 pS52		**	*	*	***	***	***	***	***	**	Phosphatidylethanolamine-binding protein 1	4
MAP7 pS209				**	**		**	***		**	Ensconsin	4
ZNF687 seq: 422 - 435 + Phospho (ST)		*	*		***	***	*	*	*		Zinc finger protein 687	4
SAMD4B seq: 260 - 291 + Phospho (ST)		***			**	***	*	***	***		Protein Smaug homolog 2	4
FAM64A pS131		*	**	*		*	**				Protein FAM64A	4
IBTK pS1045		**			***	***		*			Inhibitor of Bruton tyrosine kinase	4
LPHN2 seq: 1428 - 1439 + Phospho (ST)		**	**	***			***				Latrophilin-2	4
EDC3 pS131				*	***	*	**				Enhancer of mRNA-decapping protein 3	4
PVRL4 pS444		**		***		*		*	*	**	Nectin-4	4
BRAF seq: 444 - 462 + Phospho (ST)		*			**		**			*	Serine/threonine-protein kinase B-raf	4
HMGXB4 pS497			**	***	*	**	**				HMG domain-containing protein 4	4
APC pT1438		*				*		*	**		Adenomatous polyposis coli protein	4
GALNT6 seq: 503 - 517 no mod					***	**		**	*		Polypeptide N-acetylgalactosaminyltransferase 6	4
SLTM seq: 989 - 1006 + Phospho (ST)					*	**	**	*	**	*	SAFB-like transcription modulator	4
FAM129B seq: 686 - 705 + 2 Phospho (ST)					***	***	***	***	**	**	Niban-like protein 1	4
UBAP2L seq: 601 - 618 + Phospho (ST)		***		**	***	**			*		Ubiquitin-associated protein 2-like	4
MAP4 seq: 277 - 290 + Oxidation (M); Phospho (ST)		*					**	*			Microtubule-associated protein 4	4
TRPS1 seq: 84 - 108 + Phospho (ST)				*	***						Zinc finger transcription factor Trps1	4
TBC1D10B pS687		***	*	*	***	***					TBC1 domain family member 10B	4
UBR5 pS1549							**			**	E3 ubiquitin-protein ligase UBR5	4
ZC3H11A seq: 100 - 124 + Phospho (ST)			*		**	**			***		Zinc finger CCCH domain-containing protein 11A	4
PLEKHG3 pS76		**	***	*	***	***	*	*		**	Pleckstrin homology domain-containing family G member 3	4
TRPS1 pS178		*	*		***	***					Zinc finger transcription factor Trps1	4
LARP4 seq: 643 - 671 + Phospho (ST)					**	*	***	**			La-related protein 4	4
MEF2D pS251			***		**	**		***			Myocyte-specific enhancer factor 2D	4
KRT18 seq: 56 - 90 + 3 Oxidation (M)		**			**	**					Keratin, type I cytoskeletal 18	4
TJP2 pS1159		**			**	**					Tight junction protein ZO-2	4
DBN1 seq: 328 - 354 + Phospho (ST)		***		**	**	*	**				Drebrin	4
HDAC1 seq: 405 - 413 + Phospho (ST)		**		*	*	***	***	**			Histone deacetylase 1	4
CAMSAP3 seq: 812 - 823 + Phospho (ST)		***			**	**		***	**		Calmodulin-regulated spectrin-associated protein 3	4
PI4KB seq: 253 - 270 + Phospho (ST)			**		***	***	**	**		*	Phosphatidylinositol 4-kinase beta	4
GTF2I seq: 681 - 702 no mod			**		**						General transcription factor II-I	4
TNKS1BP1 pS893					**	*		**			182 kDa tankyrase-1-binding protein	4
PAN3 seq: 349 - 358 + Phospho (ST)				*	*	**			*	**	PAB-dependent poly(A)-specific ribonuclease subunit PAN3	4
PXN seq: 76 - 93 + Phospho (ST)				**	***	***	***	***	**	*	Paxillin	4
TP53BP1 pS1430		***			***	*	**				Tumor suppressor p53-binding protein 1	4
ZFC3H1 pS655		*		**	**			**			Zinc finger C3H1 domain-containing protein	4
BAG3 seq: 366 - 388 + 2 Phospho (ST)		*		*	**	**	***	*		**	BAG family molecular chaperone regulator 3	4
EEF1D pS133			**	*	*	*	***			***	Elongation factor 1-delta	4
KIAA1522 seq: 856 - 876 + Phospho (ST)			*	**	***	**					Uncharacterized protein KIAA1522	4
FAM208B pS1025				*	***						Protein FAM208B	4
CCDC88C seq: 1578 - 1598 + Phospho (ST)					**	**	*	***	**		Protein Daple	4
AAK1 seq: 9 - 37 + Phospho (ST)				**	**		*	**			AP2-associated protein kinase 1	4
RAF1 seq: 283 - 309 + Phospho (ST)		***			***	***	**	***		*	RAF proto-oncogene serine/threonine-protein kinase	4
KIF21A pS1239		**			**	*					Kinesin-like protein KIF21A	4
CEP170B pS829			*	***	**	***	***	**			Centrosomal protein of 170 kDa protein B	4
TOP2B pT1575					***	*	**			*	DNA topoisomerase 2-beta	4
CASKIN2 seq: 390 - 414 + Phospho (ST)		***	*		***	***		**	*		Caskin-2	4
PARD3 seq: 713 - 731 + Phospho (ST)		*	*	**	**	**					Partitioning defective 3 homolog	4
MAP4 pS1073				**		*	**		*		Microtubule-associated protein 4	4
EIF4G3 pS495		*				*		**	**		Eukaryotic translation initiation factor 4 gamma 3	4
CCT3 seq: 249 - 266 no mod						*			**		T-complex protein 1 subunit gamma	4
CIAPIN1 seq: 181 - 196 + Phospho (ST)			*	*	**	**	**	**			Anamorsin	4
FKBP15 seq: 1096 - 1124 + Phospho (ST)						***	**	*	*		FK506-binding protein 15	4
LARP1 pS766 pS774		*		*	**		***				La-related protein 1	4
CAST seq: 213 - 249 + Phospho (ST)					***						Calpastatin	4
PYGL seq: 12 - 17 + Phospho (ST)						**					Glycogen phosphorylase, liver form	4
MAP4 seq: 937 - 946 + Phospho (ST)							**			*	Microtubule-associated protein 4	4
NCOR2 pT1391		***	*	*	***	**	**				Nuclear receptor corepressor 2	4
FAM102B seq: 282 - 294 + Phospho (ST)			***	**	***		**	**	**		Protein FAM102B	4
ZMYND8 pS406						**					Protein kinase C-binding protein 1	4
TNK1 seq: 502 - 524 + 2 Phospho (ST)			*		***	***	**			*	Non-receptor tyrosine-protein kinase TNK1	4
TBC1D10B pS22					**			**			TBC1 domain family member 10B	4
METTL3 pS43								**			N6-adenosine-methyltransferase 70 kDa subunit	4
KLC2 pS445						**	***	*	*	*	Kinesin light chain 2	4
PAGR1 pS237		**	*		*		**			*	PAXIP1-associated glutamate-rich protein 1	4
MAST4 pS206		***		**	**		**				Microtubule-associated serine/threonine-protein kinase 4	4
EEF1D pS133				**		**	***			**	Elongation factor 1-delta	4
SMARCA5 seq: 98 - 119 + Gln->pyro-Glu (N-term Q); 2 Phospho (ST)					***	*					SWI/SNF-related matrix-associated actin-dependent regulator of chromatin subfamily A member 5	4
LRRC47 seq: 508 - 542 + Phospho (ST)					***			*			Leucine-rich repeat-containing protein 47	4
C7orf43 seq: 515 - 525 + Phospho (ST)							*		*	**	Uncharacterized protein C7orf43	4
MYH9 seq: 1731 - 1751 no mod				**	**	**					Myosin-9	4
CTTN seq: 397 - 428 + 2 Phospho (ST)			*		***	**	**		**	*	Src substrate cortactin	4
WIZ pS1151					**	**		**	*		Protein Wiz	4
MKL2 seq: 535 - 561 + Phospho (ST)					**		***	**		*	MKL/myocardin-like protein 2	4
SYTL2 pS535		**				***		**	**		Synaptotagmin-like protein 2	4
MAP4 seq: 353 - 368 + Phospho (ST)		*			***	**		***			Microtubule-associated protein 4	4
FAM102B seq: 191 - 205 + Phospho (ST)		*		**	***	*	**	*	**		Protein FAM102B	4
LMNA seq: 281 - 296 no mod		*			**	**					Prelamin-A/C	4
TJP2 seq: 1155 - 1176 + Phospho (Y)		**	*		*	**					Tight junction protein ZO-2	4
TJP2 seq: 1155 - 1176 + Phospho (ST)		**	*		*	**					Tight junction protein ZO-2	4
MEF2D pS180		***	***		***	***			*		Myocyte-specific enhancer factor 2D	4
FAM83H pS881		**		*	***	**	**	**			Protein FAM83H	4
ABCF1 pS109		**			*			**	*		ATP-binding cassette sub-family F member 1	4
NUMA1 pT2000		*	***		*	**	**				Nuclear mitotic apparatus protein 1	4
MAP4 pS1073			**	**		*	***	*			Microtubule-associated protein 4	4
DIP2B seq: 98 - 113 + Phospho (ST)		*			***	**		***			Disco-interacting protein 2 homolog B	4
ELF1 seq: 160 - 174 + Phospho (ST)		*	*			**					ETS-related transcription factor Elf-1	4
STIM1 pS512							**				Stromal interaction molecule 1	4
NOP2 seq: 722 - 743 + Phospho (ST)					**	**		***	**		Putative ribosomal RNA methyltransferase NOP2	4
EIF4EBP1 seq: 64 - 99 + 2 Phospho (ST)		*		*	***	*	***	**		*	Eukaryotic translation initiation factor 4E-binding protein 1	4
HABP4 seq: 96 - 119 + Phospho (ST)			*	***	**	***	**				Intracellular hyaluronan-binding protein 4	4
NUP210 pS1874		***	***								Nuclear pore membrane glycoprotein 210	4
AHNAK seq: 5834 - 5858 + Phospho (ST)				*	**	**				*	Neuroblast differentiation-associated protein AHNAK	4
ZC3H11A pS132				**	*	**	**		**	***	Zinc finger CCCH domain-containing protein 11A	4
CAMSAP3 pS814		***			**	**		***	**		Calmodulin-regulated spectrin-associated protein 3	4
LAMTOR1 pS27					**	**		**	*		Ragulator complex protein LAMTOR1	4
CBX8 seq: 253 - 274 + Phospho (ST)					**	*		**			Chromobox protein homolog 8	4
NUP35 seq: 270 - 282 + Phospho (ST)		*				*		**	*		Nucleoporin NUP53	4
BAZ2A seq: 132 - 143 + Phospho (ST)		*					**				Bromodomain adjacent to zinc finger domain protein 2A	4
HMGA1 pT53					**	**		**	**	*	High mobility group protein HMG-I/HMG-Y	4
BAZ1A pS1413		*			**	*		**			Bromodomain adjacent to zinc finger domain protein 1A	4
FAM83H seq: 923 - 933 + Phospho (ST)		**		*	***	***	**	***	*		Protein FAM83H	4
RPTOR pS877		*	*	*	**	*	**	***	**		Regulatory-associated protein of mTOR	4
MAP7D1 seq: 111 - 133 + Phospho (ST)			***		*	*	*		**		MAP7 domain-containing protein 1	4
FAM83H pS647		**		**	**		*				Protein FAM83H	4
FAM83H seq: 923 - 934 + Phospho (ST)		*		*	***	*	**	*			Protein FAM83H	4
FAM102B pS350		*		***	***		**				Protein FAM102B	4
DIDO1 seq: 1231 - 1274 + 2 Phospho (ST)		*		*	***		*			*	Death-inducer obliterator 1	4
BTF3 pS30				*	*		***			**	Transcription factor BTF3	4
RBMXL1 pS208					***						RNA binding motif protein, X-linked-like-1	4
HIST3H2A seq: 101 - 119 no mod						**					Histone H2A type 3	4
TBX2 seq: 379 - 395 + Phospho (ST)		**		*	**	*					T-box transcription factor TBX2	4
ZFP36L1 seq: 52 - 61 + Phospho (ST)						*	**			**	Zinc finger protein 36, C3H1 type-like 1	4
MAP4 pS280		**		*		*	***	**			Microtubule-associated protein 4	4
TNRC18 pS1857			*		**						Trinucleotide repeat-containing gene 18 protein	4
ZMYND8 pS490		**	*		***	**		**			Protein kinase C-binding protein 1	4
COPB2 seq: 847 - 875 + Phospho (ST)				*	***	*		***	*		Coatomer subunit beta'	4
TRAM1 pS365								***			Translocating chain-associated membrane protein 1	4
MARK2 seq: 607 - 627 + Phospho (ST)		*		*	***	**		***	**	**	Serine/threonine-protein kinase MARK2	4
TMX1 pS247		**			***		*			*	Thioredoxin-related transmembrane protein 1	4
ACTN4 seq: 217 - 233 no mod				*	**	*		*			Alpha-actinin-4	4
NUMB seq: 292 - 297 + Phospho (ST)						**					Protein numb homolog	4
CLIC1 seq: 120 - 131 no mod			**		**	**		*			Chloride intracellular channel protein 1	4
CEP55 pS436		*			*	*	**				Centrosomal protein of 55 kDa	4
LARP1 pS143		***			***	***	**	***			La-related protein 1	4
TJP3 pS164		***			**	**				*	Tight junction protein ZO-3	4
CAD pS1859		*			***	**					CAD protein	4
LMNA seq: 628 - 644 + Phospho (ST)		**	*		***	***	*				Prelamin-A/C	4
MARCKS pS159							***			**	Myristoylated alanine-rich C-kinase substrate	4
RRBP1 seq: 1263 - 1291 + Phospho (ST)			*			**	*		**		Ribosome-binding protein 1	4
CAMSAP3 seq: 429 - 444 + Phospho (ST)			*	**	**	**	*	*	**		Calmodulin-regulated spectrin-associated protein 3	4
PUM2 pS82		**		*	*	**					Pumilio homolog 2	4
SUV39H1 pS391					**						Histone-lysine N-methyltransferase SUV39H1	4
BTF3 pS30				***	***	**	***	**		**	Transcription factor BTF3	4
CTTN seq: 399 - 428 + Phospho (ST)					*			***			Src substrate cortactin	4
KIF23 pS902			*		***		*	**			Kinesin-like protein KIF23	4
SLC9A3R1 pS280			*		**		*	***	**	**	Na(+)/H(+) exchange regulatory cofactor NHE-RF1	4
TMPO seq: 49 - 86 + Phospho (ST)		**			***	**					Lamina-associated polypeptide 2, isoform alpha	4
MLF2 seq: 230 - 241 + Phospho (ST)		**			**		**		*	**	Myeloid leukemia factor 2	4
LMNA pS392			**			**	*			*	Prelamin-A/C	4
EMSY pS209		**		**	***	**	*	**	*		Protein EMSY	4
TOM1 seq: 453 - 478 + Phospho (ST)		**	**		**	**		***	***		Target of Myb protein 1	4
NOTCH2 pS2081					**						Neurogenic locus notch homolog protein 2	4
MARCKS pS170					*		***	*		***	Myristoylated alanine-rich C-kinase substrate	4
BCL7C seq: 110 - 142 + Phospho (ST)			**	**	*	*		*		*	B-cell CLL/lymphoma 7 protein family member C	4
TOR1AIP1 seq: 149 - 174 + 2 Phospho (ST)		**			**						Torsin-1A-interacting protein 1	4
YWHAB seq: 130 - 140 no mod			*	***	**	**	***	*			14-3-3 protein beta/alpha	4
RBM15 seq: 763 - 783 + Phospho (ST)					**	*	*				Putative RNA-binding protein 15	4
LSR pS643		*	*				**				Lipolysis-stimulated lipoprotein receptor	4
LRRC47 seq: 508 - 542 + Phospho (ST)					***			*			Leucine-rich repeat-containing protein 47	4
KIAA1522 seq: 969 - 984 + Phospho (ST)		***			*	*	*	***			Uncharacterized protein KIAA1522	4
AIF1L pS134			*	*		**	**				Allograft inflammatory factor 1-like	4
BCL2L11 seq: 85 - 91 + Phospho (ST)		**	*	**	**		**				Bcl-2-like protein 11	4
HNRNPK seq: 222 - 247 no mod				**		**	*				Heterogeneous nuclear ribonucleoprotein K	4
EIF2AK3 pS715					***			**			Eukaryotic translation initiation factor 2-alpha kinase 3	4
AHNAK seq: 5834 - 5858 + Phospho (ST)			**		**	**					Neuroblast differentiation-associated protein AHNAK	4
BAG6 seq: 1073 - 1087 + Phospho (ST)		*			***	**		***	*		Large proline-rich protein BAG6	4
GORASP2 seq: 421 - 452 + Phospho (ST)		***			*		***			*	Golgi reassembly-stacking protein 2	4
YWHAQ seq: 128 - 138 no mod		**		*			**	*		**	14-3-3 protein theta	4
LARP1 pS90		*			***	*					La-related protein 1	4
FAM83H pS1003		*		***	***	*				*	Protein FAM83H	4
USP15 seq: 241 - 256 + Phospho (ST)							**				Ubiquitin carboxyl-terminal hydrolase 15	4
FAM83H pS936		*		*	**		**				Protein FAM83H	4
CTTN seq: 397 - 428 + 2 Phospho (ST)		*	*		***	**	**		**		Src substrate cortactin	4
C10orf12 seq: 288 - 297 + Phospho (ST)		*					**	*		**	Uncharacterized protein C10orf12	4
LMNA seq: 29 - 41 no mod		***	**	**	***	***				***	Prelamin-A/C	4
BAG3 seq: 283 - 294 + 2 Phospho (ST)		**	***	*	*		***		**		BAG family molecular chaperone regulator 3	4
ACIN1 pS657		**	***	**	*	**	***				Apoptotic chromatin condensation inducer in the nucleus	4
PPP1R37 seq: 557 - 564 + Phospho (ST)		**	***	**	*	**	***				Protein phosphatase 1 regulatory subunit 37	4
NUFIP2 pS629		**	*			**	*	*	**		Nuclear fragile X mental retardation-interacting protein 2	4
MISP pS575		**			***	*		***			Mitotic interactor and substrate of PLK1	4
SCRIB pS1348					**	**		*	*		Protein scribble homolog	4
SLC9A3R1 pS280			**		**		**	**	**	**	Na(+)/H(+) exchange regulatory cofactor NHE-RF1	4
IRS1 pS1101			*	**			**	**			Insulin receptor substrate 1	4
LMNA pS390			***	***	***	***		***	*		Prelamin-A/C	4
KRT80 pS45		**			*	***		***	***		Keratin, type II cytoskeletal 80	4
LMNA seq: 387 - 397 + Phospho (ST)			**	*	**	***		*	*		Prelamin-A/C	4
NDRG3 pS331		*			*	*		***	*		Protein NDRG3	4
TP53BP1 seq: 1459 - 1490 + Phospho (ST)					***	***					Tumor suppressor p53-binding protein 1	4
ADD3 pS693		**	*	**	***			*			Gamma-adducin	4
FOXA1 pS307			**	*	*	*	**	*	**		Hepatocyte nuclear factor 3-alpha	4
PPP1R10 pS313		***			*	***		**	**		Serine/threonine-protein phosphatase 1 regulatory subunit 10	4
CTNND1 pS349				*	***	*		***	*		Catenin delta-1	4
UBAP2L seq: 602 - 618 + Phospho (ST)					*	*		**			Ubiquitin-associated protein 2-like	4
RBM7 seq: 134 - 143 + Phospho (ST)					*		**				RNA-binding protein 7	4
SCRIB pS1348					*	***		*	*		Protein scribble homolog	4
RBMXL1 seq: 204 - 217 + Phospho (ST)					***						RNA binding motif protein, X-linked-like-1	4
CEP170 seq: 836 - 858 + Phospho (ST)		**									Centrosomal protein of 170 kDa	4
PRRC2C pT2673			*		***			**			Protein PRRC2C	4
MTDH pS568			*		*	*			**		Protein LYRIC	4
ALDOA seq: 29 - 43 + Phospho (ST)		***	*		**	*					Fructose-bisphosphate aldolase A	4
EEF1D pS162		***	*	*		**	*				Elongation factor 1-delta	4
EEF1D pS162		***		*		**	*				Elongation factor 1-delta	4
FAM134C seq: 433 - 464 + Phospho (ST)					**	**					Protein FAM134C	4
TCOF1 seq: 571 - 591 + Phospho (ST)		**	*		**	**		*			Treacle protein	4
TRIM28 seq: 592 - 629 + Phospho (ST)		*			**			***			Transcription intermediary factor 1-beta	4
ANLN pS182					***	***		***			Actin-binding protein anillin	4
GIGYF2 seq: 17 - 35 + Phospho (ST)		*			**			**			PERQ amino acid-rich with GYF domain-containing protein 2	4
ABCF1 seq: 103 - 121 + Phospho (ST)		*	*		*	*		**	**		ATP-binding cassette sub-family F member 1	4
MAPK3 pY204		***			*	*				*	Mitogen-activated protein kinase 3	4
RBBP6 pS1179		**			**	*					E3 ubiquitin-protein ligase RBBP6	4
NIPBL seq: 290 - 308 + Phospho (ST)		***			***			**			Nipped-B-like protein	4
AFAP1 seq: 661 - 672 + Phospho (ST)		**	**			*	***		**	***	Actin filament-associated protein 1	4
SLC9A3R1 seq: 113 - 138 no mod					**	*		***	**		Na(+)/H(+) exchange regulatory cofactor NHE-RF1	4
COPB2 seq: 847 - 872 + Phospho (ST)		***									Coatomer subunit beta'	4
OCIAD1 pS108					**		**			*	OCIA domain-containing protein 1	4
CCDC86 seq: 30 - 53 + Phospho (ST)		**			*						Coiled-coil domain-containing protein 86	4
AHNAK pS5731		*	***	*	**	**	**				Neuroblast differentiation-associated protein AHNAK	4
AHNAK pS5731			***	*	**	**	**	*			Neuroblast differentiation-associated protein AHNAK	4
FXR2 pS601				*	*		***	**			Fragile X mental retardation syndrome-related protein 2	4
ZBTB7A seq: 330 - 354 + Phospho (ST)		**			***	*					Zinc finger and BTB domain-containing protein 7A	4
AKAP11 pS422 pS433						*	***				A-kinase anchor protein 11	4
TP53BP1 pS552		***	**		***	***	**	***			Tumor suppressor p53-binding protein 1	4
USP6NL pS680				*	***		**	*			USP6 N-terminal-like protein	4
EIF4B pS406		**			*						Eukaryotic translation initiation factor 4B	4
CCNYL1 pS344					***		*	**			Cyclin-Y-like protein 1	4
DDX21 pS89		*	**		*			**	**		Nucleolar RNA helicase 2	4
PPM1H pS221		**	***		**	*	*	***	***		Protein phosphatase 1H	4
ATXN2 pS784		**				*	***	*			Ataxin-2	4
CHD1 seq: 89 - 98 + Phospho (ST)		*					**	*		**	Chromodomain-helicase-DNA-binding protein 1	4
NUMA1 seq: 1990 - 2004 + Phospho (ST)		*	***			**	**				Nuclear mitotic apparatus protein 1	4
AKAP11 seq: 419 - 438 + Phospho (ST); Phospho (Y)						*	***				A-kinase anchor protein 11	4
DVL3 seq: 106 - 143 + Phospho (ST)		**		*	**		*				Segment polarity protein dishevelled homolog DVL-3	4
MARK3 seq: 387 - 404 + Phospho (ST)								**			MAP/microtubule affinity-regulating kinase 3	4
H1FX pS31			*	*		*	**	*			Histone H1x	4
MAP7D1 pS460			*	*		*	*	*	**		MAP7 domain-containing protein 1	4
TIAM1 pS231					**	***		**	**		T-lymphoma invasion and metastasis-inducing protein 1	4
MARCKS seq: 157 - 161 + Phospho (ST)		*					***	*	*	***	Myristoylated alanine-rich C-kinase substrate	4
RPB4_HUMAN seq: 71 - 75 + Phospho (ST)		*					***	*	*	***		4
NOP2 pS786		*		***	*	*		**	*	**	Putative ribosomal RNA methyltransferase NOP2	4
VDAC1 pS104				*	*			**			Voltage-dependent anion-selective channel protein 1	4
LRRC16A seq: 966 - 980 + Phospho (ST)					***	*		***			Leucine-rich repeat-containing protein 16A	4
SDE2 seq: 269 - 291 + Phospho (ST)		**									Protein SDE2 homolog	4
LARP4 pS583		*				*	**	**	**	*	La-related protein 4	4
KLHDC4 seq: 400 - 432 + Phospho (ST)			*		***			*	**		Kelch domain-containing protein 4	4
GAL pS116				*				*		**	Galanin peptides	4
RBM33 pS41			*		***			**			RNA-binding protein 33	4
LDHB seq: 8 - 23 no mod		***	*		***	*		***	**		L-lactate dehydrogenase B chain	4
C12orf45 pS178			***	*	**	***		**			Uncharacterized protein C12orf45	4
MTDH pS568				*	***	*			**		Protein LYRIC	4
ANKRD13D pS465 pT469		**		*	***			*			Ankyrin repeat domain-containing protein 13D	4
CLASP1 pS600							***				CLIP-associating protein 1	4
KLC1 seq: 521 - 531 + Phospho (ST)				**			**				Kinesin light chain 1	4
DBN1 seq: 589 - 615 + Phospho (ST)				**			***			**	Drebrin	4
ATXN2L pS111			***	*	***				**		Ataxin-2-like protein	4
MTMR12 pS564					***			***	*		Myotubularin-related protein 12	4
CTTN seq: 415 - 428 + Phospho (ST)		**	**			**	***	**	***		Src substrate cortactin	4
MARCKSL1 pS93					*	***		**	*		MARCKS-related protein	4
NCOA3 pS857		*			*			**			Nuclear receptor coactivator 3	4
ANKRD17 seq: 4 - 44 + Phospho (ST)		*	*					**	*		Ankyrin repeat domain-containing protein 17	4
NAA30 pS89		*						***		*	N-alpha-acetyltransferase 30	4
PKN2 seq: 524 - 550 + Phospho (ST)				*		*		**	*		Serine/threonine-protein kinase N2	4
BICD2 pS582		**				***	***		*	*	Protein bicaudal D homolog 2	4
GAPVD1 pS902		***	**		*	*		***	**		GTPase-activating protein and VPS9 domain-containing protein 1	4
KIAA1522 pS862		**	*				**	*			Uncharacterized protein KIAA1522	4
ERBB3 pS982		***	**	*			**			**	Receptor tyrosine-protein kinase erbB-3	4
SCRIB pS1486		**	*			**					Protein scribble homolog	4
CTNND1 pS349			*		**			***	**		Catenin delta-1	4
CSRP1 pS192		***		**	***	**	*	***	*		Cysteine and glycine-rich protein 1	4
KRT8 seq: 134 - 148 + 2 Oxidation (M)				**		**				**	Keratin, type II cytoskeletal 8	4
JPH1 pS185			**	**			**				Junctophilin-1	4
ILF3 seq: 475 - 523 + Phospho (ST)		*				*		**			Interleukin enhancer-binding factor 3	4
FAM91A1 seq: 340 - 376 + Phospho (ST)								**			Protein FAM91A1	4
UTP3 pS37			**	**	**						Something about silencing protein 10	4
NOP56 seq: 561 - 578 + Phospho (ST)					*	**					Nucleolar protein 56	4
ARFGAP2 pS146		**									ADP-ribosylation factor GTPase-activating protein 2	4
CCDC86 seq: 30 - 53 + Phospho (ST)		**			*						Coiled-coil domain-containing protein 86	4
KRT8 seq: 274 - 295 no mod					***						Keratin, type II cytoskeletal 8	4
URI1 seq: 370 - 386 + Phospho (ST)				*	***			***			Unconventional prefoldin RPB5 interactor 1	4
KRT18 seq: 383 - 407 + Oxidation (M)				**	***	***	**	*			Keratin, type I cytoskeletal 18	4
ABCF1 pS140		**	*		***						ATP-binding cassette sub-family F member 1	4
PDAP1 seq: 76 - 88 no mod		***			*	**				*	28 kDa heat- and acid-stable phosphoprotein	4
FAM102B seq: 226 - 235 + Phospho (ST)				***	**	*	***	**	*		Protein FAM102B	4
RPL19 seq: 22 - 38 no mod					**			***			60S ribosomal protein L19	4
ABCF1 pS109		*	*					**	***		ATP-binding cassette sub-family F member 1	4
NUMB seq: 4 - 9 + Phospho (ST)		*			*			***			Protein numb homolog	4
EIF3G seq: 33 - 65 + Phospho (ST)		*			**						Eukaryotic translation initiation factor 3 subunit G	4
MAPKAP1 seq: 508 - 515 + Phospho (ST)		*			***		*	**		*	Target of rapamycin complex 2 subunit MAPKAP1	4
IGF2R pS2409					**			**			Cation-independent mannose-6-phosphate receptor	4
ROCK2 seq: 977 - 995 no mod				**	*					**	Rho-associated protein kinase 2	4
KRT19 seq: 254 - 264 + Oxidation (M)		*				**		**			Keratin, type I cytoskeletal 19	4
CTNND1 seq: 847 - 858 no mod					**	*		*			Catenin delta-1	4
SSMM1_HUMAN seq: 240 - 244 + Phospho (ST)		*			*	*		**	*			4
MARCKSL1 seq: 91 - 95 + Phospho (ST)		*			*	*		**	*		MARCKS-related protein	4
AHNAK pS5110		***	*	*		**		***	*		Neuroblast differentiation-associated protein AHNAK	4
RGL4 seq: 418 - 423 + Phospho (ST)			***								Ral-GDS-related protein	4
TOP2A seq: 1239 - 1259 + Phospho (ST)										**	DNA topoisomerase 2-alpha	4
FASN pS207			*					*	**	***	Fatty acid synthase	4
HSPD1 seq: 97 - 121 no mod					*			***	*		60 kDa heat shock protein, mitochondrial	4
KPNA2 seq: 52 - 68 + Phospho (ST)							*			**	Importin subunit alpha-1	4
MYH9 pS1943		**	*			*		**	**		Myosin-9	4
RSL1D1 pS361					***	**			*		Ribosomal L1 domain-containing protein 1	4
HSPD1 seq: 97 - 121 no mod					*			***	**		60 kDa heat shock protein, mitochondrial	4
FAM102B pS228			***	***	***	**	***	***	***		Protein FAM102B	4
PPM1H seq: 122 - 134 + Phospho (ST)								**			Protein phosphatase 1H	4
KIAA1522 pS862		**				*	***			*	Uncharacterized protein KIAA1522	4
HSP90B1 seq: 435 - 448 no mod		**	*						***		Endoplasmin	4
UBQLN4 seq: 88 - 136 + Phospho (ST)		**				**		**	***		Ubiquilin-4	4
FLNB pS2478								*		**	Filamin-B	4
MYBBP1A seq: 1156 - 1167 + Phospho (ST)		***	*	*		*	*	*	**	***	Myb-binding protein 1A	4
CTTN seq: 399 - 428 + 2 Phospho (ST)		**	*		*		*	***	*	*	Src substrate cortactin	4
BAIAP2 pT360		***	*	**	*		*	***			Brain-specific angiogenesis inhibitor 1-associated protein 2	4
KPNA2 seq: 52 - 68 no mod		***			**	*		***	**		Importin subunit alpha-1	4
SLTM seq: 549 - 564 + Phospho (ST)		*			**						SAFB-like transcription modulator	4
CAMSAP3 pS368		*						**			Calmodulin-regulated spectrin-associated protein 3	4
PPM1H seq: 122 - 134 + Phospho (ST)		*		*	**	*		***	**		Protein phosphatase 1H	4
CLCC1 pS438		***	***	***	**		*	***	**	*	Chloride channel CLIC-like protein 1	4
CDCA5 pS21					*			**			Sororin	4
AKT1S1 seq: 202 - 223 + Phospho (ST)										**	Proline-rich AKT1 substrate 1	4
LAD1 seq: 266 - 282 + Phospho (ST)		***					**	**			Ladinin-1	4
RAD23B pS160		**				*					UV excision repair protein RAD23 homolog B	4
KRT8 seq: 19 - 32 + 2 Phospho (ST)		**									Keratin, type II cytoskeletal 8	4
EIF2A seq: 503 - 520 + Phospho (ST)		**	*		***			***	*		Eukaryotic translation initiation factor 2A	4
TMPO pS424		**		*	**						Lamina-associated polypeptide 2, isoform alpha	4
EPB41L4A seq: 309 - 316 + Phospho (ST)		*	*	*	**	**		***	***		Band 4.1-like protein 4A	4
MARCKSL1 pS104		*	*	*	**	**		***	***		MARCKS-related protein	4
RPS3 seq: 202 - 227 + Phospho (ST)		***		*							40S ribosomal protein S3	4
MAPK8IP3 seq: 362 - 373 + Phospho (ST)		*	***		**			***	***		C-Jun-amino-terminal kinase-interacting protein 3	4
LARP1 pS90		*			*			**			La-related protein 1	4
GATA3 pS162		*	*	**			**				Trans-acting T-cell-specific transcription factor GATA-3	4
GAPDH seq: 235 - 248 no mod		*	***						**		Glyceraldehyde-3-phosphate dehydrogenase	4
EPCAM seq: 34 - 44 no mod		*			**			**			Epithelial cell adhesion molecule	4
YWHAZ seq: 140 - 157 no mod						***					14-3-3 protein zeta/delta	4
PRRC2C pS2105									**		Protein PRRC2C	4
JPH1 pS216		**	**	*	**		*				Junctophilin-1	4
CTTN seq: 399 - 428 + Phospho (ST)								**	*		Src substrate cortactin	4
DNAJC5 seq: 8 - 24 + Phospho (ST)		**			**						DnaJ homolog subfamily C member 5	4
YY1 pS247					**		*				Transcriptional repressor protein YY1	4
YY1 seq: 231 - 258 + Phospho (Y)					**		*				Transcriptional repressor protein YY1	4
NOP56 seq: 511 - 534 + Phospho (ST)		*			**		*			*	Nucleolar protein 56	4
SEPT9 pS30			**		***			**	*		Septin-9	4
GRIP1 pS43									**		Glutamate receptor-interacting protein 1	4
SEC31A pS1163		*			**			***			Protein transport protein Sec31A	4
WDR44 seq: 342 - 360 + Phospho (ST)		**									WD repeat-containing protein 44	4
NT5C pS182			**		*	*	**				5'(3')-deoxyribonucleotidase, cytosolic type	4
MDC1 pS168					**		*			**	Mediator of DNA damage checkpoint protein 1	4
USP6NL seq: 698 - 718 + Phospho (ST)		*		***	***	*	**	*	*		USP6 N-terminal-like protein	4
USP6NL seq: 698 - 718 + Phospho (ST)				**			*		*		USP6 N-terminal-like protein	4
ANLN seq: 656 - 677 + Phospho (ST)							***				Actin-binding protein anillin	4
PDS5B pS1358							*			**	Sister chromatid cohesion protein PDS5 homolog B	4
KRT18 pS399				***	*						Keratin, type I cytoskeletal 18	4
SH3BP4 pS246					**		*	***		*	SH3 domain-binding protein 4	4
MVD pS96			**		**		*		*	**	Diphosphomevalonate decarboxylase	4
FAM102B pS320				**			*				Protein FAM102B	4
GAPDH seq: 67 - 84 no mod		***	**		*						Glyceraldehyde-3-phosphate dehydrogenase	4
SSR1 pS268			*		**						Translocon-associated protein subunit alpha	4
PNN seq: 374 - 397 + Phospho (ST)			**								Pinin	4
SQSTM1 pS272				**		***	*				Sequestosome-1	5
FUS seq: 270 - 306 no mod				***		***					RNA-binding protein FUS	5
GTF2I seq: 671 - 702 + Phospho (ST)			**	*	***					*	General transcription factor II-I	5
MCM2 seq: 34 - 79 + Phospho (ST)		***				*	*				DNA replication licensing factor MCM2	5
FUS seq: 275 - 306 no mod				*		**	**				RNA-binding protein FUS	5
PPP6R3 pS617		*			**						Serine/threonine-protein phosphatase 6 regulatory subunit 3	5
TUBA8 seq: 85 - 105 no mod		***		*		*	*				Tubulin alpha-8 chain	5
MAP4 pS280		***		**	*		*				Microtubule-associated protein 4	5
G6PD seq: 408 - 427 no mod		**									Glucose-6-phosphate 1-dehydrogenase	5
TUBA8 seq: 85 - 105 no mod		***				*					Tubulin alpha-8 chain	5
PTPN13 seq: 906 - 919 + Phospho (ST)		***			**						Tyrosine-protein phosphatase non-receptor type 13	5
AKAP11 pS433		***						***			A-kinase anchor protein 11	5
AHNAK seq: 204 - 225 + Phospho (ST)		***									Neuroblast differentiation-associated protein AHNAK	5
ZNF687 pS1057		*	*	*	*	***					Zinc finger protein 687	5
SRRM1 seq: 870 - 888 + Phospho (ST)		***									Serine/arginine repetitive matrix protein 1	5
REPIN1 seq: 19 - 33 + Phospho (ST)		***									Replication initiator 1	5
TRIM28 pS501			**	*						*	Transcription intermediary factor 1-beta	5
KRT74 seq: 380 - 392 no mod		**									Keratin, type II cytoskeletal 74	5
NUMA1 seq: 1223 - 1239 + Phospho (ST)		**									Nuclear mitotic apparatus protein 1	5
JPH1 seq: 157 - 190 + 2 Phospho (ST)		**		**	**					**	Junctophilin-1	5
SIPA1L1 pS255				**		**					Signal-induced proliferation-associated 1-like protein 1	5
TPT1 seq: 39 - 85 + Phospho (ST)				**		*					Translationally-controlled tumor protein	5
GTF2I pS823		***	*	**	*	*					General transcription factor II-I	5
HMGB1 seq: 30 - 44 no mod		***									High mobility group protein B1	5
SHANK2 seq: 718 - 741 + Phospho (ST)		***	**		*	**					SH3 and multiple ankyrin repeat domains protein 2	5
NONO pT450		**		**	*						Non-POU domain-containing octamer-binding protein	5
DNAJC5 seq: 8 - 33 + Phospho (ST)		***			**						DnaJ homolog subfamily C member 5	5
DNAJC5 seq: 8 - 33 + Phospho (Y)		***			**						DnaJ homolog subfamily C member 5	5
ALDOC seq: 140 - 149 no mod		**			*	*					Fructose-bisphosphate aldolase C	5
HNRNPU seq: 463 - 484 no mod		**									Heterogeneous nuclear ribonucleoprotein U	5
TPD52L1 seq: 149 - 162 + Phospho (ST)		***									Tumor protein D53	5
C2CD5 pS643		**									C2 domain-containing protein 5	5
TUBA8 seq: 215 - 229 no mod		**					***				Tubulin alpha-8 chain	5
ASAP2 pS701		***		**	*	*	**	**			Arf-GAP with SH3 domain, ANK repeat and PH domain-containing protein 2	5
PLEKHA5 seq: 408 - 419 + Phospho (ST)		***		*	**	**		*			Pleckstrin homology domain-containing family A member 5	5
KRT18 seq: 176 - 187 no mod		**									Keratin, type I cytoskeletal 18	5
RRM2 seq: 6 - 41 + Phospho (ST)		**									Ribonucleoside-diphosphate reductase subunit M2	5
PRKCI pT564				**							Protein kinase C iota type	5
MYH10 seq: 1944 - 1976 + Phospho (ST)		***		***							Myosin-10	5
HNRNPK seq: 103 - 139 + Phospho (ST)		**		**	*						Heterogeneous nuclear ribonucleoprotein K	5
SRPK1 pS51		***	*								SRSF protein kinase 1	5
TSEN54 seq: 225 - 272 + 2 Phospho (ST)		***		*		*					tRNA-splicing endonuclease subunit Sen54	5
KRT8 seq: 134 - 149 + 2 Oxidation (M)		**				**	*				Keratin, type II cytoskeletal 8	5
SEC24C seq: 320 - 340 no mod		***									Protein transport protein Sec24C	5
GTF2I seq: 807 - 826 + Phospho (ST)		**			*	**					General transcription factor II-I	5
CRTC2 seq: 64 - 96 + Phospho (ST)		**						*			CREB-regulated transcription coactivator 2	5
GPSM2 seq: 481 - 498 + Phospho (ST)		**					*				G-protein-signaling modulator 2	5
PPP6R3 pS617		***						**			Serine/threonine-protein phosphatase 6 regulatory subunit 3	5
THRAP3 pS248		**									Thyroid hormone receptor-associated protein 3	5
GREB1 seq: 1136 - 1164 + Phospho (ST)		**									Protein GREB1	5
PPP6R3 pS617		***		*				*			Serine/threonine-protein phosphatase 6 regulatory subunit 3	5
SEC24C seq: 320 - 340 no mod		**									Protein transport protein Sec24C	5
MDC1 pS168		**			*		*			**	Mediator of DNA damage checkpoint protein 1	5
SSRP1 seq: 429 - 455 + Phospho (ST)		***				***					FACT complex subunit SSRP1	5
NPM1 seq: 25 - 45 no mod		***	**								Nucleophosmin	5
UTP3 seq: 18 - 55 + Phospho (Y)		**	*			*					Something about silencing protein 10	5
SDAD1 pS585		**									Protein SDA1 homolog	5
HNRNPA1 seq: 4 - 15 + Phospho (ST)		*	***	**			**	*	**	*	Heterogeneous nuclear ribonucleoprotein A1	5
ARHGEF16 pS107		**			**		*			**	Rho guanine nucleotide exchange factor 16	5
KRT18 seq: 51 - 81 + Oxidation (M); Phospho (ST)		**		*	*		**				Keratin, type I cytoskeletal 18	5
EIF4G1 seq: 1194 - 1205 + Phospho (ST)		***	*	*		*		*		*	Eukaryotic translation initiation factor 4 gamma 1	5
SUGP1 seq: 475 - 501 + Phospho (ST)		**									SURP and G-patch domain-containing protein 1	5
KRT18 seq: 51 - 81 + Phospho (ST)		**									Keratin, type I cytoskeletal 18	5
TTLL12 seq: 10 - 40 + Phospho (ST)		**					*				Tubulin--tyrosine ligase-like protein 12	5
MCM6 seq: 230 - 256 no mod		*						***			DNA replication licensing factor MCM6	5
DYNC1LI2 pS194		***		*				**			Cytoplasmic dynein 1 light intermediate chain 2	5
EPS15L1 seq: 560 - 591 + Phospho (ST)		**		**	**	**					Epidermal growth factor receptor substrate 15-like 1	5
ZFP36L2 seq: 482 - 494 + Phospho (ST)		***									Zinc finger protein 36, C3H1 type-like 2	5
ATRX seq: 1517 - 1536 + Phospho (ST)		***		*			**			**	Transcriptional regulator ATRX	5
ING5 pS118		***						*			Inhibitor of growth protein 5	5
KIAA0101 pS72		**									PCNA-associated factor	5
NACA pS166		***		**	*						Nascent polypeptide-associated complex subunit alpha	5
HSPA2 seq: 303 - 314 no mod		**									Heat shock-related 70 kDa protein 2	5
NPM1 pS125		***	***			*					Nucleophosmin	5
PURB seq: 85 - 116 + Phospho (ST)		**		**				*			Transcriptional activator protein Pur-beta	5
NPM1 pS125		**				*		*			Nucleophosmin	5
RPS6KB1 pS447				**			*				Ribosomal protein S6 kinase beta-1	5
NPM1 seq: 55 - 73 no mod								***			Nucleophosmin	5
AHNAK seq: 5780 - 5814 + Phospho (ST)		**					**				Neuroblast differentiation-associated protein AHNAK	5
RPIA seq: 96 - 114 + Phospho (ST)							***				Ribose-5-phosphate isomerase	5
KDM1A seq: 151 - 182 + Phospho (ST)							***				Lysine-specific histone demethylase 1A	5
EPS15L1 seq: 560 - 591 + Phospho (Y)				**	**	**					Epidermal growth factor receptor substrate 15-like 1	5
YTHDC1 seq: 415 - 437 + Phospho (ST)		**						*			YTH domain-containing protein 1	5
HSP90AA1 seq: 633 - 647 no mod			**								Heat shock protein HSP 90-alpha	5
PLEKHA5 seq: 53 - 72 + Phospho (ST)		**			**		**				Pleckstrin homology domain-containing family A member 5	5
PKP2 seq: 80 - 101 + Phospho (ST)		**									Plakophilin-2	5
PRKRA seq: 6 - 25 + Phospho (ST)		**					*				Interferon-inducible double-stranded RNA-dependent protein kinase activator A	5
ZFHX3 seq: 1576 - 1597 + Phospho (ST)					***						Zinc finger homeobox protein 3	5
ZFYVE19 seq: 338 - 366 + Phospho (ST)		***						*			Abscission/NoCut checkpoint regulator	5
KRT8 seq: 187 - 198 no mod		***	**								Keratin, type II cytoskeletal 8	5
AHNAK pS5110		***					*				Neuroblast differentiation-associated protein AHNAK	5
SRRM2 seq: 1129 - 1158 + Oxidation (M); Phospho (Y)		**									Serine/arginine repetitive matrix protein 2	5
HSP90B1 seq: 76 - 84 no mod		**				*	*				Endoplasmin	5
MCM2 seq: 34 - 79 + 2 Phospho (ST)					**	**	**				DNA replication licensing factor MCM2	5
RECQL4 seq: 319 - 329 + Phospho (ST)			***								ATP-dependent DNA helicase Q4	5
KRT18 seq: 270 - 301 no mod				**	*						Keratin, type I cytoskeletal 18	5
PTGES3 seq: 49 - 65 no mod		***									Prostaglandin E synthase 3	5
SRRT seq: 527 - 559 + Phospho (ST)					*		***				Serrate RNA effector molecule homolog	5
ACTG1 seq: 255 - 284 no mod				**							Actin, cytoplasmic 2	5
MPRIP seq: 540 - 559 + Phospho (ST)										**	Myosin phosphatase Rho-interacting protein	5
KRT18 seq: 51 - 90 + Phospho (ST)		**								*	Keratin, type I cytoskeletal 18	5
ALDOA seq: 154 - 173 no mod		**									Fructose-bisphosphate aldolase A	5
PKP2 seq: 147 - 171 + 2 Phospho (ST)			*				**			*	Plakophilin-2	5
SRRT seq: 527 - 559 + Phospho (ST)		**								*	Serrate RNA effector molecule homolog	5
KRT18 seq: 51 - 90 + Oxidation (M); Phospho (ST)		***					*				Keratin, type I cytoskeletal 18	5
PURB seq: 85 - 116 + Phospho (ST)		**		**						*	Transcriptional activator protein Pur-beta	5
HSP90AB1 seq: 625 - 639 no mod		**	**								Heat shock protein HSP 90-beta	5
KRT18 seq: 51 - 90 + 2 Oxidation (M); Phospho (ST)		***					**	**		*	Keratin, type I cytoskeletal 18	5
NPM1 pS70			*	*		**					Nucleophosmin	5
AHNAK seq: 5780 - 5814 + Phospho (ST)		***					***				Neuroblast differentiation-associated protein AHNAK	5
SAFB seq: 173 - 216 + Phospho (ST)		***	*	**	***	***	***				Scaffold attachment factor B1	5
KRT8 seq: 226 - 252 no mod		***	**	***	*						Keratin, type II cytoskeletal 8	5
KRT2 seq: 189 - 197 no mod		***					**			*	Keratin, type II cytoskeletal 2 epidermal	5
TPD52 seq: 170 - 185 + Phospho (ST)		**	*				***				Tumor protein D52	5
KRT19 seq: 371 - 381 no mod		**					**				Keratin, type I cytoskeletal 19	5
PFN1 seq: 76 - 89 no mod		**									Profilin-1	5
MFAP1 pT267		***				***	**			*	Microfibrillar-associated protein 1	5
TPD52 pS176							***				Tumor protein D52	5
HSP90AA1 seq: 346 - 355 no mod		**	*				*				Heat shock protein HSP 90-alpha	5
HSP90AA1 seq: 346 - 355 no mod		**									Heat shock protein HSP 90-alpha	5
ZCRB1 seq: 140 - 177 + Phospho (ST)		**		*						*	Zinc finger CCHC-type and RNA-binding motif-containing protein 1	5
GPSM2 pS565		*	***	*	**	**	***	*		***	G-protein-signaling modulator 2	5
NPM1 pS70			**		*						Nucleophosmin	5
CTNNB1 pS675		**				**					Catenin beta-1	5
GAPDH seq: 163 - 186 no mod						*	**				Glyceraldehyde-3-phosphate dehydrogenase	5
KRT18 seq: 263 - 300 no mod				**	*			**			Keratin, type I cytoskeletal 18	5
GIT1 seq: 410 - 431 + Phospho (ST)				*						**	ARF GTPase-activating protein GIT1	5
NPM1 pS125		***									Nucleophosmin	5
PUM2 seq: 85 - 110 + Phospho (ST)								**		**	Pumilio homolog 2	5
HSF1 seq: 297 - 336 + 2 Phospho (ST)				*	**	*					Heat shock factor protein 1	5
FAM177A1 seq: 56 - 82 + 2 Phospho (ST)		**			**			*			Protein FAM177A1	5
NCL seq: 487 - 508 no mod		**		**						*	Nucleolin	5
NPM1 seq: 55 - 80 + Phospho (Y)				***	*	**				*	Nucleophosmin	5
GAPDH seq: 272 - 309 no mod			**	***	**						Glyceraldehyde-3-phosphate dehydrogenase	5
GAB2 pS210		**		***	***	***	***				GRB2-associated-binding protein 2	6
AARS seq: 730 - 747 no mod						**					Alanine--tRNA ligase, cytoplasmic	6
SNRPD3 seq: 9 - 29 no mod					***	***					Small nuclear ribonucleoprotein Sm D3	6
PRPF4B seq: 381 - 390 + Phospho (ST)		**	**	***	***		***				Serine/threonine-protein kinase PRP4 homolog	6
AKT1S1 seq: 244 - 251 + Phospho (ST)		***		**	***	***	***	***	***	**	Proline-rich AKT1 substrate 1	6
CHAMP1 seq: 498 - 509 + Phospho (ST)		*			*	**	**				Chromosome alignment-maintaining phosphoprotein 1	6
ZNF592 seq: 683 - 705 + Phospho (ST)			*	*			**			*	Zinc finger protein 592	6
SYNPO2 pS902		**	***	***	***	***	**				Synaptopodin-2	6
RPL7A seq: 197 - 217 no mod		***									60S ribosomal protein L7a	6
SCD seq: 2 - 26 no mod					**	**					Acyl-CoA desaturase	6
PKM seq: 279 - 294 no mod		**			**						Pyruvate kinase PKM	6
KRT8 seq: 226 - 252 + Gln->pyro-Glu (N-term Q); Oxidation (M)								**			Keratin, type II cytoskeletal 8	6
INF2 seq: 322 - 340 no mod				**		**					Inverted formin-2	6
RCC2 seq: 152 - 170 no mod				*	**	*		***		*	Protein RCC2	6
ENO1 seq: 307 - 326 no mod				*	**	**					Alpha-enolase	6
SLC9A3R1 seq: 59 - 78 no mod		**			**	*		***			Na(+)/H(+) exchange regulatory cofactor NHE-RF1	6
SLC9A3R1 seq: 59 - 78 no mod		*		*	**	*		***			Na(+)/H(+) exchange regulatory cofactor NHE-RF1	6
HSP90AA2 seq: 154 - 173 no mod					**						Putative heat shock protein HSP 90-alpha A2	6
HSP90AA1 seq: 465 - 483 no mod		***				*					Heat shock protein HSP 90-alpha	6
HSPD1 seq: 494 - 516 no mod					**						60 kDa heat shock protein, mitochondrial	6
HSP90AB1 seq: 457 - 475 no mod				*	***	**		**			Heat shock protein HSP 90-beta	6
ACKR3 seq: 343 - 362 + Phospho (ST)		***	***	***	**	***	***		*	***	Atypical chemokine receptor 3	6
RBM14 seq: 616 - 625 + Phospho (ST)		*			**	*					RNA-binding protein 14	6
NCL seq: 17 - 52 + 2 Phospho (ST)						***					Nucleolin	6
RPL6 seq: 227 - 246 no mod		**			**						60S ribosomal protein L6	6
ALDOA seq: 260 - 289 no mod					**	*					Fructose-bisphosphate aldolase A	6
ATXN2 pS758		**			**						Ataxin-2	6
CCT6A seq: 80 - 104 no mod					*	**					T-complex protein 1 subunit zeta	6
PPHLN1 seq: 203 - 216 + Phospho (ST)			*	**	***	*	*	**			Periphilin-1	6
CTSD seq: 393 - 403 no mod		***		***	***	***	***	*			Cathepsin D	6
ENO1 seq: 307 - 326 no mod					*	**					Alpha-enolase	6
SEC16A pS136					*			**			Protein transport protein Sec16A	6
GAPDH seq: 87 - 107 no mod					**			*			Glyceraldehyde-3-phosphate dehydrogenase	6
ERCC5 pS341		*			**	*					DNA repair protein complementing XP-G cells	6
HNRNPA3 seq: 168 - 187 no mod		*		*	***					**	Heterogeneous nuclear ribonucleoprotein A3	6
HNRNPA1L2 seq: 147 - 166 no mod		*		*	***					**	Heterogeneous nuclear ribonucleoprotein A1-like 2	6
HNRNPA3 seq: 168 - 187 no mod		*		*	*					**	Heterogeneous nuclear ribonucleoprotein A3	6
HNRNPA1L2 seq: 147 - 166 no mod		*		*	*					**	Heterogeneous nuclear ribonucleoprotein A1-like 2	6
KIF1A pS1548		**		**	***	**	**				Kinesin-like protein KIF1A	6
CTSD seq: 393 - 403 no mod		***		***	***	***	***				Cathepsin D	6
KRT8 seq: 226 - 252 + Gln->pyro-Glu (N-term Q)										**	Keratin, type II cytoskeletal 8	6
GAPDH seq: 87 - 107 no mod					**						Glyceraldehyde-3-phosphate dehydrogenase	6
HNRNPH2 seq: 151 - 167 no mod					*	**				*	Heterogeneous nuclear ribonucleoprotein H2	6
TPT1 seq: 39 - 85 no mod				**						*	Translationally-controlled tumor protein	6
PSMA5 seq: 169 - 187 no mod		*		*	**	**		*			Proteasome subunit alpha type-5	6
NUMA1 pT2000		**	*		***	*					Nuclear mitotic apparatus protein 1	6
YWHAB seq: 141 - 160 no mod		*		**	**	*		*			14-3-3 protein beta/alpha	6
VGLL4 seq: 46 - 55 + Phospho (ST)				**	*	*					Transcription cofactor vestigial-like protein 4	6
ATXN2 pS758								**		**	Ataxin-2	6
PRRT3 seq: 880 - 909 + Phospho (ST)		**	*	***	***	*	**	**		*	Proline-rich transmembrane protein 3	6
ZFAND3 seq: 117 - 135 + Phospho (ST)		*			**						AN1-type zinc finger protein 3	6
PA2G4 seq: 34 - 51 no mod					*	**		*			Proliferation-associated protein 2G4	6
AHNAK seq: 103 - 123 no mod		*				**					Neuroblast differentiation-associated protein AHNAK	6
HSP90AB4P seq: 156 - 171 no mod		**			*						Putative heat shock protein HSP 90-beta 4	6
ZNF185 pS64		***	***	***	***	***	**	***		*	Zinc finger protein 185	6
CASKIN2 seq: 798 - 831 + Phospho (ST)				*		***					Caskin-2	6
HSPA9 seq: 369 - 391 no mod					**	*		*		*	Stress-70 protein, mitochondrial	6
HSP90AB4P seq: 156 - 171 no mod		**			**						Putative heat shock protein HSP 90-beta 4	6
PRRC2C pS2105				*	**	**					Protein PRRC2C	6
CFL1 seq: 128 - 146 no mod		**				**					Cofilin-1	6
PRRT3 pS854		*	*	*	***		**				Proline-rich transmembrane protein 3	6
RANBP1 seq: 6 - 39 + 2 Phospho (ST)					**	**					Ran-specific GTPase-activating protein	6
IDH3A seq: 147 - 169 no mod		*		*	**			*		*	Isocitrate dehydrogenase [NAD] subunit alpha, mitochondrial	6
PPP1R8 seq: 197 - 221 + Phospho (ST)		**		**	*	**	*				Nuclear inhibitor of protein phosphatase 1	6
HSP90AB1 seq: 457 - 475 + Oxidation (M)		*			**	**		**			Heat shock protein HSP 90-beta	6
RAB5C seq: 143 - 166 no mod										**	Ras-related protein Rab-5C	6
HSPA5 seq: 307 - 324 no mod		*		*	***			*		*	78 kDa glucose-regulated protein	6
KRT18 seq: 223 - 241 no mod				**	**						Keratin, type I cytoskeletal 18	6
HSPA5 seq: 307 - 324 no mod		*		*	**					*	78 kDa glucose-regulated protein	6
hl_p00007

## Sheet: phosphoproteins_heatmapValues
db ID	P	G1- vs P	G2- vs P	G3- vs P	G1+ vs P	G2+ vs P	G3+ vs P	G1+ vs G1-	G2+ vs G2-	G3+ vs G3-		Cluster number
AMOTL1 pS793	0	-0.310992	0.99874	3.63261	1.97089	2.11679	-0.701198	2.28188	1.11805	-4.33381	Angiomotin-like protein 1	1
FAM195B seq: 16 - 38 + 2 Phospho (ST)	0	-1.12364	-0.982272	-0.881547	9.52563	-2.53321	2.9825	0	0	0	Protein FAM195B	1
PDS5B seq: 1152 - 1169 + Phospho (ST)	0	-1.60561	-1.07464	5.31083	-1.64735	5.41329	1.71202	0	0	0	Sister chromatid cohesion protein PDS5 homolog B	1
KRT8 seq: 226 - 252 no mod	0	2.61537	-2.49624	1.69657	-3.73335	5.59306	4.98225	0	0	0	Keratin, type II cytoskeletal 8	1
RPL22L1 seq: 108 - 122 + Phospho (ST)	0	-2.1994	-0.378803	7.66375	6.45029	-1.3052	-1.53922	0	0	0	60S ribosomal protein L22-like 1	1
IRF2BP2 seq: 454 - 467 + 2 Phospho (ST)	0	2.41309	-1.47625	0.760572	3.45326	2.60154	0.07058	1.04017	0	0	Interferon regulatory factor 2-binding protein 2	1
SRRM2 seq: 2114 - 2129 + 2 Phospho (ST)	0	-0.0398452	0.849805	1.16828	1.77732	1.83496	1.15947	1.81716	0.98516	-0.0088168	Serine/arginine repetitive matrix protein 2	1
AHNAK seq: 204 - 225 + 2 Phospho (ST)	0	0.642981	0.370829	1.4615	2.18619	0.6491	1.99172	1.54321	0.278271	0.530221	Neuroblast differentiation-associated protein AHNAK	1
CTNNB1 pS191	0	1.11053	0.2449	0.477604	2.27615	2.39053	2.06486	1.16562	0	0	Catenin beta-1	1
ENSA pS109	0	-0.0137762	1.0391	2.27837	1.54984	2.09216	1.37055	1.56362	1.05306	-0.907814	Alpha-endosulfine	1
RBM39 pS127 pS129	0	0.899287	1.12874	0.780533	2.30123	1.56422	1.3736	1.40194	0.43548	0.59307	RNA-binding protein 39	1
HINT1 seq: 31 - 37 no mod	0	1.59486	2.47666	0.62213	2.48279	2.3128	0.538602	0.887931	-0.163865	-0.0835275	Histidine triad nucleotide-binding protein 1	1
FOXK1 seq: 416 - 430 + 2 Phospho (ST)	0	1.06122	0.999711	1.69392	1.88215	1.56553	1.95316	0.820929	0.565817	0.259233	Forkhead box protein K1	1
PRKAR2A pS78 pS80	0	-2.15118	0.829876	1.3725	2.2465	2.37042	0.864754	4.39768	1.54054	-0.507745	cAMP-dependent protein kinase type II-alpha regulatory subunit	1
FOXJ3 pS223	0	2.38684	0.763454	-0.00109961	3.33537	1.90422	0.254778	0.948528	1.14077	0.255878	Forkhead box protein J3	1
CALM1 seq: 92 - 107 no mod	0	-0.780753	2.99329	1.41503	3.30536	1.21613	2.84963	0	0	0	Calmodulin	1
AHSG pS138	0	1.98991	1.96459	0.803969	2.61146	1.46675	1.47774	0.621555	-0.497841	0.673772	Alpha-2-HS-glycoprotein	1
MFAP1 pS52 pS53	0	-1.39596	0.397547	2.83005	4.57449	3.78035	1.95057	0	0	-0.879482	Microfibrillar-associated protein 1	1
SP110 seq: 373 - 388 + Phospho (ST)	0	-3.79419	-0.979315	8.41429	8.57554	-2.13912	1.19083	0	0	0	Sp110 nuclear body protein	1
ACTBL2 seq: 185 - 192 no mod	0	0.419637	0.922871	1.05984	1.86886	1.49969	2.30017	1.44922	0.576814	1.24032	Beta-actin-like protein 2	1
CCDC94 pS211 pS213	0	-1.48008	1.66827	1.35712	2.19109	2.67211	1.35354	3.67116	0	-0.00357686	Coiled-coil domain-containing protein 94	1
ZYX seq: 254 - 265 + Phospho (ST)	0	2.03677	0.511705	0.506767	3.06382	1.32547	1.35341	1.02705	0.813768	0.846648	Zyxin	1
MFAP1 pS116	0	0.634692	1.44096	1.37531	2.87038	2.85476	0.772386	2.23569	0	-0.602927	Microfibrillar-associated protein 1	1
CBPA6_HUMAN seq: 58 - 64 + Phospho (ST)	0	0.474456	0.20964	0.0834449	2.05527	1.77009	1.99553	1.58082	1.56045	1.91209		1
MCM3 seq: 696 - 724 + 2 Phospho (ST)	0	-1.23869	1.08312	6.83911	1.87746	3.4759	-0.297961	0	0	0	DNA replication licensing factor MCM3	1
NCL seq: 298 - 318 no mod	0	-0.771082	1.65137	0.0906369	2.29151	3.05352	2.81465	0	0	2.72401	Nucleolin	1
FAM134C pS258 pS260	0	-0.133402	2.13761	3.61546	0.841389	3.1943	2.96333	0	0	-0.652132	Protein FAM134C	1
CDK12 pS681 pS685	0	-0.251007	0.0530669	-0.0409974	2.5961	2.26731	2.24648	2.8471	0	2.28748	Cyclin-dependent kinase 12	1
NACA seq: 128 - 142 no mod	0	1.85627	2.13458	1.1064	2.03853	1.55607	2.42942	0.182255	-0.578502	1.32302	Nascent polypeptide-associated complex subunit alpha	1
F11R seq: 278 - 286 + Phospho (ST)	0	0.540582	0.90821	1.7208	2.47182	1.77682	1.86551	1.93124	0.868614	0.144703	Junctional adhesion molecule A	1
PAICS seq: 202 - 215 no mod	0	0.404165	1.74069	0.339462	1.27422	2.33692	2.52941	0.870055	0.596237	2.18995	Multifunctional protein ADE2	1
PARN seq: 568 - 605 + 2 Phospho (ST)	0	0.58368	0.773515	1.25857	3.87243	3.62762	1.81875	0	0	0.560174	Poly(A)-specific ribonuclease PARN	1
FAM53C pS232 pS234	0	0.35598	-0.382353	1.49191	2.78418	2.36892	1.10432	2.4282	2.75127	-0.387588	Protein FAM53C	1
SRRM1 pS605 pS607	0	1.74452	1.64966	1.11778	4.18011	3.16504	-1.06458	2.43559	1.51538	-2.18235	Serine/arginine repetitive matrix protein 1	1
MAP2 seq: 1770 - 1785 + Phospho (ST)	0	1.62183	1.29276	1.9147	1.76676	1.60535	3.01802	0.144938	0.312591	1.10332	Microtubule-associated protein 2	1
TXLNG pS97	0	1.2762	0.656391	1.95795	3.34657	2.57039	0.506786	2.07037	1.914	-1.45116	Gamma-taxilin	1
MYC seq: 52 - 66 + 2 Phospho (ST)	0	1.05304	0.978054	2.085	2.03635	2.079	2.3561	0.983312	1.10095	0.271101	Myc proto-oncogene protein	1
DYNC1H1 seq: 229 - 251 no mod	0	2.63239	-0.573007	8.2359	-0.283925	4.09163	1.75783	-2.91631	0	0	Cytoplasmic dynein 1 heavy chain 1	1
GTPBP1 pS44 pS47	0	-1.88605	3.37401	1.67526	2.95101	2.58424	0.5778	4.83707	0	-1.09746	GTP-binding protein 1	1
ATP5B seq: 388 - 406 no mod	0	0.33668	3.19023	2.76548	1.7453	1.10638	2.46586	1.40862	0	0	ATP synthase subunit beta, mitochondrial	1
RANBP2 pS2270	0	-0.480856	0.024702	0.110212	2.38406	3.03595	2.10174	2.86492	3.01124	0	E3 SUMO-protein ligase RanBP2	1
TRA2B pS264 pS266	0	2.99891	0.776434	2.12701	3.18272	2.35602	1.05716	0.183808	1.57959	-1.06986	Transformer-2 protein homolog beta	1
EDC4 seq: 727 - 754 + Phospho (ST)	0	-1.08097	1.88818	-0.924722	3.43238	2.79333	3.09615	0	0	4.02088	Enhancer of mRNA-decapping protein 4	1
EDC4 seq: 727 - 754 + Phospho (ST)	0	-2.66235	2.93498	1.13157	4.17311	3.62197	4.07673	0	0	0	Enhancer of mRNA-decapping protein 4	1
PDCD4 seq: 87 - 96 + Phospho (ST)	0	1.74513	1.38216	2.61263	2.00097	2.00142	2.66956	0.25584	0.619258	0.0569273	Programmed cell death protein 4	1
GATAD2B seq: 117 - 137 + 3 Phospho (ST)	0	-0.462095	0.204408	1.06482	2.76481	2.49449	1.502	3.22691	2.29008	0.437182	Transcriptional repressor p66-beta	1
PCBP2 seq: 246 - 276 + Phospho (ST)	0	2.28885	0.120589	2.22602	2.60108	1.75061	2.41431	0.312224	1.63002	0.188281	Poly(rC)-binding protein 2	1
FOXK1 pT436 pS441 pS445	0	1.18678	1.07702	1.85091	2.5349	2.25435	2.00731	1.34813	1.17734	0.156404	Forkhead box protein K1	1
CD2BP2 seq: 189 - 201 + Phospho (ST)	0	0.181635	0.323318	13.6533	-0.270547	0.156352	0.203726	-0.452182	0	0	CD2 antigen cytoplasmic tail-binding protein 2	1
SMN1 pS28 pS31	0	-1.88781	0.822611	1.42499	2.05063	2.71479	2.22185	3.93844	1.89218	0.796857	Survival motor neuron protein	1
G3BP1 seq: 79 - 106 no mod	0	-2.62766	7.61419	-1.57643	-2.03744	7.29857	5.41575	0	0	0	Ras GTPase-activating protein-binding protein 1	1
NFKB1 seq: 935 - 953 + Phospho (ST)	0	-0.477532	0.127694	5.50354	1.84201	3.69707	3.45183	0	0	0	Nuclear factor NF-kappa-B p105 subunit	1
NAV1_HUMAN seq: 1554 - 1564 no mod	0	1.63049	2.36683	0.171227	2.83317	2.0867	2.20347	1.20269	-0.280122	2.03224		1
HSPA8 seq: 57 - 71 + Oxidation (M)	0	2.44944	0.670554	0.894506	-1.26065	10.781	0.71944	0	0	0	Heat shock cognate 71 kDa protein	1
RPLP1 pS101 pS104	0	0.622418	1.04053	1.76456	2.86669	2.66585	1.74814	2.24428	1.62532	-0.0164194	60S acidic ribosomal protein P1	1
WWC3 pT909	0	2.1119	-0.446052	-1.0157	2.72257	2.16244	2.43634	0.610661	2.60849	3.45204	Protein WWC3	1
SSFA2 pS737 pS739	0	0.485126	2.85038	2.94079	2.2061	3.16084	2.03734	1.72097	0.310461	-0.903453	Sperm-specific antigen 2	1
COMMD8 seq: 35 - 60 no mod	0	-1.3095	-0.26633	-0.0281116	7.3067	-0.171821	0.749223	8.6162	0	0	COMM domain-containing protein 8	1
PRKCD pS645 pS664	0	-2.70297	-1.28423	0.468025	4.75918	7.72254	6.39672	0	0	0	Protein kinase C delta type	1
MCM3 pT151	0	0.464717	-0.0970437	-0.640944	7.41987	7.61474	0.886548	0	0	0	DNA replication licensing factor MCM3	1
RBL1 pS640	0	1.64251	3.48254	0.775773	0.0598697	3.4026	3.57994	0	-0.0799384	2.80416	Retinoblastoma-like protein 1	1
SRRM1 pT572 pT574	0	2.40876	1.44819	1.72635	3.14688	2.52911	2.29636	0.738116	1.08092	0.570011	Serine/arginine repetitive matrix protein 1	1
PROSER2 pS179	0	3.58869	3.58526	0.0543971	4.19731	2.40826	1.67746	0.608623	-1.17699	1.62307	Proline and serine-rich protein 2	1
SAP30BP seq: 5 - 38 + 2 Phospho (ST)	0	1.01304	2.86117	0.48887	4.5946	4.59707	3.18323	0	0	0	SAP30-binding protein	1
PRPF19 seq: 304 - 339 no mod	0	-1.59834	-2.09059	7.28918	-0.0852459	6.77098	7.11883	0	0	-0.170351	Pre-mRNA-processing factor 19	1
FXR1 seq: 89 - 111 no mod	0	-0.636974	-1.00673	-1.83602	-2.06501	7.84274	6.61676	0	8.84948	0	Fragile X mental retardation syndrome-related protein 1	1
AHSG seq: 219 - 225 no mod	0	2.4971	1.99459	0.514919	3.70116	1.92563	3.28582	1.20406	-0.06896	2.7709	Alpha-2-HS-glycoprotein	1
HSPB1 seq: 13 - 20 no mod	0	1.27007	2.51364	1.24599	3.28419	1.65497	4.06745	2.01412	-0.858665	2.82147	Heat shock protein beta-1	1
RBM15B seq: 544 - 555 + Phospho (ST)	0	5.23745	3.96866	1.53184	2.00641	1.53198	3.87574	0	0	0	Putative RNA-binding protein 15B	1
PPIA seq: 20 - 31 no mod	0	3.23581	3.4091	1.91965	3.54062	2.94012	3.29189	0	0	0	Peptidyl-prolyl cis-trans isomerase A	1
SRSF11 pS323 pT325	0	-2.46996	3.2347	3.46333	2.80902	2.60622	3.88887	5.27898	-0.628477	0.425543	Serine/arginine-rich splicing factor 11	1
SLC4A1AP pS466	0	0.310405	1.50181	3.5342	3.78813	2.84514	3.1955	3.47773	0	0	Kanadaptin	1
CHAMP1 pS427 pS432 pS436	0	0.46606	1.30133	3.06809	2.4252	2.79072	4.16731	1.95914	1.4894	1.09922	Chromosome alignment-maintaining phosphoprotein 1	1
MTRR seq: 183 - 203 + Phospho (ST)	0	3.18755	2.78924	0.878889	1.1974	-0.659449	9.01197	-1.99015	-3.44869	8.13308	Methionine synthase reductase	1
KRT18 seq: 383 - 407 no mod	0	2.65336	4.47644	-0.411962	1.79522	2.64091	4.26222	-0.85814	0	4.67418	Keratin, type I cytoskeletal 18	1
ARHGAP21 seq: 316 - 336 + Phospho (ST)	0	8.21593	0.88999	3.11943	1.58499	2.54129	3.01747	0	0	-0.101957	Rho GTPase-activating protein 21	1
SRRM2 pS1444	0	2.17363	0.213612	3.15309	3.91979	3.02392	2.73624	1.74615	2.81031	-0.416856	Serine/arginine repetitive matrix protein 2	1
TBC1D4 pS591	0	3.87889	1.9342	2.32413	3.51066	3.43894	2.76168	-0.368228	1.50473	0.437547	TBC1 domain family member 4	1
NFIC seq: 312 - 327 + Phospho (ST)	0	1.47199	-1.61771	2.3921	3.4131	3.50836	3.09701	1.94111	5.12607	0.704911	Nuclear factor 1 C-type	1
C19orf43 seq: 28 - 71 + Phospho (ST)	0	2.71492	3.22872	2.92425	4.38393	2.98205	3.10365	1.669	-0.246673	0.179399	Uncharacterized protein C19orf43	1
CTPS1 seq: 571 - 591 + 2 Phospho (ST)	0	5.79916	4.33052	2.70335	5.72147	4.22942	0.613909	-0.0776935	0	-2.08944	CTP synthase 1	1
HNRNPA1L2 seq: 123 - 140 + Oxidation (M)	0	-0.691791	0.619025	-1.08125	2.75811	4.83295	3.0809	3.4499	4.21393	4.16215	Heterogeneous nuclear ribonucleoprotein A1-like 2	1
KARS seq: 324 - 356 no mod	0	3.87622	1.93883	3.00013	2.94212	6.36089	3.58256	-0.934104	0	0.58244	Lysine--tRNA ligase	1
ATAD2 seq: 734 - 766 + Phospho (ST)	0	1.71407	2.96303	0.804117	4.53527	4.87121	1.64879	2.8212	1.90818	0.84467	ATPase family AAA domain-containing protein 2	1
AKIRIN2 seq: 10 - 23 + Phospho (ST)	0	7.62504	0.521451	7.77549	8.05331	-0.148028	-1.64556	0	0	0	Akirin-2	1
ATAD2 seq: 56 - 70 + Phospho (ST)	0	8.1386	0.347688	2.68547	1.63594	8.10439	-1.88225	0	7.7567	-4.56771	ATPase family AAA domain-containing protein 2	1
PARD3 seq: 871 - 885 + Phospho (ST)	0	12.8255	-1.36786	0.0899584	12.8278	-2.69778	1.67747	0	0	0	Partitioning defective 3 homolog	1
ALDOC seq: 141 - 149 no mod	0	2.66023	1.11189	4.17554	3.63258	3.73491	4.36929	0.972348	2.62302	0.193753	Fructose-bisphosphate aldolase C	1
SCIN seq: 223 - 246 no mod	0	2.42002	3.29673	2.86051	3.11643	4.03628	4.59066	0.696408	0.739543	1.73015	Adseverin	1
HNRNPU seq: 388 - 423 no mod	0	-1.24299	2.54671	3.1527	3.46078	6.21853	4.72899	4.70377	0	0	Heterogeneous nuclear ribonucleoprotein U	1
SAP30BP seq: 6 - 38 + 2 Phospho (ST)	0	2.85997	2.45698	-0.11987	6.01551	5.35244	4.41625	3.15554	0	0	SAP30-binding protein	1
MFAP1 pS52 pS53	0	-1.4534	2.55873	3.89891	5.08736	4.29703	3.43948	6.54077	0	0	Microfibrillar-associated protein 1	1
SCRIB pS1475	0	4.95672	4.71193	2.85148	5.03202	4.2205	3.56293	0.0752972	-0.491432	0	Protein scribble homolog	1
SRRM2 seq: 346 - 356 + Phospho (ST)	0	-2.31379	1.12262	-0.578643	4.19704	4.47549	4.55533	6.51083	3.35287	5.13397	Serine/arginine repetitive matrix protein 2	1
EIF5B pS135 pS137	0	1.34627	1.70904	4.43619	5.92331	4.89882	2.51667	4.57704	3.18977	-1.91952	Eukaryotic translation initiation factor 5B	1
CIAPIN1 seq: 197 - 233 + Phospho (ST)	0	4.50554	0.847597	-0.890922	4.4809	6.15071	6.12385	0	0	7.01477	Anamorsin	1
BCL2L12 seq: 238 - 248 + Phospho (ST)	0	5.97795	2.82351	6.4153	5.41033	3.41255	5.50189	-0.567612	0.589042	-0.913405	Bcl-2-like protein 12	1
ACTR8 pS562	0	-0.793043	0.424501	4.68691	5.75985	5.05391	3.52223	6.5529	4.62941	-1.16468	Actin-related protein 8	1
RPS6 seq: 234 - 243 + Phospho (ST)	0	10.8095	10.4598	-0.361072	-1.26866	9.89687	0.869383	0	0	0	40S ribosomal protein S6	1
KIAA1671 pS1366	0	8.10176	6.76014	-2.21315	6.65263	7.1153	6.69112	0	0	0	Uncharacterized protein KIAA1671	1
HID1 seq: 668 - 689 + 2 Phospho (ST)	0	0.0483604	5.12819	3.41659	6.08978	7.30773	6.90593	6.04141	0	3.48934	Protein HID1	1
ERRFI1 pS251	0	4.38576	2.57365	-0.927759	-0.0330696	-0.0976604	-2.32256	-4.41883	-2.67131	-1.3948	ERBB receptor feedback inhibitor 1	2
NUP35 seq: 295 - 310 + Phospho (ST)	0	1.97362	2.22291	1.03301	-0.742437	-1.61547	0.0248407	-2.71606	-3.83838	-1.00817	Nucleoporin NUP53	2
PPFIA3 pS1164	0	4.49358	-5.10046	-0.276904	4.24029	-4.93642	-0.935022	0	0	-0.658118	Liprin-alpha-3	2
EIF2B4 pS130	0	2.55258	1.56911	1.47272	-0.223214	-0.4896	-0.855494	-2.77579	-2.05871	-2.32821	Translation initiation factor eIF-2B subunit delta	2
DLGAP4 seq: 971 - 991 + Gln->pyro-Glu (N-term Q); Phospho (ST)	0	3.61419	2.67124	0.297399	0.144448	-2.65482	0.984223	-3.46974	-5.32606	0.686824	Disks large-associated protein 4	2
DLGAP4 seq: 971 - 991 + Gln->pyro-Glu (N-term Q); Phospho (ST)	0	1.67601	0.656939	0.0679108	-0.368896	-0.411065	-0.3752	-2.04491	-1.068	-0.443111	Disks large-associated protein 4	2
SRRM2 pS2272	0	1.35445	1.16084	1.15921	-0.451927	-0.290597	-0.319586	-1.80637	-1.45144	-1.47879	Serine/arginine repetitive matrix protein 2	2
PANK2 pS189	0	1.2632	1.35801	-0.991082	-0.400527	0.0828436	-0.378163	-1.66372	-1.27517	0	Pantothenate kinase 2, mitochondrial	2
TUBA3E seq: 41 - 60 + Phospho (ST)	0	1.68059	-1.47679	-0.166518	1.53956	-0.618763	-1.44828	-0.141035	0	-1.28176	Tubulin alpha-3E chain	2
NFX1 seq: 47 - 58 + Phospho (ST)	0	5.2196	-1.62976	-5.25735	-1.9768	4.59336	-2.81917	0	0	0	Transcriptional repressor NF-X1	2
CCDC88C seq: 1599 - 1611 + Phospho (ST)	0	1.19023	0.772494	0.299751	-0.297494	-0.434638	-0.177907	-1.48773	-1.20713	-0.477658	Protein Daple	2
PPP1R12A seq: 299 - 315 no mod	0	0.946756	0.710024	0.524524	-0.630955	-0.383867	0.204198	-1.57771	-1.09389	-0.320325	Protein phosphatase 1 regulatory subunit 12A	2
CHD8 pS2046	0	1.37541	0.157409	-0.0680977	0.130475	-0.539212	-0.378797	-1.24494	-0.696621	-0.3107	Chromodomain-helicase-DNA-binding protein 8	2
TPD52L1 pS149	0	0.958102	0.950616	-0.292884	-0.0343268	-0.208298	-0.534749	-0.992429	-1.15891	-0.241864	Tumor protein D53	2
S100A11 seq: 56 - 62 no mod	0	1.11754	0.417735	0.242576	0.742113	-1.7571	0.280023	-0.375431	-2.17484	0.0374472	Protein S100-A11	2
ZYX pS267	0	2.27986	0.93571	-0.148495	0.59162	-1.01474	-0.306421	-1.68824	-1.95045	-0.157926	Zyxin	2
PKM pS37	0	0.984399	0.978735	0.603118	0.158339	-0.469549	-0.400225	-0.82606	-1.44828	-1.00334	Pyruvate kinase PKM	2
GBF1 seq: 1315 - 1331 + Phospho (ST)	0	1.29163	-0.132302	-0.381279	0.163994	-0.566443	-0.297329	-1.12764	-0.434141	0.0839497	Golgi-specific brefeldin A-resistance guanine nucleotide exchange factor 1	2
MAP7D1 seq: 111 - 129 + Phospho (ST)	0	2.02067	1.34075	-0.176433	0.463244	-0.530241	-0.602192	-1.55743	-1.87099	-0.425759	MAP7 domain-containing protein 1	2
MAVS pS165	0	1.28281	0.744711	-0.373973	-0.37774	-0.125582	-0.165692	-1.66055	-0.870293	0.208281	Mitochondrial antiviral-signaling protein	2
VPS13D pS1042	0	1.25245	1.2329	1.06094	-0.402071	-0.247143	0.0576229	-1.65452	-1.48004	-1.00331	Vacuolar protein sorting-associated protein 13D	2
TFPT seq: 171 - 190 + Phospho (ST)	0	1.33441	0.775669	-0.707081	-0.19199	0.614272	-1.00695	-1.5264	-0.161397	-0.299867	TCF3 fusion partner	2
RAD23B seq: 145 - 173 + Gln->pyro-Glu (N-term Q); Phospho (ST)	0	1.2307	-0.221632	-0.388933	0.307976	-0.939293	0.0580813	-0.922727	-0.717661	0.447014	UV excision repair protein RAD23 homolog B	2
ATXN2L pS111	0	0.763579	1.45097	0.822762	-0.258928	-0.131896	-0.118319	-1.02251	-1.58286	-0.941081	Ataxin-2-like protein	2
TPD52L1 pS149	0	0.977329	1.03684	-0.313955	0.151788	-0.0605279	-0.589838	-0.825541	-1.09737	-0.275882	Tumor protein D53	2
CLCC1 seq: 432 - 443 + Phospho (ST)	0	0.698479	1.16746	1.56589	-0.247562	-1.03904	0.789824	-0.946041	-2.2065	-0.776066	Chloride channel CLIC-like protein 1	2
PKLR seq: 338 - 348 no mod	0	0.339036	0.901895	0.505062	0.00315635	-0.430506	-0.0527385	-0.335879	-1.3324	-0.557801	Pyruvate kinase PKLR	2
ATXN2L pS111	0	0.744088	1.40792	0.725253	-0.485165	-0.0960469	0.136893	-1.22925	-1.50397	-0.58836	Ataxin-2-like protein	2
HID1 seq: 591 - 614 + Phospho (ST)	0	0.660807	0.999063	0.0673852	-0.462162	-0.0438992	0.0950861	-1.12297	-1.04296	0.0277009	Protein HID1	2
ZMYM2 seq: 298 - 312 + Gln->pyro-Glu (N-term Q); Phospho (ST)	0	1.85774	0.3156	-0.0857623	0.477963	-2.3066	0.135927	-1.37978	0	0.221689	Zinc finger MYM-type protein 2	2
VDAC1 seq: 97 - 109 + Phospho (ST)	0	2.28115	0.203505	1.60097	-0.192596	-0.373688	0.195105	-2.47375	-0.577193	-1.40586	Voltage-dependent anion-selective channel protein 1	2
PPAN pS359	0	0.818079	0.688615	0.512193	0.050325	-0.563767	0.170421	-0.767754	-1.25238	-0.341772	Suppressor of SWI4 1 homolog	2
PRKAR1A pS83	0	1.45078	0.140506	-1.06951	0.527746	-0.117358	-0.740752	-0.923037	-0.257864	0.328763	cAMP-dependent protein kinase type I-alpha regulatory subunit	2
COBLL1 pS294	0	1.06441	0.930531	1.24872	-0.753726	0.414051	0.0151983	-1.81813	-0.516479	-1.23352	Cordon-bleu protein-like 1	2
CLASP1 pS1091	0	0.449776	0.116754	-0.718579	0.450434	0.254532	-1.02846	0.000657803	0.137778	-0.309878	CLIP-associating protein 1	2
DYNC1LI1 pS510	0	0.645546	0.755516	0.363867	-0.170412	-0.284862	0.151561	-0.815957	-1.04038	-0.212307	Cytoplasmic dynein 1 light intermediate chain 1	2
DDX21 pS89	0	0.806327	0.950611	1.05348	-0.310786	-0.0730371	0.0905283	-1.11711	-1.02365	-0.96295	Nucleolar RNA helicase 2	2
LAD1 seq: 120 - 135 + Phospho (ST)	0	1.70519	-0.0719642	-0.249761	0.188766	0.069359	-0.537647	-1.51643	0.141323	-0.287886	Ladinin-1	2
ERRFI1 seq: 249 - 263 + Phospho (ST)	0	2.6127	1.43785	0.253259	0.37438	-0.318198	-0.331317	-2.23832	-1.75605	-0.584575	ERBB receptor feedback inhibitor 1	2
PELP1 seq: 732 - 759 + Phospho (ST)	0	1.35611	0.265203	0.332842	0.463268	-0.706502	-0.0241992	-0.892847	-0.971706	-0.357041	Proline-, glutamic acid- and leucine-rich protein 1	2
CTPS1 seq: 571 - 591 + Phospho (ST)	0	1.39854	0.498468	0.0251144	0.739231	-0.149337	-0.837395	-0.659309	-0.647806	-0.86251	CTP synthase 1	2
CTPS1 seq: 571 - 591 + Phospho (ST)	0	1.45335	0.571602	-0.0436777	0.678308	-0.148652	-0.747243	-0.775045	-0.720254	-0.703566	CTP synthase 1	2
TRIM28 seq: 32 - 69 + Phospho (ST)	0	2.14016	-0.785238	-2.11358	0.196257	-0.110584	0.278042	0	0	0	Transcription intermediary factor 1-beta	2
SRRM2 seq: 987 - 998 + Phospho (ST)	0	1.58891	0.0900678	-0.25898	0.271297	-0.26133	-0.182349	-1.31761	-0.351398	0.0766309	Serine/arginine repetitive matrix protein 2	2
DTNA seq: 654 - 667 + Phospho (ST)	0	1.59039	0.891408	-0.262695	0.418584	-0.208982	-0.376577	-1.1718	-1.10039	-0.113881	Dystrobrevin alpha	2
CCDC86 pS18	0	0.714918	0.547204	0.814266	-0.330049	-0.199047	0.364613	-1.04497	-0.746251	-0.449653	Coiled-coil domain-containing protein 86	2
PKP3 seq: 312 - 326 + Phospho (ST)	0	1.00951	1.7608	1.67012	-0.186473	-0.500918	0.526324	-1.19598	-2.26172	-1.1438	Plakophilin-3	2
SPTBN2 pS2171	0	1.28179	0.121143	0.439543	0.404174	-0.381358	-0.183811	-0.877611	-0.502501	-0.623353	Spectrin beta chain, non-erythrocytic 2	2
TXLNA seq: 504 - 517 + Phospho (ST)	0	1.46114	0.143838	-0.455433	0.927002	-0.277285	-0.806625	-0.534139	-0.421123	-0.351192	Alpha-taxilin	2
NUFIP2 pS629	0	1.86486	0.922119	0.022678	-0.206108	-0.565694	-0.41632	0	-1.48781	-0.438998	Nuclear fragile X mental retardation-interacting protein 2	2
SNTB2 pS95	0	1.51308	0.539127	-0.255876	0.182508	-0.256169	-0.0767939	-1.33057	-0.795296	0.179082	Beta-2-syntrophin	2
NUP35 pS73	0	1.16938	0.0672593	0.86976	-0.0799965	0.107979	-0.167696	-1.24937	0.0407198	-1.03746	Nucleoporin NUP53	2
EIF4EBP1 seq: 20 - 51 + 2 Phospho (ST)	0	1.47981	0.107423	0.0821448	-0.360899	-0.217166	-0.467771	0	-0.324589	-0.549916	Eukaryotic translation initiation factor 4E-binding protein 1	2
MYBBP1A pS1267	0	1.13581	0.865028	0.590298	0.079299	0.122076	-0.326293	-1.05651	-0.742952	-0.916591	Myb-binding protein 1A	2
KIAA1522 pS545	0	1.71623	-0.00923031	0.0463916	0.895876	-0.5555	-0.449563	-0.820349	-0.546269	-0.495955	Uncharacterized protein KIAA1522	2
PSMD2 pS16	0	1.55184	0.724398	-0.228905	0.44552	-0.0329059	-0.497571	-1.10632	-0.757304	-0.268666	26S proteasome non-ATPase regulatory subunit 2	2
TPD52L2 pS166	0	0.224035	1.05043	0.234195	-0.346381	0.222673	0.0585873	-0.570416	-0.827761	-0.175608	Tumor protein D54	2
MAVS seq: 135 - 167 + Phospho (ST)	0	1.00306	0.408883	-0.275444	-0.534236	0.144562	0.326505	-1.53729	-0.264321	0.601949	Mitochondrial antiviral-signaling protein	2
UNC45A seq: 2 - 25 + Phospho (ST)	0	1.21769	1.90696	0.178998	0.270246	-0.564484	0.231264	-0.947441	-2.47144	0.0522659	Protein unc-45 homolog A	2
DMAP1 pT445	0	1.40149	-0.388165	-0.433718	0.601537	-0.709769	0.0537478	-0.799958	-0.321604	0.487466	DNA methyltransferase 1-associated protein 1	2
SEPT9 pS30	0	0.454951	1.28945	0.369043	-0.742338	0.419985	0.27004	-1.19729	-0.869461	-0.0990025	Septin-9	2
RCC1 pS11	0	1.09161	-0.113231	0.0510742	0.289517	-0.0691404	-0.271569	-0.802093	0.0440907	-0.322643	Regulator of chromosome condensation	2
SRRM2 seq: 1041 - 1058 + Phospho (ST)	0	1.2297	0.399977	0.670041	0.992713	-1.61502	0.6006	-0.236984	-2.01499	-0.0694402	Serine/arginine repetitive matrix protein 2	2
ZC3HC1 pS321	0	1.35574	-0.149471	0.264797	0.814252	-0.276861	-0.556307	-0.541486	-0.12739	-0.821104	Nuclear-interacting partner of ALK	2
MYO9B pS1405	0	1.37784	1.36917	0.447372	-0.294457	-0.107644	0.385736	-1.67229	-1.47682	-0.0616357	Unconventional myosin-IXb	2
ZC3H3_HUMAN seq: 567 - 572 + 2 Phospho (ST)	0	1.14689	0.757768	0.51984	0.40992	-0.216133	-0.204108	-0.736966	-0.973901	-0.723948		2
POLH pS379 pS380	0	1.147	0.758093	0.516227	0.410245	-0.215808	-0.203783	-0.736757	-0.973901	-0.72001	DNA polymerase eta	2
RPS3 seq: 215 - 227 + Phospho (ST)	0	1.14592	0.561234	0.553891	0.349376	-0.263572	-0.0670371	-0.796549	-0.824806	-0.620929	40S ribosomal protein S3	2
PGRMC1 pS57	0	2.67702	-2.86677	1.4386	1.17041	-0.796057	0.685984	-1.50661	0	-0.75262	Membrane-associated progesterone receptor component 1	2
TNKS1BP1 pS836	0	1.98969	2.04857	1.36954	-0.510568	-0.180138	0.728289	-2.50026	-2.22871	-0.641253	182 kDa tankyrase-1-binding protein	2
TPD52L2 pS166	0	0.152844	1.06428	0.344677	-0.245386	0.374992	-0.0846349	-0.39823	-0.689287	-0.429312	Tumor protein D54	2
ZYX pS344	0	2.4729	1.634	0.55955	0.734607	-0.64617	-0.027147	-1.73829	-2.28017	-0.586697	Zyxin	2
AFF4 seq: 178 - 196 + Phospho (ST)	0	1.02266	0.400265	-0.196479	0.0949871	0.477391	-0.506353	-0.927674	0.0771266	-0.309874	AF4/FMR2 family member 4	2
SZRD1 seq: 37 - 61 + Phospho (ST)	0	1.10357	-0.620759	0.170372	0.127907	-0.219186	0.177106	-0.975665	0.401574	0.00673361	SUZ domain-containing protein 1	2
KRT18 seq: 176 - 186 + Gln->pyro-Glu (N-term Q)	0	0.12767	0.766902	1.06153	-0.30806	-0.376079	0.778941	-0.43573	-1.14298	-0.282586	Keratin, type I cytoskeletal 18	2
EFHD2 pS74	0	1.32615	-0.380575	0.0572211	1.20667	-0.456909	-0.63049	-0.11948	-0.0763332	-0.687712	EF-hand domain-containing protein D2	2
STOX2_HUMAN seq: 695 - 700 + Phospho (ST)	0	2.00328	1.16691	0.935852	-0.0885192	-0.342891	0.550932	-2.0918	-1.5098	-0.38492		2
MARCKSL1 pS104	0	1.99722	1.15902	0.932228	-0.0860796	-0.340118	0.549067	-2.0833	-1.49914	-0.383161	MARCKS-related protein	2
DDX42 seq: 721 - 761 + Phospho (ST)	0	0.471283	0.548448	0.22567	-0.548439	0.100217	0.574801	-1.01972	-0.448231	0.34913	ATP-dependent RNA helicase DDX42	2
EIF3G pS42	0	1.05359	0.703891	0.655322	0.120901	0.124064	-0.117914	-0.932694	-0.579827	-0.773236	Eukaryotic translation initiation factor 3 subunit G	2
PRDX1 seq: 17 - 27 + Oxidation (M)	0	1.02517	1.08952	0.405957	-0.343484	-0.383778	0.878743	-1.36865	-1.4733	0.472787	Peroxiredoxin-1	2
MARCKSL1 pS104	0	2.02044	1.23844	1.02689	0.05865	-0.307538	0.407261	-1.96179	-1.54597	-0.619625	MARCKS-related protein	2
TNKS1BP1 seq: 709 - 726 + Phospho (ST)	0	0.914074	0.88652	0.815284	-0.457828	0.324474	0.29513	-1.3719	-0.562046	-0.520154	182 kDa tankyrase-1-binding protein	2
USP6 pS1214	0	1.34694	0.731838	0.246193	0.615656	-0.0619169	-0.384559	-0.73128	-0.793755	-0.630752	Ubiquitin carboxyl-terminal hydrolase 6	2
SGPP1 pS101	0	4.6807	5.58956	4.14114	-1.08571	0.707265	0.547861	-5.76641	-4.8823	-3.59327	Sphingosine-1-phosphate phosphatase 1	2
GBF1 pS1784	0	1.82654	1.36347	-0.276444	0.569397	-0.126051	-0.272358	-1.25715	-1.48952	0.00408624	Golgi-specific brefeldin A-resistance guanine nucleotide exchange factor 1	2
LARP4B seq: 599 - 610 + Phospho (ST)	0	1.19054	0.0441395	-0.723738	0.908755	-0.209469	-0.527703	-0.281781	-0.253609	0.196036	La-related protein 4B	2
SRRM2 seq: 852 - 870 + Phospho (ST)	0	1.2461	-0.117383	-0.497551	0.499605	-0.314126	-9.97659e-06	-0.746491	-0.196743	0.497541	Serine/arginine repetitive matrix protein 2	2
NDRG1 seq: 364 - 388 + Phospho (ST)	0	0.704671	0.975412	0.218125	-0.164476	-0.0845033	0.450973	-0.869147	-1.05992	0.232848	Protein NDRG1	2
GOLGA4 seq: 39 - 53 + Phospho (ST)	0	2.49677	-0.419773	-0.0068883	1.34342	-0.74081	-0.784229	-1.15334	-0.321038	0	Golgin subfamily A member 4	2
SRRM2 seq: 2289 - 2301 + Phospho (ST)	0	2.3503	0.845974	0.779422	0.659074	-0.381904	-0.0679621	-1.69122	-1.22788	-0.847385	Serine/arginine repetitive matrix protein 2	2
LIMA1 pS362	0	0.434028	0.485292	0.659265	-0.741237	-0.619874	1.03715	-1.17527	0	0.377882	LIM domain and actin-binding protein 1	2
ZBTB7A seq: 503 - 530 + 2 Phospho (ST)	0	1.3001	-0.479531	0.364459	-0.0123357	-0.00199756	0.245272	-1.31244	0.477533	-0.119187	Zinc finger and BTB domain-containing protein 7A	2
PDIA4 seq: 314 - 331 no mod	0	3.23762	0.000287017	-0.56145	1.41911	-0.417877	-0.770229	-1.81851	-0.418164	-0.20878	Protein disulfide-isomerase A4	2
EPRS seq: 871 - 889 + Phospho (ST)	0	1.20379	0.514438	0.357769	0.730898	-0.220512	-0.263645	-0.472889	-0.73495	-0.621414	Bifunctional glutamate/proline--tRNA ligase	2
MCM3AP seq: 520 - 542 + Phospho (ST)	0	1.07689	0.518735	0.258781	-0.5131	0.00216048	0.759496	-1.58999	-0.516575	0.500714	Germinal-center associated nuclear protein	2
ACTG1 seq: 96 - 113 no mod	0	0.156203	1.04743	0.542219	0.175054	-0.191349	0.269404	0.0188512	-1.23878	-0.272814	Actin, cytoplasmic 2	2
ACTBL2 seq: 97 - 114 no mod	0	0.156203	1.04743	0.542219	0.175054	-0.191349	0.269404	0.0188512	-1.23878	-0.272814	Beta-actin-like protein 2	2
GIGYF2 pS139	0	1.58049	2.06344	1.55462	0.016647	0.708166	-0.464154	-1.56384	-1.35527	-2.01878	PERQ amino acid-rich with GYF domain-containing protein 2	2
SCFD1 pS303	0	1.12153	0.127975	0.313814	0.257567	-0.283489	0.290199	-0.863961	-0.411463	-0.0236149	Sec1 family domain-containing protein 1	2
HSP90AA1 seq: 387 - 400 no mod	0	0.105257	1.23481	0.826554	0.0655385	0.0812538	0.128834	-0.0397182	-1.15356	-0.697721	Heat shock protein HSP 90-alpha	2
TRAP1 seq: 389 - 402 no mod	0	0.105257	1.23481	0.826554	0.0655385	0.0812538	0.128834	-0.0397182	-1.15356	-0.697721	Heat shock protein 75 kDa, mitochondrial	2
HN1 pT54	0	0.721889	1.18996	0.882531	-0.383025	0.405725	0.257904	-1.10491	-0.784236	-0.624627	Hematological and neurological expressed 1 protein	2
SEPT9 seq: 19 - 29 + Phospho (ST)	0	1.03723	1.08337	0.243106	-0.343977	-0.0302616	0.663224	-1.38121	-1.11363	0.420119	Septin-9	2
MTDH pS568	0	1.06265	0.96756	0.882063	-0.253806	-0.100787	0.644874	-1.31645	-1.06835	-0.237189	Protein LYRIC	2
SRRM2 seq: 303 - 329 + Phospho (ST)	0	1.51618	0.477932	-0.0667228	0.25641	-0.363033	0.400237	-1.25977	-0.840965	0.46696	Serine/arginine repetitive matrix protein 2	2
LSM12 seq: 73 - 86 + Phospho (ST)	0	2.53699	0.0377426	-0.0309109	0.663708	-0.242136	-0.122437	-1.87328	-0.279878	-0.0915265	Protein LSM12 homolog	2
TXLNA seq: 18 - 53 + Phospho (ST)	0	1.78264	0.178107	-0.424104	0.95996	-0.173774	-0.442448	-0.822682	-0.351881	-0.0183439	Alpha-taxilin	2
DBNL pT291	0	1.59948	1.08155	-0.35204	0.313605	0.192439	-0.160255	-1.28588	-0.889106	0.191785	Drebrin-like protein	2
SCFD1 pS303	0	1.18249	0.0952092	0.326524	0.166762	-0.263361	0.442438	-1.01573	-0.35857	0.115915	Sec1 family domain-containing protein 1	2
CCDC86 pS91	0	1.90202	0.599393	0.184831	0.556544	-0.204455	0.0266027	-1.34547	-0.803848	-0.158229	Coiled-coil domain-containing protein 86	2
SEC22B pS137	0	0.405826	1.79765	0.623592	-0.817848	0.466085	0.743183	-1.22367	-1.33156	0.119591	Vesicle-trafficking protein SEC22b	2
SRRM2 pS994	0	1.46963	0.0902705	-0.299518	0.428197	-0.104637	0.0819793	-1.04143	-0.194907	0.381498	Serine/arginine repetitive matrix protein 2	2
ERBB2IP seq: 1077 - 1095 + Phospho (ST)	0	0.960115	0.435081	0.117443	-0.463133	0.136085	0.742175	-1.42325	-0.298996	0.624732	Protein LAP2	2
CRIP2 seq: 113 - 128 + Phospho (ST)	0	0.479916	0.311699	-0.0361908	-0.604734	0.191352	0.843145	-1.08465	-0.120347	0.879336	Cysteine-rich protein 2	2
EIF4G3 pS232	0	1.57752	0.18184	0.364046	1.01978	-0.293288	-0.289169	-0.557737	-0.475128	-0.653215	Eukaryotic translation initiation factor 4 gamma 3	2
L1RE1 seq: 25 - 49 + Phospho (ST)	0	4.96451	-0.0360787	-5.84806	-0.407556	1.77838	0.477196	0	0	0	LINE-1 retrotransposable element ORF1 protein	2
SRRM2 seq: 987 - 998 + Gln->pyro-Glu (N-term Q); Phospho (ST)	0	1.24788	0.348048	0.094583	0.342619	-0.187556	0.309282	-0.905262	-0.535604	0.214699	Serine/arginine repetitive matrix protein 2	2
LEMD2 pS499	0	1.04666	1.36888	1.09063	-0.477622	0.596624	0.360992	-1.52428	-0.77226	-0.729641	LEM domain-containing protein 2	2
PSMF1 seq: 149 - 164 + Phospho (ST)	0	1.15998	0.998302	-0.270448	0.328749	0.18935	-0.0340838	-0.831227	-0.808951	0.236364	Proteasome inhibitor PI31 subunit	2
TPI1 pS58	0	0.511354	0.653079	0.397681	-1.11439	0.437725	1.16316	-1.62574	-0.215354	0.765477	Triosephosphate isomerase	2
STAU2 pS440	0	0.247091	0.164533	2.15203	-0.532699	-0.407734	1.43636	-0.779791	-0.572267	-0.71567	Double-stranded RNA-binding protein Staufen homolog 2	2
KDM5A seq: 1324 - 1333 + Phospho (ST)	0	0	0	0	0	0	0	0	-5.87682	6.87639	Lysine-specific demethylase 5A	2
HSP90AA1 seq: 500 - 510 no mod	0	0.110936	1.05098	0.447516	0.139947	0.0267464	0.337673	0.0290108	-1.02424	-0.109843	Heat shock protein HSP 90-alpha	2
SRRM2 pS2272	0	1.2226	1.14931	1.23075	0.417249	0.156018	-0.0540156	-0.805352	-0.993287	-1.28476	Serine/arginine repetitive matrix protein 2	2
GORASP2 seq: 404 - 420 + Phospho (ST)	0	1.20152	0.327224	0.327348	0.274829	0.0134804	0.234337	-0.926696	-0.313743	-0.0930106	Golgi reassembly-stacking protein 2	2
PLCH1 seq: 1297 - 1312 + Phospho (ST)	0	1.0025	0.977708	1.56115	-0.313179	0.338139	0.501172	-1.31568	-0.639568	-1.05998	1-phosphatidylinositol 4,5-bisphosphate phosphodiesterase eta-1	2
FXR2 pS601 pS603	0	1.09765	0.866592	0.0724078	0.73254	0.671919	-0.846143	-0.365111	-0.194673	-0.918551	Fragile X mental retardation syndrome-related protein 2	2
EEF1A1P5 seq: 267 - 290 + Oxidation (M)	0	-0.161639	1.86226	0.93756	-0.746048	-0.202981	0.487408	-0.584409	0	-0.450153	Putative elongation factor 1-alpha-like 3	2
LIMA1 pS609	0	-0.212513	0.0232873	1.07041	-0.340246	-0.173731	1.0867	-0.127733	-0.197018	0.0162949	LIM domain and actin-binding protein 1	2
TVP23C seq: 221 - 227 + Phospho (ST)	0	-0.212513	0.0232873	1.07041	-0.340246	-0.173731	1.0867	-0.127733	-0.197018	0.0162949	Golgi apparatus membrane protein TVP23 homolog C	2
LMNB1 seq: 15 - 26 + Phospho (ST)	0	0.785557	1.26373	-0.14462	0.252979	0.721248	-0.398886	-0.532578	-0.542479	-0.254266	Lamin-B1	2
ACLY pS481	0	0.855738	1.06501	0.516732	-0.0135112	0.0741278	0.537939	-0.869249	-0.990878	0.021207	ATP-citrate synthase	2
UBE2O seq: 1165 - 1213 + 2 Phospho (ST)	0	1.70312	1.27439	0.363553	2.45858	1.50734	-3.36453	0.755455	0.23295	-3.72808	E2/E3 hybrid ubiquitin-protein ligase UBE2O	2
PGAM1 seq: 142 - 162 no mod	0	-0.578167	1.31759	0.601246	0.152021	0.0964993	0.389729	0.730188	-1.22109	-0.211517	Phosphoglycerate mutase 1	2
VGLL4 seq: 138 - 157 + Phospho (ST)	0	1.11254	0.853785	1.13247	0.0672355	0.0131582	0.559791	-1.04531	-0.840626	-0.572681	Transcription cofactor vestigial-like protein 4	2
EPRS seq: 871 - 889 + Phospho (ST)	0	1.36296	0.590246	0.361197	0.461266	-0.0304239	0.213087	-0.90169	-0.62067	-0.14811	Bifunctional glutamate/proline--tRNA ligase	2
DDI2 seq: 109 - 139 + Gln->pyro-Glu (N-term Q); Phospho (ST)	0	1.10076	1.1421	0.794585	-0.0620044	0.0709716	0.638673	-1.16276	-1.07113	-0.155913	Protein DDI1 homolog 2	2
HSPA6 seq: 503 - 509 no mod	0	1.11557	0.776145	-0.34626	0.677521	-0.013478	-0.00689588	-0.438051	-0.789623	0.339365	Heat shock 70 kDa protein 6	2
SZRD1 seq: 39 - 61 + Phospho (ST)	0	2.04571	-0.486735	0.0405838	0.844281	-0.0332184	-0.141177	-1.20142	0.453516	-0.181761	SUZ domain-containing protein 1	2
SPECC1 pS847	0	1.0485	-0.154594	0.278487	0.243475	-0.108073	0.543251	-0.805029	0.0465208	0.264764	Cytospin-B	2
ATAD2 pS342	0	0.696252	0.385176	2.85801	-0.241295	-0.650617	0.317742	-0.937547	-1.03579	0	ATPase family AAA domain-containing protein 2	2
SZRD1 pS107	0	1.16479	0.675545	0.456442	0.253901	0.0401535	0.412326	-0.910886	-0.635391	-0.0441167	SUZ domain-containing protein 1	2
NACA seq: 201 - 215 + Oxidation (M)	0	1.06721	1.09381	1.70173	-0.230347	0.364585	0.573018	-1.29756	-0.729226	-1.12871	Nascent polypeptide-associated complex subunit alpha	2
SRRM2 seq: 1101 - 1111 + Phospho (ST)	0	1.07185	-0.210185	0.27134	0.754878	-0.0643682	0.0186313	-0.316973	0.145817	-0.252709	Serine/arginine repetitive matrix protein 2	2
PKM seq: 33 - 43 no mod	0	0.582577	1.01358	0.529742	0.655249	-0.217535	0.281973	0.0726713	-1.23112	-0.247769	Pyruvate kinase PKM	2
PUM1 seq: 707 - 718 + Phospho (ST)	0	1.25531	0.298539	-0.244619	0.770215	-0.130009	0.0876756	-0.485099	-0.428548	0.332294	Pumilio homolog 1	2
CDK7 pT170	0	1.08582	-0.472842	-0.184378	0.627367	0.168344	-0.0534175	-0.458453	0.641186	0.130961	Cyclin-dependent kinase 7	2
SRRT pS67	0	1.27294	-0.191734	-0.252514	0.69746	-0.0530976	0.100823	-0.57548	0.138636	0.353338	Serrate RNA effector molecule homolog	2
TRUB1 seq: 16 - 38 + Phospho (ST)	0	3.20627	1.74215	1.28985	0.0762288	-0.668927	1.35201	-3.13004	-2.41107	0.0621674	Probable tRNA pseudouridine synthase 1	2
PROSER2 pS179	0	0.612252	0.302416	2.35965	-0.367571	-0.118879	1.252	-0.979823	-0.421295	-1.10765	Proline and serine-rich protein 2	2
KRT8 seq: 402 - 414 + 2 Oxidation (M)	0	0.80692	0.852245	0.803158	1.1564	-0.400558	0.0167216	0.349475	-1.2528	-0.786437	Keratin, type II cytoskeletal 8	2
MARCKS pS170	0	1.47587	2.02487	1.93559	0.90492	0.982438	-1.10444	-0.57095	-1.04243	-3.04002	Myristoylated alanine-rich C-kinase substrate	2
AJUBA pS119	0	1.22387	0.0255042	0.203087	0.810321	0.16748	-0.190495	-0.41355	0.141976	-0.393582	LIM domain-containing protein ajuba	2
YRDC pS37	0	1.443	1.5704	0.254297	0.543931	0.651694	-0.40238	-0.899074	-0.918708	-0.656677	YrdC domain-containing protein, mitochondrial	2
RPL23A seq: 140 - 152 no mod	0	0.588552	1.06977	0.875292	0.244426	0.0252805	0.526598	-0.344125	-1.04449	-0.348693	60S ribosomal protein L23a	2
EIF3B seq: 68 - 113 + Phospho (ST)	0	1.6783	1.04024	0.882248	0.621545	0.00756248	0.177433	-1.05675	-1.03268	-0.704815	Eukaryotic translation initiation factor 3 subunit B	2
RHBDF1 pS76	0	0.882159	1.15739	-0.13767	0.152162	-0.0140902	0.669313	-0.729997	-1.17148	0.806983	Inactive rhomboid protein 1	2
LIMA1 pS362	0	0.452766	0.374243	0.992173	-0.0375617	-0.236598	1.09332	-0.490328	-0.610841	0.10115	LIM domain and actin-binding protein 1	2
SRP72 seq: 618 - 645 + 2 Phospho (ST)	0	0.555011	1.15145	0.584171	0.121807	0.453312	0.247325	-0.433204	-0.698134	-0.336846	Signal recognition particle subunit SRP72	2
ALDOA seq: 29 - 42 no mod	0	0.498179	1.00333	0.771307	0.273565	-0.121393	0.67741	-0.224614	-1.12472	-0.0938968	Fructose-bisphosphate aldolase A	2
LUZP1 pS659	0	0.871798	-0.118416	-0.186591	1.12001	0.275634	-0.559946	0.248208	0.394049	-0.373355	Leucine zipper protein 1	2
KANK1 pS325	0	0.53846	1.85603	0.921715	-0.115673	0.790829	0.161212	-0.654133	-1.0652	-0.760503	KN motif and ankyrin repeat domain-containing protein 1	2
HNRNPAB pS242	0	0.43478	0.36174	1.16406	1.05193	0.255058	-0.460275	0.617148	-0.106683	-1.62434	Heterogeneous nuclear ribonucleoprotein A/B	2
YRDC pS37	0	1.38817	1.45788	0.404634	0.510582	0.646771	-0.268737	-0.877588	-0.81111	-0.67337	YrdC domain-containing protein, mitochondrial	2
ACLY pS481	0	1.03162	1.13502	0.56811	0.0105836	0.139706	0.739443	-1.02103	-0.995313	0.171333	ATP-citrate synthase	2
LYSMD2 seq: 17 - 28 + Phospho (ST)	0	1.07623	0.314945	-0.101562	0.590231	-0.00185451	0.305865	-0.485997	-0.316799	0.407427	LysM and putative peptidoglycan-binding domain-containing protein 2	2
PATL1 seq: 177 - 188 + Phospho (ST)	0	1.02743	0.166523	0.58952	0.311468	0.123123	0.459803	-0.715966	-0.0433996	-0.129717	Protein PAT1 homolog 1	2
GDI1 seq: 310 - 328 no mod	0	1.94554	-1.00322	0.85741	-0.203619	-0.760839	1.8694	-2.14916	0.242377	1.01199	Rab GDP dissociation inhibitor alpha	2
SRRM1 seq: 247 - 266 + Phospho (ST)	0	1.70774	-0.0804629	-0.530154	0.885417	-0.207471	0.228198	-0.822326	-0.127008	0.758352	Serine/arginine repetitive matrix protein 1	2
SRSF1 pS199	0	-0.414825	0.425686	0.732393	3.19067	0.496565	-0.971244	0	0.070879	-1.70364	Serine/arginine-rich splicing factor 1	2
MAPT seq: 414 - 440 + Phospho (ST)	0	1.44559	0.524484	0.789622	0.773409	-0.210031	0.356771	-0.672182	-0.734515	-0.432852	Microtubule-associated protein tau	2
NOP56 seq: 511 - 533 + Phospho (ST)	0	0.05636	1.28429	0.35975	-0.731709	0.581773	0.738298	-0.788069	0	0.378548	Nucleolar protein 56	2
STMN1 pS38	0	1.96683	-0.286789	-0.594362	1.39362	-0.188246	-0.261219	-0.573207	0.0985434	0.333143	Stathmin	2
FAM195B seq: 21 - 38 + Phospho (ST)	0	1.35561	0.0811116	-0.426719	0.736835	0.374326	-0.146448	-0.618779	0.293214	0.280271	Protein FAM195B	2
SON pS1697	0	2.27396	0.215716	-0.0222396	0.258902	-0.381442	0.0903876	0	-0.597158	0.112627	Protein SON	2
RSL1D1 seq: 462 - 471 + 2 Phospho (ST)	0	0.274399	0.479503	1.13928	0.395027	0.0360709	0.560367	0.120628	-0.443432	-0.578913	Ribosomal L1 domain-containing protein 1	2
TCOF1 pS1228	0	1.74234	0.284308	0.301118	0.759086	-0.0983297	0.350425	-0.983259	-0.382638	0.0493066	Treacle protein	2
MAPT pS519	0	1.17868	0.307737	0.286606	0.572122	0.106511	0.339763	-0.606562	-0.201226	0.0531568	Microtubule-associated protein tau	2
NLRP11 pS1019	0	1.26988	0.297982	0.368246	0.605522	-0.101113	0.523754	-0.664355	-0.399095	0.155508	NACHT, LRR and PYD domains-containing protein 11	2
SRRM2 pS1124	0	1.26988	0.457258	0.368246	0.605522	-0.101113	0.523754	-0.664355	-0.558372	0.155508	Serine/arginine repetitive matrix protein 2	2
HSP90AB2P pS177	0	2.2259	1.50433	1.04655	1.03646	0.0830005	-0.0856369	-1.18945	-1.42133	-1.13218	Putative heat shock protein HSP 90-beta 2	2
IRF2BP1 pS436	0	1.66904	-0.480213	-0.174658	0.846236	0.0343064	0.154038	-0.822807	0.51452	0.328696	Interferon regulatory factor 2-binding protein 1	2
GAPDH seq: 220 - 227 no mod	0	0.445824	1.27632	0.342682	0.244969	0.0504456	0.745143	-0.200854	-1.22587	0.402461	Glyceraldehyde-3-phosphate dehydrogenase	2
PDLIM2 pS197	0	-0.38674	0.624598	1.2183	-1.54998	0.464253	2.12955	-1.16324	-0.160344	0.911243	PDZ and LIM domain protein 2	2
FAM117B seq: 105 - 121 + Phospho (ST)	0	2.23475	1.30846	0.848461	0.511139	0.430443	0.104792	-1.72361	-0.878021	-0.743669	Protein FAM117B	2
AAAS pS495	0	1.12942	0.212194	0.417927	0.705412	0.136776	0.206937	-0.424007	-0.0754176	-0.21099	Aladin	2
FAM102B pS276	0	4.5049	0.771485	2.73002	-1.9779	1.54236	1.49893	-6.48279	0.77087	-1.23109	Protein FAM102B	2
ACTA1 seq: 318 - 328 + Oxidation (M)	0	0.734947	1.35156	0.691296	0.932713	0.181479	-0.0395248	0.197766	-1.17008	-0.730821	Actin, alpha skeletal muscle	2
EDC4 seq: 870 - 898 + Phospho (ST)	0	1.37587	0.805926	0.224528	1.30963	0.798643	-1.01792	-0.0662336	0	-1.24245	Enhancer of mRNA-decapping protein 4	2
SSB seq: 288 - 297 no mod	0	1.11349	0.0429111	0.0117989	0.361367	-0.139761	0.876	-0.752122	-0.182672	0.864201	Lupus La protein	2
PRKCD pS645	0	2.48034	0.382021	1.06363	0.651396	0.00823276	0.440078	-1.82895	-0.373788	-0.623554	Protein kinase C delta type	2
HSP90AB3P seq: 73 - 82 no mod	0	0.708444	1.23188	0.969356	0.743963	0.00219395	0.358046	0.0355183	-1.22969	-0.61131	Putative heat shock protein HSP 90-beta-3	2
PPP1R9A seq: 334 - 354 + Phospho (ST)	0	0.186013	0.504566	0.598239	-0.525326	0.41056	1.03711	0	0	0	Neurabin-1	2
DDX3X seq: 82 - 93 + Phospho (ST)	0	0.145698	0.825647	1.97822	-0.240164	-0.13309	1.48013	-0.385862	-0.958738	-0.49809	ATP-dependent RNA helicase DDX3X	2
CTNNB1 seq: 550 - 565 + Oxidation (M); Phospho (ST)	0	0.643205	1.22356	-0.220394	0.263541	0.602759	0.258116	-0.379664	-0.620798	0.478511	Catenin beta-1	2
MAVS pS222	0	2.34559	1.56135	0.134487	0.97025	0.0112411	0.144693	-1.37534	-1.55011	0.0102061	Mitochondrial antiviral-signaling protein	2
ABLIM1 seq: 429 - 443 + Phospho (ST)	0	0.251051	0.93375	0.518164	-0.394786	1.07447	0.446759	-0.645837	0.140717	-0.0714046	Actin-binding LIM protein 1	2
RRM2 pS20	0	1.55349	-0.100189	-0.315741	1.0393	0.0283314	0.0598697	-0.51419	0.12852	0.37561	Ribonucleoside-diphosphate reductase subunit M2	2
CEP170B pS969	0	1.75504	0.45335	-0.76543	1.28684	0.673907	-0.832443	-0.468201	0.220557	-0.0670124	Centrosomal protein of 170 kDa protein B	2
TRIM25 seq: 96 - 112 + Phospho (ST)	0	1.0944	0.734784	0.704776	0.355083	0.109718	0.673333	-0.739319	-0.625066	-0.0314432	E3 ubiquitin/ISG15 ligase TRIM25	2
SRRM1 pT220	0	1.31767	0.0682057	-0.0908874	0.933695	0.0595658	0.170338	-0.383974	-0.00863984	0.261226	Serine/arginine repetitive matrix protein 1	2
ZC3H4 pS1275	0	-0.186686	6.55381	-1.3337	-1.11634	-0.335148	-0.320087	-0.92965	0	0	Zinc finger CCCH domain-containing protein 4	2
HELZ pS1614 pS1620	0	1.31049	0.788146	-0.140503	0.637523	0.565603	-0.00905181	-0.672966	-0.222543	0.131451	Probable helicase with zinc finger domain	2
KRT8 seq: 134 - 148 + Oxidation (M)	0	-0.184409	0.736685	0.538457	-0.609434	0.304792	1.28395	-0.425024	0	0.745491	Keratin, type II cytoskeletal 8	2
TP53BP1 pS500	0	2.19959	0.764405	0.287017	0.957737	-0.0986252	0.354598	-1.24185	-0.86303	0.0675816	Tumor suppressor p53-binding protein 1	2
NRD1 pS94	0	2.22924	0.25694	-0.449116	1.41509	-0.263167	0.067018	-0.814151	-0.520107	0.516134	Nardilysin	2
DIDO1 seq: 1011 - 1023 + Phospho (ST)	0	1.33678	-0.067911	-0.0731813	0.963804	0.0721644	0.192542	-0.372974	0.140075	0.265724	Death-inducer obliterator 1	2
HAPLN4 pS111	0	-1.02339	1.02354	1.90956	-0.803922	0.193811	1.85336	0.219466	-0.829727	-0.0561986	Hyaluronan and proteoglycan link protein 4	2
EIF4B seq: 280 - 287 + Phospho (ST)	0	-1.02339	1.02354	1.90956	-0.803922	0.193811	1.85336	0.219466	-0.829727	-0.0561986	Eukaryotic translation initiation factor 4B	2
FAM84B seq: 288 - 310 + Phospho (ST)	0	1.34119	1.19914	-0.00521122	0.616192	0.515226	0.121149	-0.724997	-0.683913	0.12636	Protein FAM84B	2
HSPA8 seq: 160 - 171 no mod	0	0.740115	1.74656	0.661671	0.446275	0.200395	0.621601	-0.29384	-1.54616	-0.0400699	Heat shock cognate 71 kDa protein	2
PKM seq: 368 - 376 no mod	0	1.23945	0.754039	0.632478	0.728328	-0.394387	0.939495	-0.511121	-1.14843	0.307017	Pyruvate kinase PKM	2
LIMA1 pS132	0	0.317209	0.593719	1.43379	-0.0125455	0.0316273	1.25799	-0.329755	-0.562092	-0.175803	LIM domain and actin-binding protein 1	2
KRT8 seq: 353 - 362 no mod	0	0.00300871	0.949168	0.855793	0.227853	0.0542797	1.00933	0.224844	-0.894888	0.153542	Keratin, type II cytoskeletal 8	2
PACSIN2 seq: 391 - 430 + Phospho (ST)	0	0.389277	0.98416	1.20365	0.487412	0.690604	0.114948	0.0981347	-0.293557	-1.0887	Protein kinase C and casein kinase substrate in neurons protein 2	2
LAD1 seq: 392 - 403 + Oxidation (M); Phospho (ST)	0	1.96412	0.474409	0.452532	0.350402	0.0332831	0.913385	-1.61372	-0.441126	0.460852	Ladinin-1	2
SRRM2 pS2449	0	1.87125	0.493132	0.361029	0.818696	0.219902	0.271062	-1.05255	-0.273231	-0.0899667	Serine/arginine repetitive matrix protein 2	2
HMGCR pS872	0	2.36393	2.99077	0.231699	0.693161	0.892671	-0.274336	-1.67077	-2.0981	-0.506035	3-hydroxy-3-methylglutaryl-coenzyme A reductase	2
NOLC1 pT607 pT610	0	0.400819	0.749516	1.43728	0.510172	0.446759	0.362254	0.109353	-0.302758	-1.07503	Nucleolar and coiled-body phosphoprotein 1	2
CBX3 seq: 93 - 103 + Phospho (ST)	0	1.15733	1.07997	0.772577	1.05666	0.200604	0.066754	-0.100663	-0.879369	-0.705823	Chromobox protein homolog 3	2
CDC42EP1 pS121	0	0.207278	0.0394893	0.837043	-0.0133881	0.0853548	1.25667	-0.220666	0.0458655	0.419623	Cdc42 effector protein 1	2
NOC2L pS49	0	0.947615	-0.841995	-0.45771	1.26622	-0.433634	1.81898	0	0.408361	0	Nucleolar complex protein 2 homolog	2
ADAM17 pS791	0	2.2794	0.84906	0.590497	0.943845	0.269482	0.151759	-1.33555	-0.579578	-0.438739	Disintegrin and metalloproteinase domain-containing protein 17	2
SRSF11 seq: 198 - 211 + Phospho (ST)	0	1.20011	0.654813	0.265457	0.666957	0.361582	0.345601	-0.533149	-0.293231	0.0801436	Serine/arginine-rich splicing factor 11	2
DES seq: 194 - 201 no mod	0	0.473347	1.04005	0.598752	0.297108	-0.0816593	1.17189	-0.17624	-1.12171	0.573142	Desmin	2
KRT8 seq: 317 - 325 no mod	0	0.473347	1.04005	0.598752	0.297108	-0.0816593	1.17189	-0.17624	-1.12171	0.573142	Keratin, type II cytoskeletal 8	2
SRRM1 pT220	0	1.35749	0.156362	0.0966911	1.02128	0.186618	0.181923	-0.33621	0.0302558	0.0852323	Serine/arginine repetitive matrix protein 1	2
AFF4 pS1043	0	1.21397	1.28646	0.587544	0.7847	0.632436	-0.0212553	-0.429268	-0.654022	-0.608799	AF4/FMR2 family member 4	2
SRRM2 seq: 852 - 870 + 2 Phospho (ST)	0	1.22757	0.203599	0.17874	1.08711	0.0738799	0.239981	-0.140453	-0.129719	0.0612409	Serine/arginine repetitive matrix protein 2	2
ACTBL2 seq: 185 - 192 + Oxidation (M)	0	0.739248	1.2721	1.23347	0.990681	0.248267	0.162268	0.251433	-1.02384	-1.07121	Beta-actin-like protein 2	2
TXN seq: 97 - 105 no mod	0	1.09429	0.962103	1.82569	0.0654601	0.131363	1.20602	-1.02883	-0.830739	-0.619671	Thioredoxin	2
CD3EAP seq: 117 - 148 + Phospho (ST)	0	-0.284483	0.258685	0.659738	-0.0376203	0.450495	1.09445	0.246862	0	0.434709	DNA-directed RNA polymerase I subunit RPA34	2
YRDC pS60	0	2.33853	2.71217	0.686271	1.14654	0.877923	-0.611568	-1.19199	-1.83424	-1.29784	YrdC domain-containing protein, mitochondrial	2
LIMA1 seq: 486 - 500 + Phospho (ST)	0	0.517703	0.320225	1.20825	0.148628	-0.127785	1.39436	-0.369075	-0.44801	0.18611	LIM domain and actin-binding protein 1	2
HSPB1 seq: 128 - 136 + Gln->pyro-Glu (N-term Q)	0	1.24897	0.834932	0.807095	0.956122	-0.104127	0.564905	-0.292843	-0.939059	-0.24219	Heat shock protein beta-1	2
KRT6C seq: 447 - 455 + Oxidation (M)	0	0.873354	1.00097	0.878397	0.751946	-0.0229679	0.691257	-0.121408	-1.02393	-0.187141	Keratin, type II cytoskeletal 6C	2
NSUN2 seq: 591 - 602 no mod	0	1.08475	-0.306097	0.763659	-0.414341	-0.268804	2.10458	-1.49909	0.0372934	1.34093	tRNA (cytosine(34)-C(5))-methyltransferase	2
KRT19 seq: 100 - 111 no mod	0	0.295508	0.577102	1.17884	0.703681	-0.12496	0.859042	0.408172	-0.702063	-0.319796	Keratin, type I cytoskeletal 19	2
LIMA1 pS490	0	0.421651	0.49967	0.94244	0.334469	0.0750552	1.0292	-0.0871828	-0.424615	0.0867615	LIM domain and actin-binding protein 1	2
KRT18 pS23 pS30	0	1.1971	0.131461	0.0128308	0.697854	0.616051	0.126522	-0.499251	0.484591	0.113691	Keratin, type I cytoskeletal 18	2
MLLT10 pS689	0	1.39748	-0.413722	-0.0173033	0.794098	0.403489	0.244426	-0.603379	0.817212	0.261729	Protein AF-10	2
RNF169 pS403	0	-0.309894	2.08631	0.76095	0.239344	0.534892	0.691166	0.549238	-1.55142	-0.069784	E3 ubiquitin-protein ligase RNF169	2
ZCCHC8 seq: 643 - 655 + Phospho (ST)	0	1.28172	0.286208	0.0512074	0.957905	0.349555	0.160544	-0.323812	0.063347	0.109337	Zinc finger CCHC domain-containing protein 8	2
CXB1_HUMAN seq: 231 - 238 + Phospho (ST)	0	1.00378	0.227909	0.242108	1.39745	0.633883	-0.562639	0.393663	0.405974	-0.804747		2
CTPS1 seq: 558 - 564 + Phospho (ST)	0	1.00378	0.227909	0.242108	1.39745	0.633883	-0.562639	0.393663	0.405974	-0.804747	CTP synthase 1	2
STAU2 seq: 484 - 498 + Phospho (ST)	0	0.74162	-0.205791	1.25409	0.0830319	0.0595451	1.32658	-0.658588	0.265336	0.0724877	Double-stranded RNA-binding protein Staufen homolog 2	2
KRT18 seq: 318 - 325 no mod	0	0.423166	0.983	0.193059	0.550376	-0.0637332	0.986354	0.127211	-1.04673	0.793295	Keratin, type I cytoskeletal 18	2
KIAA1614 seq: 582 - 588 no mod	0	0.707194	0.68716	-0.0793984	1.03633	0.0366285	0.403048	0.329136	-0.650532	0.482446	Uncharacterized protein KIAA1614	2
ACTBL2 seq: 330 - 336 no mod	0	0.707194	0.68716	-0.0793984	1.03633	0.0366285	0.403048	0.329136	-0.650532	0.482446	Beta-actin-like protein 2	2
SRRM2 pS1179	0	1.54983	0.302048	0.05467	0.966632	0.255637	0.259084	-0.583197	-0.0464106	0.204414	Serine/arginine repetitive matrix protein 2	2
CGN seq: 288 - 294 + Phospho (ST)	0	2.96977	-1.54829	0.214794	2.95891	1.60204	-1.50229	0	0	-1.71709	Cingulin	2
PHC3 pT609 pS616	0	1.66938	0.994702	0.232972	0.747943	0.523584	0.226194	-0.921441	-0.471118	-0.0067781	Polyhomeotic-like protein 3	2
SRRM1 pS713 pT718	0	0.842453	0.388029	0.163223	1.25029	0.552666	-0.27932	0.40784	0.164637	-0.442543	Serine/arginine repetitive matrix protein 1	2
WARS pS467	0	0.354023	1.45394	1.30151	-0.0240819	0.713571	0.845504	-0.378105	-0.74037	-0.456003	Tryptophan--tRNA ligase, cytoplasmic	2
SRRM1 pS402 pT406	0	0.936594	0.820936	0.46139	1.9179	0.319734	-0.697854	0.981303	-0.501202	-1.15924	Serine/arginine repetitive matrix protein 1	2
SRRM2 seq: 2371 - 2384 + Oxidation (M); Phospho (ST)	0	1.07538	0.606955	0.909506	0.486177	0.351528	0.702547	-0.589206	-0.255428	-0.206959	Serine/arginine repetitive matrix protein 2	2
KRT8 seq: 253 - 264 no mod	0	0.168543	1.32189	1.18233	0.237735	0.172788	1.13055	0.0691914	-1.1491	-0.0517776	Keratin, type II cytoskeletal 8	2
NOP58 pS502 pS514	0	0.270988	0.0136329	0.331379	1.12186	0.224988	0.194531	0.850877	0.211355	-0.136847	Nucleolar protein 58	2
SRRM2 pS351 pS353 pS357	0	0.0931164	0.61027	0.47854	0.407587	1.02661	0.118205	0.314471	0.416344	-0.360335	Serine/arginine repetitive matrix protein 2	2
HSP90AB1 seq: 292 - 306 no mod	0	1.00218	0.701844	1.02896	0.532927	0.360209	0.659866	-0.469252	-0.341634	-0.369098	Heat shock protein HSP 90-beta	2
LIG3 pS210	0	1.54447	0.308081	0.439077	0.748004	0.154169	0.650911	-0.796462	-0.153912	0.211834	DNA ligase 3	2
SLC4A8 pS237	0	1.64672	1.23278	-0.0945754	0.58447	0.947325	0.024759	-1.06225	-0.285454	0.119334	Electroneutral sodium bicarbonate exchanger 1	2
PFN1 seq: 39 - 54 no mod	0	-0.261959	1.45917	0.710097	-0.0697675	0.063036	0.963184	0	0	0.253087	Profilin-1	2
ENO1 seq: 203 - 221 no mod	0	1.95882	0.729243	0.253685	0.884842	0.23427	0.439364	-1.07398	-0.494973	0.185679	Alpha-enolase	2
PROSER2 pS179	0	0.664981	0.219201	1.99959	0.161555	0.0399995	1.3629	-0.503426	-0.179202	-0.636681	Proline and serine-rich protein 2	2
DFFA pS315	0	1.04799	0.675398	0.523203	0.668695	0.336329	0.573838	-0.379296	-0.339068	0.0506349	DNA fragmentation factor subunit alpha	2
SRRM2 seq: 1394 - 1412 + Oxidation (M); Phospho (ST)	0	1.41387	1.44098	1.0359	0.69241	0.11504	0.772611	-0.721461	-1.32594	-0.263292	Serine/arginine repetitive matrix protein 2	2
HSPB1 pS82	0	1.97229	2.52702	2.06977	0.680718	0.393115	0.519605	-1.29157	-2.13391	-1.55016	Heat shock protein beta-1	2
EIF3F pS258	0	1.13486	0.477374	0.371843	1.26829	0.436096	-0.105333	0.133433	-0.0412776	-0.477176	Eukaryotic translation initiation factor 3 subunit F	2
TUBA3E seq: 327 - 336 no mod	0	0.470356	1.02884	0.0302079	0.841094	0.289039	0.491121	0.370738	-0.739799	0.460914	Tubulin alpha-3E chain	2
SRRM1 seq: 711 - 722 + 2 Phospho (ST)	0	0.683127	0.310074	0.325212	1.17446	0.616852	-0.168709	0.491328	0.306778	-0.493921	Serine/arginine repetitive matrix protein 1	2
MAP7 pS365	0	1.32967	-0.277108	0.426971	0.607757	-0.00474677	1.026	-0.721912	0.272361	0.599025	Ensconsin	2
EEF1A1P5 seq: 396 - 423 + 2 Oxidation (M)	0	0.247845	1.89215	0.989507	0.253378	0.147536	0.376749	0.00553303	0	-0.612758	Putative elongation factor 1-alpha-like 3	2
HSPB1 seq: 172 - 188 no mod	0	0.817985	1.23649	1.29216	0.430339	0.248958	0.975856	-0.387646	-0.987532	-0.316305	Heat shock protein beta-1	2
ARHGEF2 pS886	0	0.202844	0.437007	0.573769	-0.0798252	0.596709	1.14418	-0.282669	0.159701	0.570408	Rho guanine nucleotide exchange factor 2	2
TACC3 seq: 313 - 332 + Phospho (ST)	0	1.08788	0.300895	0.134423	0.660542	0.367159	0.638924	-0.427341	0.066264	0.504501	Transforming acidic coiled-coil-containing protein 3	2
TMEM87A pS540	0	2.34616	0.550018	0.124345	-0.757937	0.482895	0.366983	0	0	0.242638	Transmembrane protein 87A	2
WARS pS467	0	0.125747	1.25537	1.04048	-0.179702	0.874941	0.9857	-0.305449	-0.380426	-0.0547845	Tryptophan--tRNA ligase, cytoplasmic	2
IQSEC1 pS512	0	0.806111	-0.151023	1.06941	0.30714	0.505913	0.877395	-0.498971	0.656936	-0.192018	IQ motif and SEC7 domain-containing protein 1	2
SLC4A7 pS233	0	1.68984	1.27726	-0.0514552	0.62759	0.998591	0.0678792	-1.06225	-0.278667	0.119334	Sodium bicarbonate cotransporter 3	2
PLPL8_HUMAN pS347	0	0.116484	-0.28327	1.41707	-0.379425	1.0194	1.05579	-0.495909	1.30267	-0.361285		2
SNIP1 pS35	0	1.38634	0.964812	-0.213287	0.91154	0.644319	0.143716	-0.474803	-0.320494	0.357003	Smad nuclear-interacting protein 1	2
ALB seq: 287 - 298 no mod	0	0.245436	0.436549	0.0133957	1.43937	0.294462	-0.0307637	1.19393	-0.142087	-0.0441595	Serum albumin	2
BCLAF1 seq: 284 - 299 + Phospho (ST); Phospho (Y)	0	1.09789	0.0129053	0.19249	0.937731	0.410318	0.355576	-0.160157	0.397412	0.163086	Bcl-2-associated transcription factor 1	2
BCLAF1 seq: 284 - 299 + 2 Phospho (ST)	0	1.09789	0.0129053	0.19249	0.937731	0.410318	0.355576	-0.160157	0.397412	0.163086	Bcl-2-associated transcription factor 1	2
TUBA8 seq: 353 - 370 no mod	0	0.452609	1.14214	0.232579	1.25587	0.233896	0.221582	0.803257	-0.908239	-0.010997	Tubulin alpha-8 chain	2
SRRM1 pS696	0	1.00808	0.182833	0.0419536	1.23883	0.631626	-0.149674	0.23075	0.448793	-0.191628	Serine/arginine repetitive matrix protein 1	2
ACLY pS481	0	1.26556	2.4996	1.2144	0.0631477	0.99422	0.667137	-1.20242	-1.50538	-0.547266	ATP-citrate synthase	2
OTOA seq: 106 - 111 no mod	0	0.241094	1.06537	0.859387	0.558291	0.148246	1.0243	0.317197	-0.917128	0.164909	Otoancorin	2
ABCC11 seq: 364 - 369 no mod	0	0.241094	1.06537	0.859387	0.558291	0.148246	1.0243	0.317197	-0.917128	0.164909	ATP-binding cassette sub-family C member 11	2
SRRM1 pS260	0	3.04882	0.396428	-0.0400152	1.38767	-0.00713106	0.351221	-1.66115	-0.403559	0.391236	Serine/arginine repetitive matrix protein 1	2
ENO1 seq: 203 - 221 no mod	0	1.99291	0.622791	0.341528	1.23204	0.229845	0.272276	-0.760861	-0.392946	-0.0692518	Alpha-enolase	2
DKC1 seq: 448 - 467 + 2 Phospho (ST)	0	0.759903	0.527386	0.285565	1.02446	0.601364	0.112315	0.264553	0.0739772	-0.17325	H/ACA ribonucleoprotein complex subunit 4	2
ILF3 seq: 6 - 12 no mod	0	0.670391	0.541189	0.948057	1.00868	0.344265	0.390519	0.338289	-0.196924	-0.557538	Interleukin enhancer-binding factor 3	2
AMPD2 pS168	0	-0.312045	0.994547	1.0328	-0.130286	0.432074	1.1648	0.181759	0	0.131998	AMP deaminase 2	2
SOD1 seq: 11 - 24 no mod	0	0.251255	0.844732	0.197954	0.183883	0.354767	1.21418	-0.0673724	-0.489965	1.01622	Superoxide dismutase [Cu-Zn]	2
HSPB1 pS82	0	1.75371	2.01454	1.7297	0.962057	0.119088	0.67235	-0.791654	-1.89545	-1.05735	Heat shock protein beta-1	2
RAPGEF6 pS1094	0	1.33634	1.45942	-0.376187	1.10338	1.4452	-0.794121	-0.23296	-0.0142151	-0.417934	Rap guanine nucleotide exchange factor 6	2
SON pS1697	0	2.59632	0.722154	0.481821	1.36644	0.108045	0.318564	-1.22989	-0.614109	-0.163257	Protein SON	2
KRT18 seq: 254 - 261 no mod	0	0.491279	1.13666	0.544354	0.541272	0.174188	1.07823	0.0499932	-0.962469	0.533881	Keratin, type I cytoskeletal 18	2
BCLAF1 seq: 284 - 299 + 2 Phospho (ST)	0	1.20782	0.342053	0.238345	1.12686	0.522112	0.171194	-0.0809574	0.180059	-0.0671509	Bcl-2-associated transcription factor 1	2
MAPT seq: 703 - 723 + 2 Phospho (ST)	0	0.977253	0.0764418	0.769117	1.02006	0.391918	0.416267	0.0428113	0.315476	-0.35285	Microtubule-associated protein tau	2
SLC9A3R1 seq: 41 - 50 no mod	0	0.763206	1.54441	0.510493	0.79888	0.555306	0.481058	0.0356741	-0.989099	-0.0294349	Na(+)/H(+) exchange regulatory cofactor NHE-RF1	2
SRRM2 pS2132	0	1.64735	0.506754	0.789488	0.811542	0.654392	0.370115	-0.835811	0.147638	-0.419373	Serine/arginine repetitive matrix protein 2	2
NRD1 seq: 92 - 105 + Phospho (ST)	0	2.30205	0.00153737	-0.29248	1.95739	-0.106472	-0.0100919	-0.34466	-0.10801	0.282388	Nardilysin	2
KRT18 seq: 302 - 314 + Oxidation (M)	0	-0.934097	2.02159	0.66435	-0.279437	-0.017975	1.12442	0.65466	0	0.460072	Keratin, type I cytoskeletal 18	2
TPD52 pS176	0	1.99648	1.33196	1.42546	0.29622	0.178806	1.37862	-1.70026	-1.15316	-0.0468445	Tumor protein D52	2
SRRM1 pS738	0	1.08739	-0.161276	-0.0421032	1.23734	0.619029	-0.00185126	0.149948	0.780305	0.040252	Serine/arginine repetitive matrix protein 1	2
SRRM2 seq: 1539 - 1556 + Phospho (ST)	0	1.17863	0.174634	-0.0495247	1.13658	0.329871	0.389967	-0.0420499	0.155237	0.439492	Serine/arginine repetitive matrix protein 2	2
STK10 seq: 447 - 464 + 2 Phospho (ST)	0	1.59699	0.217502	-0.35907	1.34678	0.366816	0.169552	-0.250213	0.149314	0.528621	Serine/threonine-protein kinase 10	2
TPI1 seq: 180 - 186 no mod	0	0.247205	1.03469	0.0432857	0.655276	0.421281	0.807783	0.408071	-0.61341	0.764497	Triosephosphate isomerase	2
KRT8 seq: 473 - 483 no mod	0	0.34783	1.14689	0.636314	0.602203	0.168458	1.13309	0.254373	-0.978435	0.496777	Keratin, type II cytoskeletal 8	2
MAPT seq: 713 - 723 + Phospho (ST)	0	1.06472	0.209225	0.485812	1.15128	0.162846	0.604294	0.0865575	-0.0463789	0.118482	Microtubule-associated protein tau	2
ENO1 seq: 72 - 80 no mod	0	0.926788	1.62439	0.444401	1.36356	0.114743	0.443438	0.436777	-1.50964	-0.000963029	Alpha-enolase	2
TUBGCP4 seq: 48 - 54 no mod	0	0.267358	1.04453	0.871471	0.487844	0.159645	1.27624	0.220486	-0.884882	0.404772	Gamma-tubulin complex component 4	2
KRT18 seq: 91 - 97 no mod	0	0.267358	1.04453	0.871471	0.487844	0.159645	1.27624	0.220486	-0.884882	0.404772	Keratin, type I cytoskeletal 18	2
FAM195B seq: 21 - 38 + Phospho (ST)	0	2.02056	-0.173758	-1.33336	1.09183	0.734102	0.118179	-0.928731	0.907861	1.45154	Protein FAM195B	2
MTFR1L pS103	0	0.837059	0.401083	0.197877	1.20142	0.467346	0.275938	0.364358	0.0662632	0.0780609	Mitochondrial fission regulator 1-like	2
ABLIM1 pS655	0	0.488362	1.00682	0.870264	0.119201	1.31222	0.515161	-0.369161	0.305406	-0.355103	Actin-binding LIM protein 1	2
HMGCR pS872	0	2.69559	3.28031	0.320311	1.23908	1.06593	-0.356553	-1.45651	-2.21439	-0.676864	3-hydroxy-3-methylglutaryl-coenzyme A reductase	2
SHROOM3 pS439 pS443	0	-0.0768324	1.70779	-0.915913	0.653212	1.01497	-0.065831	0.730044	0	0.850082	Protein Shroom3	2
PRDX2 seq: 140 - 150 no mod	0	0.98101	1.36831	0.563573	1.14684	0.300401	0.503356	0.165825	-1.06791	-0.0602168	Peroxiredoxin-2	2
HSPA2 seq: 104 - 109 no mod	0	0.496516	0.809967	0.0430477	1.11334	0.29252	0.554778	0.616824	-0.517446	0.51173	Heat shock-related 70 kDa protein 2	2
NOS1AP seq: 255 - 268 + Phospho (ST)	0	2.04962	3.7445	-0.302985	-0.458842	2.15512	0.269623	-2.50847	-1.58938	0.572608	Carboxyl-terminal PDZ ligand of neuronal nitric oxide synthase protein	2
HSPB1 seq: 172 - 188 no mod	0	0.684123	1.04411	1.26846	0.768383	0.357747	0.847759	0.0842599	-0.68636	-0.420699	Heat shock protein beta-1	2
PRPF4B seq: 427 - 440 + 2 Phospho (ST)	0	1.75719	1.0359	-0.3813	1.26739	1.55178	-0.843547	-0.489796	0.51588	-0.462248	Serine/threonine-protein kinase PRP4 homolog	2
SNIP1 pS35	0	1.27542	1.04516	-0.0855898	1.13761	0.783131	0.0721365	-0.13781	-0.262028	0.157726	Smad nuclear-interacting protein 1	2
ASPSCR1 pS502	0	1.26777	0.794054	0.889881	0.686323	0.677377	0.630319	-0.581448	-0.116678	-0.259562	Tether containing UBX domain for GLUT4	2
SRRM2 pS2272	0	1.14822	0.989792	1.18622	0.665171	0.654385	0.676883	-0.483049	-0.335407	-0.509336	Serine/arginine repetitive matrix protein 2	2
HSPB1 seq: 80 - 89 no mod	0	0.976493	1.27608	0.55224	1.16793	0.120349	0.708957	0.191437	-1.15574	0.156717	Heat shock protein beta-1	2
MYCBP2 seq: 2831 - 2844 + Phospho (ST)	0	2.38484	0.532994	0.151528	1.24062	0.220765	0.544249	-1.14422	-0.312229	0.392721	E3 ubiquitin-protein ligase MYCBP2	2
RCC1 pS11	0	1.83375	0.254951	0.546765	1.4403	0.210071	0.373612	-0.393445	-0.0448809	-0.173153	Regulator of chromosome condensation	2
SNW1 pS224	0	1.23551	0.186336	0.450562	1.00928	0.30734	0.721408	-0.226225	0.121004	0.270846	SNW domain-containing protein 1	2
SRRM2 pS1124	0	1.3848	0.631966	0.623788	1.13807	0.318748	0.583821	-0.24673	-0.313218	-0.0399675	Serine/arginine repetitive matrix protein 2	2
KNOP1 pS42	0	2.11323	0.27646	1.53501	0.693791	-0.0405565	0.524138	0	0	-1.01088	Lysine-rich nucleolar protein 1	2
NPM1 seq: 33 - 45 no mod	0	1.5318	0.104631	0.401348	1.26708	-0.0271048	0.822155	-0.264719	-0.131736	0.420808	Nucleophosmin	2
SHROOM2 seq: 919 - 937 + 2 Phospho (ST)	0	0.0176928	1.62947	-1.01118	1.18163	2.17207	-0.436611	0	0	0.574567	Protein Shroom2	2
ENO1 seq: 344 - 358 no mod	0	0.852057	1.10182	0.542831	1.03238	0.29162	0.752182	0.180327	-0.810204	0.209351	Alpha-enolase	2
ENO3 seq: 344 - 358 no mod	0	0.852057	1.10182	0.542831	1.03238	0.29162	0.752182	0.180327	-0.810204	0.209351	Beta-enolase	2
CUL4A pS10	0	0.12341	0.609125	0.43103	0.287145	0.535815	1.25336	0.163735	-0.0733105	0.822334	Cullin-4A	2
TBC1D9B seq: 409 - 440 + Phospho (ST)	0	0.249501	0.527762	0.311429	0.0917672	0.752362	1.24194	-0.157733	0.2246	0.930513	TBC1 domain family member 9B	2
SRRM2 seq: 871 - 882 + Phospho (ST)	0	0.610238	0.0326244	0.374388	1.04145	0.630216	0.421076	0.431208	0.597591	0.0466882	Serine/arginine repetitive matrix protein 2	2
RBBP8 seq: 325 - 337 + Phospho (ST)	0	0.330694	1.14924	1.77772	0.507129	0.792244	0.793624	0.176435	-0.356997	-0.984093	DNA endonuclease RBBP8	2
STK10 pS438	0	1.38988	1.03089	0.55057	1.18495	0.450809	0.465022	-0.204925	-0.580082	-0.0855472	Serine/threonine-protein kinase 10	2
IRF2BP1 pS66	0	1.10038	-0.19725	-0.341531	1.50719	0.427031	0.17285	0.406811	0.62428	0.514381	Interferon regulatory factor 2-binding protein 1	2
HSPA2 seq: 173 - 189 no mod	0	-0.542739	1.61766	0.80999	0.248126	0.351875	0.889034	0.790865	0	0.0790439	Heat shock-related 70 kDa protein 2	2
HSP90AB3P seq: 56 - 69 no mod	0	0.862313	0.889167	0.667342	1.0401	0.355452	0.735422	0.177782	-0.533715	0.0680805	Putative heat shock protein HSP 90-beta-3	2
FNBP4 pS116	0	1.26313	0.191437	0.372774	1.29159	0.625206	0.231161	0.0284608	0.433769	-0.141613	Formin-binding protein 4	2
SRRM2 pS1132	0	1.01785	0.772346	0.768561	1.07513	0.493995	0.390259	0.0572816	-0.278351	0	Serine/arginine repetitive matrix protein 2	2
SRSF10 pS131 pS133	0	0.83485	0.250274	0.315257	1.26222	0.756931	0.138343	0.427366	0.506657	-0.176914	Serine/arginine-rich splicing factor 10	2
PRCC seq: 259 - 282 + Phospho (ST)	0	1.48731	0.417183	0.472383	1.13738	0.493654	0.527822	-0.349927	0.0764706	0.0554385	Proline-rich protein PRCC	2
SRRM1 pS769 pS773 pS781	0	0.515711	0.121858	0.16736	1.184	0.847159	0.130244	0.668289	0.7253	-0.0371152	Serine/arginine repetitive matrix protein 1	2
RPLP1 pS101	0	0.359681	0.473398	-0.203258	0.957632	1.08334	0.420003	0	0.609941	0.623261	60S acidic ribosomal protein P1	2
LAD1 seq: 392 - 403 + Phospho (ST)	0	0.808045	1.06425	0.927717	0.161025	0.813494	1.20162	-0.64702	-0.250754	0.273908	Ladinin-1	2
TRAM1 pS365	0	1.34661	1.76772	2.42399	-0.124272	0.346314	1.99566	-1.47088	-1.4214	-0.428328	Translocating chain-associated membrane protein 1	2
TBC1D4 seq: 747 - 768 + 2 Phospho (ST)	0	0.269377	1.89711	1.53075	0.170436	0.933575	1.1421	-0.0989414	-0.963538	-0.388658	TBC1 domain family member 4	2
ABI2 seq: 220 - 230 + Phospho (ST)	0	2.69385	1.91415	-0.147804	1.67872	0.662258	-0.075487	-1.01513	-1.2519	0.0723172	Abl interactor 2	2
BTF3 seq: 95 - 122 no mod	0	3.14614	0.218705	-0.312809	-0.12839	-0.178092	0.742223	0	0	1.05503	Transcription factor BTF3	2
PRDX2 seq: 17 - 26 no mod	0	0.636457	1.08102	0.101244	1.36203	0.141502	0.771641	0.725573	-0.939523	0.670397	Peroxiredoxin-2	2
EEF1A1P5 seq: 173 - 179 no mod	0	0.996763	1.01661	0.178786	1.26173	0.179791	0.842513	0.264968	-0.836815	0.663728	Putative elongation factor 1-alpha-like 3	2
MTA1 seq: 516 - 527 + Phospho (ST)	0	0.800401	0.304822	1.20812	1.09783	0.523106	0.663297	0.297431	0.218285	-0.54482	Metastasis-associated protein MTA1	2
HNRNPA2B1 seq: 204 - 213 no mod	0	0.541201	0.866304	0.662946	0.93366	0.314615	1.03858	0.392458	-0.551689	0.375633	Heterogeneous nuclear ribonucleoproteins A2/B1	2
RAN seq: 13 - 23 no mod	0	0.678274	0.993474	0.0945336	1.23524	0.292938	0.760439	0.55697	-0.700536	0.665905	GTP-binding nuclear protein Ran	2
SRSF10 pS133	0	1.10585	0.26848	0.249832	1.22922	0.663714	0.397195	0.123369	0.395234	0.147363	Serine/arginine-rich splicing factor 10	2
TAF2_HUMAN pS790	0	1.10585	0.26848	0.249832	1.22922	0.663714	0.397195	0.123369	0.395234	0.147363		2
HSPA1A seq: 160 - 171 no mod	0	-0.092539	1.79623	-0.481117	1.02198	0.230443	1.04079	1.11452	-1.56579	1.52191	Heat shock 70 kDa protein 1A/1B	2
SRRM2 pS1179	0	1.87974	0.490875	0.298145	1.0081	0.546384	0.739583	-0.871644	0.0555087	0.441438	Serine/arginine repetitive matrix protein 2	2
NPM1 seq: 240 - 248 no mod	0	0.985833	0.544609	0.40935	1.11699	0.353617	0.833101	0.131158	-0.190992	0.423752	Nucleophosmin	2
KRT9 seq: 164 - 170 no mod	0	0.966772	1.00402	0.877508	0.944539	0.0581879	1.30224	-0.0222328	-0.945835	0.424734	Keratin, type I cytoskeletal 9	2
LATS1 pS464	0	0.625299	0.313953	1.0836	0.61459	0.624966	1.06853	-0.0107087	0.311013	-0.0150744	Serine/threonine-protein kinase LATS1	2
SRRM1 pT614 pS616	0	0.969717	0.514716	0.463685	1.28182	0.881583	0.15904	0.312103	0.366866	-0.304645	Serine/arginine repetitive matrix protein 1	2
NOP58 pS502 pS514	0	0.360002	0.284337	0.226016	1.61127	0.506709	0.204691	1.25127	0.222373	-0.0213251	Nucleolar protein 58	2
HSP90AB2P pS177	0	4.16287	1.80231	0.952185	1.79019	0.328226	0.213137	-2.37268	-1.47408	-0.739048	Putative heat shock protein HSP 90-beta 2	2
SORBS3 seq: 520 - 532 + Phospho (ST)	0	1.03515	-0.379783	0.112041	1.10179	0.611453	0.62632	0.066646	0.991236	0.514279	Vinexin	2
SRRM1 pS769 pS775	0	0.481306	0.679462	0.341598	1.23874	0.924306	0.20741	0.757436	0.244843	-0.134188	Serine/arginine repetitive matrix protein 1	2
KRT2 seq: 189 - 195 no mod	0	0.644386	1.10008	1.16256	0.628963	0.22425	1.52304	-0.0154225	-0.875835	0.360477	Keratin, type II cytoskeletal 2 epidermal	2
MKI67 seq: 1806 - 1818 + Phospho (ST)	0	5.61523	-1.67404	-0.00404935	0.94803	-0.181764	0.0504673	0	0	0	Antigen KI-67	2
NHS_HUMAN seq: 504 - 509 + Phospho (ST)	0	0.62771	0.127684	1.12984	1.20397	0.837622	0.33715	0.576255	0.709938	-0.792686		2
SRRM2 seq: 1589 - 1594 + Phospho (ST)	0	0.62771	0.127684	1.12984	1.20397	0.837622	0.33715	0.576255	0.709938	-0.792686	Serine/arginine repetitive matrix protein 2	2
PRPF38B pS268	0	0.62771	0.127684	1.12984	1.20397	0.837622	0.33715	0.576255	0.709938	-0.792686	Pre-mRNA-splicing factor 38B	2
TRAF3IP3 seq: 108 - 113 + Phospho (ST)	0	0.62771	0.127684	1.12984	1.20397	0.837622	0.33715	0.576255	0.709938	-0.792686	TRAF3-interacting JNK-activating modulator	2
DHX9 pS321	0	1.28245	4.45818	-0.647928	-0.199489	0.540768	-0.657668	0	0	0	ATP-dependent RNA helicase A	2
HSPB1 seq: 189 - 198 no mod	0	1.19162	1.48817	0.447489	1.44614	0.21779	0.739066	0.254515	-1.27038	0.291577	Heat shock protein beta-1	2
SRSF11 seq: 198 - 211 + Phospho (ST)	0	1.60733	0.823517	0.599133	1.22918	0.584138	0.592893	-0.378142	-0.239379	-0.00623983	Serine/arginine-rich splicing factor 11	2
SRRM2 pS2272	0	1.2926	1.31786	1.4811	0.760757	0.779978	0.868318	-0.531843	-0.537882	-0.612787	Serine/arginine repetitive matrix protein 2	2
SNIP1 pS35	0	1.56499	1.09607	-0.21955	1.25971	0.937527	0.213457	-0.305281	-0.158539	0.433007	Smad nuclear-interacting protein 1	2
SRSF11 seq: 443 - 451 + Phospho (ST)	0	0.850687	0.159051	0.930295	1.33394	0.673307	0.415382	0.483249	0.514256	-0.514913	Serine/arginine-rich splicing factor 11	2
SNIP1 pS35	0	1.52011	1.5276	-0.140189	1.14441	0.946919	0.334369	-0.375699	-0.58068	0.474557	Smad nuclear-interacting protein 1	2
SRRM1 pS769 pS775	0	1.00434	1.04857	0.587205	1.12572	1.00342	0.298725	0.121372	-0.0451565	-0.28848	Serine/arginine repetitive matrix protein 1	2
KRT8 seq: 226 - 233 no mod	0	0.89366	1.09077	0.945138	0.879087	-0.0755694	1.62569	-0.014573	-1.16634	0.680551	Keratin, type II cytoskeletal 8	2
HSPB1 seq: 80 - 89 + Gln->pyro-Glu (N-term Q); Phospho (ST)	0	2.05131	2.52244	2.0633	0.971915	0.678393	0.785167	-1.0794	-1.84405	-1.27813	Heat shock protein beta-1	2
USP24 pS2047	0	1.22832	0.129331	0.329374	1.66185	0.424666	0.354454	0.433525	0.295334	0.0250808	Ubiquitin carboxyl-terminal hydrolase 24	2
KRT8 seq: 134 - 148 + Oxidation (M)	0	0.896903	0.83459	1.13098	-0.3398	0.352627	1.58631	0	0	0.455333	Keratin, type II cytoskeletal 8	2
FIP1L1 pS492	0	1.20622	0.223559	-0.0335989	1.56983	0.37779	0.512339	0.363608	0.154231	0.545938	Pre-mRNA 3'-end-processing factor FIP1	2
NOLC1 pT607 pT610	0	0.299702	0.877445	1.54919	1.07087	0.763298	0.661037	0.771165	-0.114148	-0.888152	Nucleolar and coiled-body phosphoprotein 1	2
ATXN2L seq: 400 - 411 + Oxidation (M); Phospho (ST)	0	0.722115	0.744348	-0.41172	2.28338	-0.212895	0.304057	1.56127	0	0	Ataxin-2-like protein	2
KRT19 seq: 266 - 274 no mod	0	-0.291778	0.278666	1.20092	0.351535	0.276217	1.88082	0.643313	-0.00244925	0.679897	Keratin, type I cytoskeletal 19	2
CGN pS149	0	0.438507	0.114287	0.796693	1.11199	0.637035	0.770013	0.673478	0.522748	-0.0266802	Cingulin	2
CUX1 pS1270	0	1.71048	0.653617	0.859828	0.0860452	0.845448	1.59258	-1.62443	0.19183	0.732755	Homeobox protein cut-like 1	2
MED1 seq: 1475 - 1496 + 2 Phospho (ST)	0	0.359664	0.585785	0.56119	1.46165	1.20245	-0.139328	1.10199	0.61667	-0.700518	Mediator of RNA polymerase II transcription subunit 1	2
PPIG pS356 pT358	0	0.869747	0.0215014	0.388191	1.25079	0.842324	0.446728	0.381039	0.820823	0.0585377	Peptidyl-prolyl cis-trans isomerase G	2
MARCKSL1 seq: 26 - 43 + Phospho (ST)	0	3.04689	9.38203	-2.73624	0.183621	0.318821	-2.23576	-2.86327	0	0	MARCKS-related protein	2
PRKAR1B pT85	0	1.11241	-0.0297936	0.305111	1.28955	0.421615	0.836903	0.177144	0.451408	0.531792	cAMP-dependent protein kinase type I-beta regulatory subunit	2
PRRC2A pS456	0	0.141082	0.672695	0.174169	0.332552	0.960989	1.25592	0.19147	0.288293	1.08175	Protein PRRC2A	2
PNN pS100	0	0.783208	0.345656	0.58573	1.17455	0.789768	0.590776	0.391341	0.444112	0.00504658	Pinin	2
MCM2 pS108	0	0.957321	0.459724	-3.87546	2.77947	2.80591	2.0045	0	0	0	DNA replication licensing factor MCM2	2
ATXN2L seq: 333 - 345 + Gln->pyro-Glu (N-term Q); Phospho (ST)	0	0.444001	0.481202	1.65808	0.377826	0.678131	1.51396	-0.0661744	0.196929	-0.144122	Ataxin-2-like protein	2
SRRM1 pS653	0	1.21165	-0.00250931	0.746635	1.77278	0.978717	-0.176073	0.561128	0.981227	-0.922709	Serine/arginine repetitive matrix protein 1	2
CHAMP1 pS427	0	-0.259008	-0.902857	4.61934	0.944259	-0.1037	1.75802	1.20327	0.799156	-2.86133	Chromosome alignment-maintaining phosphoprotein 1	2
SRRM1 pS605 pS607	0	0.617993	0.198632	0.756754	1.61246	0.839126	0.160004	0.994471	0.640494	-0.59675	Serine/arginine repetitive matrix protein 1	2
EEF1A1P5 seq: 167 - 172 no mod	0	0.849245	0.751601	0.421269	1.32265	0.204109	1.08872	0.473402	-0.547492	0.667446	Putative elongation factor 1-alpha-like 3	2
HSP90AA1 seq: 339 - 345 no mod	0	-0.342705	1.21054	0.86709	0.464163	2.79544	0.155998	0.806869	0	-0.711092	Heat shock protein HSP 90-alpha	2
XPNPEP3 seq: 149 - 155 no mod	0	-0.342705	1.21054	0.86709	0.464163	2.79544	0.155998	0.806869	0	-0.711092	Probable Xaa-Pro aminopeptidase 3	2
KRT18 seq: 7 - 14 no mod	0	2.03386	0.460758	0.751524	1.63968	0.425032	0.575802	-0.394181	-0.0357259	-0.175722	Keratin, type I cytoskeletal 18	2
BCLAF1 pS385	0	1.59529	-0.165514	0.274753	1.67688	0.844496	0.624212	0.0815913	0	0.349459	Bcl-2-associated transcription factor 1	2
SRRM1 pS402 pT406	0	0.408469	0.344444	0.307931	1.78823	0.986716	-0.124948	1.37977	0.642272	-0.432879	Serine/arginine repetitive matrix protein 1	2
RPS25 seq: 86 - 94 no mod	0	0.528241	1.63165	0.911581	1.01918	0.316433	1.3151	0.490937	-1.31522	0.403516	40S ribosomal protein S25	2
PSMD2 pS361	0	1.63272	-0.700562	0.781571	1.83507	0.419715	0.0144711	0.202351	1.12028	0	26S proteasome non-ATPase regulatory subunit 2	2
HSPD1 seq: 134 - 141 no mod	0	1.13722	1.27659	0.37129	1.42837	0.424856	0.802406	0.291159	-0.851729	0.431116	60 kDa heat shock protein, mitochondrial	2
RPS28 seq: 52 - 63 no mod	0	-0.185582	1.70875	0.861481	0.814555	0.362264	0.836614	1.00014	0	-0.0248668	40S ribosomal protein S28	2
SRSF5 seq: 110 - 118 no mod	0	1.13033	7.53532	0.181285	1.36253	0.265304	1.0654	0.232208	-7.27002	0.884115	Serine/arginine-rich splicing factor 5	2
PRKCD seq: 505 - 524 + Phospho (ST)	0	1.70564	-0.753567	1.49395	0.379721	0.726178	1.59174	-1.32592	1.47974	0.0977932	Protein kinase C delta type	2
GNL1 seq: 45 - 61 + Phospho (ST)	0	2.44354	0.960084	0.546585	1.45414	-0.086907	0.817457	-0.989403	0	0.270873	Guanine nucleotide-binding protein-like 1	2
WRNIP1 pS153	0	0.847706	0.233858	0.348973	1.35911	0.962623	0.389192	0.511404	0.728765	0.0402187	ATPase WRNIP1	2
JUN seq: 57 - 70 + Phospho (ST)	0	2.7035	1.31271	0.304133	1.54276	-0.356954	1.54038	-1.16074	-1.66967	1.23625	Transcription factor AP-1	2
ACTA1 seq: 318 - 328 no mod	0	0.666291	0.754471	-0.0354411	0.846418	0.44983	1.44605	0.180127	-0.304641	1.4815	Actin, alpha skeletal muscle	2
SIPA1L1 seq: 254 - 269 + Phospho (ST)	0	0.679514	0.942662	-1.27856	0.690089	-0.60555	2.67034	0.010575	-1.54821	3.9489	Signal-induced proliferation-associated 1-like protein 1	2
ENO1 seq: 270 - 281 no mod	0	1.04735	0.959205	1.08257	1.28931	0.749034	0.74313	0.241952	-0.210171	-0.33944	Alpha-enolase	2
HOMEZ pT451	0	1.30922	0.862142	1.1604	1.03971	-0.0327473	1.32736	-0.269506	0	0.16696	Homeobox and leucine zipper protein Homez	2
RANBP2 pS955	0	1.46766	1.41186	1.22908	1.12544	0.781881	0.913251	-0.34222	-0.629982	-0.315825	E3 SUMO-protein ligase RanBP2	2
PSMF1 seq: 51 - 62 no mod	0	2.59614	1.37894	0.50475	1.13317	1.05247	0.651318	-1.46297	-0.326474	0.146568	Proteasome inhibitor PI31 subunit	2
PRKCH pS675	0	-1.34133	0.772387	-0.400459	6.97454	-0.620899	0.296914	0	0	0	Protein kinase C eta type	2
PREX1 seq: 800 - 832 + Phospho (ST)	0	0.656904	-0.348004	0.61082	1.26032	0.762894	1.37413	0.603421	0	0.763311	Phosphatidylinositol 3,4,5-trisphosphate-dependent Rac exchanger 1 protein	2
SRRM1 pT614 pS616	0	0.991395	0.958237	0.355844	1.46707	1.30751	0.0739623	0.475675	0.349274	-0.281881	Serine/arginine repetitive matrix protein 1	2
PROSER2 seq: 283 - 315 + Phospho (ST)	0	0.0976042	0.720127	2.56373	0.00318307	0.10197	2.38853	0	0	-0.175201	Proline and serine-rich protein 2	2
HSP90AA2 seq: 283 - 291 no mod	0	0.79293	1.03543	0.752804	1.01546	0.946857	0.894061	0.222526	-0.0885727	0.141257	Putative heat shock protein HSP 90-alpha A2	2
HDGF pS165	0	1.61219	0.933851	0.624676	1.3977	0.76902	0.689828	-0.214482	-0.16483	0.0651516	Hepatoma-derived growth factor	2
SRRM2 pS2132	0	1.31269	0.426252	0.692237	1.09726	0.893747	0.87202	-0.215433	0.467495	0.179784	Serine/arginine repetitive matrix protein 2	2
FIP1L1 seq: 490 - 504 + Phospho (ST)	0	1.14583	0.0208599	-0.0367808	1.87817	0.537887	0.459676	0.732341	0.517027	0.496456	Pre-mRNA 3'-end-processing factor FIP1	2
MAPT seq: 701 - 723 + 3 Phospho (ST)	0	0.78151	0.247182	0.812332	1.68907	0.877676	0.327668	0.907558	0.630494	-0.484665	Microtubule-associated protein tau	2
TACC1 seq: 262 - 283 + Phospho (ST)	0	0.134275	0.116121	1.34306	0.471103	0.969569	1.45725	0.336827	0.853448	0.114186	Transforming acidic coiled-coil-containing protein 1	2
SRRM1 pS769	0	1.57196	0.93508	0.567104	1.39354	0.986077	0.540685	-0.178412	0.050997	-0.0264191	Serine/arginine repetitive matrix protein 1	2
HSPA8 seq: 129 - 137 no mod	0	1.44229	1.47975	1.18694	1.43969	0.643298	0.837714	-0.0026029	-0.836454	-0.349228	Heat shock cognate 71 kDa protein	2
NCL seq: 64 - 70 + Phospho (ST)	0	0.776509	0.0370564	1.12959	1.27168	0.986287	0.664606	0.495167	0.94923	-0.464981	Nucleolin	2
FRPD1_HUMAN seq: 1095 - 1101 + Phospho (ST)	0	0.776509	0.0370564	1.4598	1.27168	0.986287	0.664606	0.495167	0.94923	-0.795196		2
ILF3 pT592	0	2.61563	1.09348	2.27515	1.88593	0.231788	0.814164	-0.729694	-0.86169	-1.46099	Interleukin enhancer-binding factor 3	2
PSMA5 pS56	0	2.17386	2.41029	1.79867	0.555398	0.640607	1.7366	-1.61846	-1.76969	-0.0620694	Proteasome subunit alpha type-5	2
TERF2IP seq: 154 - 165 + Phospho (ST)	0	1.21401	0.469884	1.27458	1.4031	0.751759	0.790069	0.189091	0.281875	-0.484511	Telomeric repeat-binding factor 2-interacting protein 1	2
HNRNPK seq: 208 - 219 no mod	0	-0.781061	1.71744	0.828679	0.375785	0.317714	1.55488	1.15685	0	0.7262	Heterogeneous nuclear ribonucleoprotein K	2
ACIN1 pS825	0	0.66161	0.612158	0.687023	0.548848	0.958758	1.44723	-0.112762	0.3466	0.760208	Apoptotic chromatin condensation inducer in the nucleus	2
HSPB1 seq: 115 - 123 no mod	0	1.77368	1.40667	0.973251	1.62939	0.341433	0.994202	-0.14429	-1.06524	0.0209511	Heat shock protein beta-1	2
RCOR1 pS257	0	1.87852	0.00902721	0.132383	1.60688	0.522719	0.838578	-0.271639	0.513692	0.706195	REST corepressor 1	2
PDE5A pS86	0	3.26521	-0.365615	0.784778	3.16957	0.0530703	-0.229314	-0.0956372	0.418685	-1.01409	cGMP-specific 3',5'-cyclic phosphodiesterase	2
CLMN pS419	0	1.14373	-0.056652	1.53239	0.741847	0.348579	1.9421	-0.401884	0.405231	0.409707	Calmin	2
HSPD1 seq: 397 - 405 no mod	0	1.27837	1.38612	0.618882	1.48484	0.523424	1.02627	0.206468	-0.862698	0.407384	60 kDa heat shock protein, mitochondrial	2
RIPK2 seq: 529 - 538 + Phospho (ST)	0	0.910354	1.03148	1.44367	0.76951	0.744929	1.54397	-0.140844	-0.286551	0.100302	Receptor-interacting serine/threonine-protein kinase 2	2
SRRM2 pS1179	0	2.53329	1.09273	0.0380564	1.8698	0.594724	0.597409	-0.663498	-0.49801	0.559352	Serine/arginine repetitive matrix protein 2	2
CHD4 seq: 1529 - 1539 + Phospho (ST)	0	1.0785	2.6957	1.79203	-0.804063	0.769859	2.13396	-1.88256	0	0.341926	Chromodomain-helicase-DNA-binding protein 4	2
PRDX6 seq: 42 - 53 no mod	0	0.564184	1.15928	1.23846	1.09248	0.596225	1.37586	0.528292	-0.563056	0.137406	Peroxiredoxin-6	2
SRRM2 pS1329	0	2.59202	1.26206	0.339087	1.81345	0.54265	0.712877	-0.778578	-0.719406	0.37379	Serine/arginine repetitive matrix protein 2	2
FKBP4 seq: 359 - 373 no mod	0	4.7354	2.38064	-0.213099	-3.5249	1.21601	1.54413	0	0	0	Peptidyl-prolyl cis-trans isomerase FKBP4	2
YWHAE seq: 143 - 153 no mod	0	0.909346	1.21654	0.553249	1.2577	0.540419	1.3065	0.348357	-0.676121	0.753251	14-3-3 protein epsilon	2
ALB seq: 438 - 452 no mod	0	0.53301	0.752292	0.599555	0.969114	0.817328	1.33752	0.436103	0.0650366	0.737964	Serum albumin	2
DSG2 seq: 262 - 275 no mod	0	2.07752	0.737373	0.52704	1.15738	1.48244	0.504205	-0.920135	0.745066	-0.0228352	Desmoglein-2	2
EPB41L3 pS409	0	1.14336	0.452741	0.499552	1.71295	1.05742	0.453079	0.569585	0.604681	-0.0464727	Band 4.1-like protein 3	2
SRRM1 pS560 pS562	0	1.01992	0.0641308	0.22178	1.77379	0.942525	0.50803	0.753865	0.878394	0.28625	Serine/arginine repetitive matrix protein 1	2
EEF1A2 seq: 248 - 255 no mod	0	2.17495	1.75039	0.53667	1.67552	0.309148	1.2488	-0.499427	-1.44124	0.712135	Elongation factor 1-alpha 2	2
AHSG seq: 312 - 317 no mod	0	0.558237	0.708331	-0.0428605	1.50719	0.457381	1.27638	0.94895	-0.25095	1.31924	Alpha-2-HS-glycoprotein	2
RPL27A seq: 95 - 105 no mod	0	0.912492	1.54826	1.18547	1.32271	0.502075	1.43091	0.410219	-1.04619	0.245447	60S ribosomal protein L27a	2
NCL seq: 334 - 342 no mod	0	0.854836	1.05869	1.15425	0.94391	0.799921	1.51549	0.0890747	-0.258765	0.361236	Nucleolin	2
DKC1 pS451 pS453	0	1.15497	0.79618	0.678933	1.60293	1.24279	0.447351	0.447967	0.446612	-0.231582	H/ACA ribonucleoprotein complex subunit 4	2
SRRM1 pT581 pS583	0	1.01039	0.514162	0.50613	1.64189	1.0772	0.580899	0.631501	0.563035	0.0747688	Serine/arginine repetitive matrix protein 1	2
PRCC pS157 pS159	0	1.56675	0.476842	1.00297	2.21548	1.28262	-0.193156	0.64873	0.805777	-1.19613	Proline-rich protein PRCC	2
CTPS1 pS571 pS573	0	0.285322	1.0045	0.139112	1.99178	1.41637	-0.0963353	1.70646	0.411868	-0.235447	CTP synthase 1	2
PRDX4 seq: 201 - 208 no mod	0	1.27589	1.57688	1.20123	1.33229	0.926405	1.07462	0.0563992	-0.650473	-0.126602	Peroxiredoxin-4	2
ANKS1A pS663	0	2.46683	0.882116	1.23151	1.51839	1.07693	0.746762	-0.94844	0.194816	-0.484753	Ankyrin repeat and SAM domain-containing protein 1A	2
CTPS1 seq: 565 - 591 + Phospho (ST); Phospho (Y)	0	0.289091	1.00987	0.156555	1.99555	1.42014	-0.0684243	1.70646	0.410269	-0.224979	CTP synthase 1	2
NPM1 seq: 268 - 273 no mod	0	0.0504009	1.4369	0.889779	1.56516	0.465871	1.34668	1.51476	-0.971031	0.456904	Nucleophosmin	2
CCNL2 pS369	0	1.80811	-1.63529	-1.22102	-0.248697	0.711631	9.41186	-2.05681	0	0	Cyclin-L2	2
RXRA seq: 5 - 25 + Phospho (ST)	0	1.36515	-0.656502	3.90875	4.99019	-2.63012	-0.164373	0	0	0	Retinoic acid receptor RXR-alpha	2
TPR seq: 367 - 387 + Phospho (ST)	0	0.661054	0.376366	0.660224	1.29607	0.943593	1.18138	0.63502	0.567227	0.521156	Nucleoprotein TPR	2
ALB seq: 500 - 508 no mod	0	0.744697	0.467853	-0.130918	1.62599	0.633568	1.18712	0.881295	0.165714	1.31804	Serum albumin	2
RPS6 seq: 120 - 131 no mod	0	1.95994	2.09453	1.40459	1.47284	0.524622	1.21723	0	-1.56991	-0.187361	40S ribosomal protein S6	2
EBAG9 pS36	0	2.00188	1.50944	1.43385	1.24058	1.05014	1.18066	-0.761292	-0.459305	-0.253192	Receptor-binding cancer antigen expressed on SiSo cells	2
ZNF687 pS1057	0	0.469796	6.06761	-2.7109	-0.239696	0.976486	3.10972	-0.709493	0	0	Zinc finger protein 687	2
ESF1 pS663	0	0.49146	0.336565	0.829563	1.14023	1.55693	0.791047	0.648774	1.22036	-0.0385158	ESF1 homolog	2
SRRM1 pS549 pS551	0	1.17472	0.319709	0.605351	1.72079	1.08364	0.684712	0.546066	0.763931	0.0793608	Serine/arginine repetitive matrix protein 1	2
DOCK7 pS1432	0	1.60005	0.782687	0.857727	1.59779	0.412756	1.49921	-0.00226152	-0.369932	0.641481	Dedicator of cytokinesis protein 7	2
EBAG9 pS36	0	2.03839	1.59087	1.37273	1.07032	1.08402	1.3683	-0.968069	-0.506849	-0.00443355	Receptor-binding cancer antigen expressed on SiSo cells	2
CIT seq: 1937 - 1951 + Phospho (ST)	0	0.694244	0.670024	-0.110014	1.10736	1.21196	1.20627	0.413115	0.541935	1.31628	Citron Rho-interacting kinase	2
AHNAK pT5824	0	0.875574	0.385834	1.58462	1.00001	0.504002	2.04347	0.124439	0.118168	0.458849	Neuroblast differentiation-associated protein AHNAK	2
KRT12 seq: 343 - 349 no mod	0	1.05324	0.216139	0.780967	1.11258	0.914766	1.52429	0.059339	0.698628	0.743319	Keratin, type I cytoskeletal 12	2
EFHD2 seq: 63 - 78 + Phospho (ST)	0	-0.404945	8.24704	-1.21962	-0.577887	0.727185	0.381915	0	0	0	EF-hand domain-containing protein D2	2
BCLAF1 seq: 256 - 271 + 2 Phospho (ST)	0	1.21432	0.0722267	0.413104	1.76404	1.01493	0.801068	0.549724	0.942704	0.387965	Bcl-2-associated transcription factor 1	2
SMTN seq: 271 - 287 + Phospho (ST)	0	0.171103	2.89366	1.86763	-0.931407	2.30953	2.22375	-1.10251	-0.584137	0.356122	Smoothelin	2
NCL seq: 325 - 333 no mod	0	0.384585	1.21159	1.21407	1.40137	0.662822	1.56457	1.01679	-0.548772	0.350496	Nucleolin	2
ATF2 pS112	0	0.848257	1.16026	1.02495	1.22415	1.08771	1.91459	0	0	0	Cyclic AMP-dependent transcription factor ATF-2	2
ESF1 pS657 pS663	0	0.506425	1.53442	1.53592	1.7794	1.76291	0.84505	0	0	-0.690871	ESF1 homolog	2
KIAA1671 seq: 1224 - 1234 + Phospho (ST)	0	1.25174	0.314336	1.30367	1.31779	0.895498	1.43251	0.0660498	0.581162	0.128833	Uncharacterized protein KIAA1671	2
NCK1 seq: 82 - 103 + Phospho (ST)	0	0.951991	0.291496	0.2352	1.04366	0.845092	1.76795	0.0916656	0.553597	1.53275	Cytoplasmic protein NCK1	2
CLDN3 pS209	0	1.44294	1.07532	1.56119	0.812649	1.06931	1.78718	-0.630293	-0.00600575	0.22599	Claudin-3	2
OSBP seq: 186 - 212 + Phospho (ST)	0	2.29162	0.725998	0.611777	1.93018	1.04042	0.717487	-0.361431	0.314419	0.105711	Oxysterol-binding protein 1	2
TPD52 pS176	0	2.85444	1.95903	2.84679	0.663484	0.903636	2.141	-2.19096	-1.05539	-0.705789	Tumor protein D52	2
SRRM1 pT572 pT574	0	1.38871	0.674804	0.774713	1.84443	1.20343	0.660511	0.455725	0.528622	-0.114202	Serine/arginine repetitive matrix protein 1	2
HSPA4 seq: 737 - 748 + Oxidation (M)	0	2.24143	2.53617	-0.434953	1.56927	2.05176	0.111613	-0.672157	-0.48441	0.546566	Heat shock 70 kDa protein 4	2
SRRM1 pS560 pS562	0	1.17675	0.489809	0.613078	1.85838	1.19857	0.677236	0.681635	0.708758	0.0641578	Serine/arginine repetitive matrix protein 1	2
FASN seq: 317 - 326 no mod	0	1.25217	2.349	0.984094	1.35868	0.679019	1.74976	0	-1.66998	0.765662	Fatty acid synthase	2
PDE5A pS86	0	3.37196	-0.352814	1.03545	3.45907	0.372454	-0.0658652	0.0871071	0.725268	-1.10131	cGMP-specific 3',5'-cyclic phosphodiesterase	2
FLNB seq: 2476 - 2495 + Phospho (ST)	0	3.58813	2.05072	0.925896	1.34342	0.841837	1.60725	-2.2447	-1.20888	0.681351	Filamin-B	2
ALB seq: 258 - 264 no mod	0	0.887531	1.09639	0.153488	1.92777	0.644666	1.24423	1.04024	-0.451728	1.09074	Serum albumin	2
SOX13 seq: 301 - 314 + Phospho (ST)	0	1.65378	-0.204522	-1.0863	1.97575	-1.32501	7.49237	0.321974	-1.12049	0	Transcription factor SOX-13	2
CAPZA1 seq: 20 - 37 no mod	0	3.04987	1.23283	0.575233	1.25557	0.742871	0.919801	0	0	0	F-actin-capping protein subunit alpha-1	2
RPL27 seq: 85 - 93 no mod	0	1.01946	1.78383	1.51153	1.54304	0.868616	1.48648	0.523577	-0.915213	-0.0250515	60S ribosomal protein L27	2
FARP1 seq: 417 - 438 + 2 Phospho (ST)	0	2.33563	2.67268	0.96721	2.23498	2.4793	-0.904981	-0.100651	0	-1.87219	FERM, RhoGEF and pleckstrin domain-containing protein 1	2
NCL seq: 363 - 370 no mod	0	1.16388	1.29838	0.511281	1.39416	0.882499	1.65363	0.230278	-0.41588	1.14235	Nucleolin	2
ATP5A1 seq: 134 - 149 no mod	0	1.11765	2.17291	1.65674	1.40767	0.754705	1.79444	0.290016	-1.4182	0.137701	ATP synthase subunit alpha, mitochondrial	2
PRDX1 seq: 159 - 168 no mod	0	1.69279	1.68747	0.709707	1.89169	0.925218	1.14242	0.198892	-0.762253	0.432711	Peroxiredoxin-1	2
CLK1 pS140	0	2.35976	0.614683	0.601796	1.60499	1.27125	1.1375	-0.75477	0.656566	0.535706	Dual specificity protein kinase CLK1	2
CD2AP pS224	0	-1.16877	1.91674	2.57923	-0.185377	0.879782	2.80522	0.983397	0	0.225987	CD2-associated protein	2
NME1 seq: 7 - 18 no mod	0	0.360674	1.9038	0.975717	1.07117	0.374361	1.82222	0.710496	0	0.846499	Nucleoside diphosphate kinase A	2
CIAO1 seq: 128 - 154 no mod	0	-0.392101	2.90476	3.70464	-1.89577	3.25178	2.0099	-1.50367	0	0	Probable cytosolic iron-sulfur protein assembly protein CIAO1	2
KRT18 seq: 371 - 381 no mod	0	2.09807	1.62513	-0.158718	0.317409	2.01108	2.3521	0	0	0	Keratin, type I cytoskeletal 18	2
SRP72 seq: 618 - 645 + 3 Phospho (ST)	0	2.32481	2.32705	1.692	1.92067	1.43083	0.785177	-0.404136	-0.896218	-0.906819	Signal recognition particle subunit SRP72	2
FOXK1 seq: 416 - 430 + Oxidation (M); 2 Phospho (ST)	0	0.931829	1.13662	1.42168	1.46932	1.22286	1.48541	0.537495	0.0862425	0.0637258	Forkhead box protein K1	2
PRDX2 seq: 128 - 135 no mod	0	0.624156	1.62602	1.41289	1.26615	1.12282	1.79564	0.641993	-0.503194	0.382745	Peroxiredoxin-2	2
SMAP2 seq: 210 - 226 + Phospho (ST)	0	3.50903	1.91064	0.675697	2.25996	1.43421	0.493143	-1.24907	-0.47643	-0.182554	Stromal membrane-associated protein 2	2
MAP4K5 seq: 431 - 454 + Phospho (ST)	0	0.475669	1.02963	0.545874	1.03251	1.33795	1.82735	0.556838	0.308316	1.28147	Mitogen-activated protein kinase kinase kinase kinase 5	2
CTU2 pS419	0	1.04527	1.42368	1.52024	0.441451	1.70639	2.05142	-0.603822	0.282716	0.531185	Cytoplasmic tRNA 2-thiolation protein 2	2
MDH2 seq: 92 - 104 no mod	0	1.54104	2.01108	1.09654	1.74643	0.80182	1.69256	0.205383	-1.20926	0.596014	Malate dehydrogenase, mitochondrial	2
ARFGAP2 pS432	0	1.45433	1.54732	0.91889	1.16352	1.35944	1.74777	-0.290814	-0.187884	0.828877	ADP-ribosylation factor GTPase-activating protein 2	2
SRRM2 seq: 1856 - 1862 + Phospho (ST)	0	2.27784	0.440646	0.867793	2.10888	1.04196	1.12924	-0.168959	0.60131	0.26145	Serine/arginine repetitive matrix protein 2	2
PRKD2 seq: 195 - 208 + Phospho (ST)	0	1.92713	2.20062	2.24921	2.74118	1.32798	0.237141	0.814051	-0.872639	-2.01207	Serine/threonine-protein kinase D2	2
SVIL seq: 850 - 867 + Phospho (ST)	0	0.376096	0.892936	0.212744	1.48408	1.65141	1.23654	1.10798	0.758477	1.02379	Supervillin	2
MAP4 pS507	0	5.21197	1.86938	1.41811	2.86373	0.669564	0.845933	-2.34825	-1.19982	-0.572175	Microtubule-associated protein 4	2
EEF1D pT147 pS162	0	5.43254	0.221158	0.413398	1.12246	0.833529	0.2862	0	0.612372	-0.127198	Elongation factor 1-delta	2
PDCD4 pS457	0	1.31167	1.24334	1.86727	1.16182	1.51046	1.75957	-0.149844	0.26712	-0.107702	Programmed cell death protein 4	2
MAP3K2 seq: 329 - 348 + Phospho (ST)	0	1.34096	0.893924	1.065	1.29588	1.44079	1.71397	-0.0450738	0.546865	0.648976	Mitogen-activated protein kinase kinase kinase 2	2
ZNRF2 pS135	0	0.550089	1.22317	0.534129	2.04806	1.32196	1.08706	1.49797	0.0987965	0.552928	E3 ubiquitin-protein ligase ZNRF2	2
ENO1 seq: 222 - 228 no mod	0	1.67765	1.68975	1.33021	2.06346	1.0669	1.34527	0.385812	-0.622854	0.0150558	Alpha-enolase	2
TAGAP_HUMAN seq: 56 - 65 + Oxidation (M)	0	2.82741	1.62513	-0.158718	0.317409	2.01108	2.3521	0	0	0		2
SVIL pS221	0	1.11128	0.76542	2.02718	0.555214	1.52866	2.41374	-0.556069	0.763236	0.386555	Supervillin	2
AMPD2 pS100	0	2.35928	2.7163	1.3715	0.710784	1.28915	2.54967	-1.6485	-1.42715	1.17817	AMP deaminase 2	2
EIF3E pS399	0	1.00672	0.861032	2.41277	1.30643	1.38204	1.9229	0.299719	0.521011	-0.489867	Eukaryotic translation initiation factor 3 subunit E	2
PA2G4 seq: 34 - 62 no mod	0	5.49327	-0.0600455	0.212722	4.07811	0.293916	-0.459483	0	0.353962	-0.672205	Proliferation-associated protein 2G4	2
PCBP1 seq: 178 - 200 + Phospho (ST)	0	4.36523	2.43053	2.09822	2.15532	-0.427043	2.94034	-2.2099	-2.85757	0.842121	Poly(rC)-binding protein 1	2
RPS6 seq: 233 - 243 + 2 Phospho (ST)	0	1.41724	0.270864	0.993827	1.9691	1.40209	1.30122	0.551859	1.13123	0.307395	40S ribosomal protein S6	2
PRDX2 seq: 111 - 119 no mod	0	1.63704	1.14084	0.871471	2.05426	0.916292	1.70651	0.417218	-0.224543	0.835041	Peroxiredoxin-2	2
FOXK1 pS416 pS420	0	0.672936	1.25113	1.60402	1.59061	1.36822	1.72174	0.917674	0.11708	0.117718	Forkhead box protein K1	2
MMACHC pS275 pS279	0	1.22278	0.989209	1.03272	2.27252	1.68898	0.725932	1.04974	0.699775	-0.306786	Methylmalonic aciduria and homocystinuria type C protein	2
ETV5 pS425	0	1.2129	0.61823	1.28426	1.82873	1.44769	1.41582	0.615829	0.829464	0.131561	ETS translocation variant 5	2
SPDEF pS308	0	1.2129	0.603761	1.28426	1.82873	1.44769	1.41582	0.615829	0.843933	0.131561	SAM pointed domain-containing Ets transcription factor	2
SFRP2 seq: 286 - 291 + Phospho (ST)	0	1.2129	0.629784	1.28426	1.82873	1.44769	1.41582	0.615829	0.81791	0.131561	Secreted frizzled-related protein 2	2
POLH pS380	0	1.2129	0.38952	1.55522	1.82873	1.44769	1.41582	0.615829	1.05817	-0.139399	DNA polymerase eta	2
NCL seq: 411 - 420 no mod	0	1.26559	1.01985	1.20155	1.72094	1.15254	1.82774	0.455349	0.132699	0.626186	Nucleolin	2
AHCTF1 seq: 1209 - 1225 + Phospho (ST)	0	1.10553	4.06269	0.458258	0.536729	3.30642	0.565902	-0.568805	0	0.107644	Protein ELYS	2
MDH2 seq: 177 - 185 no mod	0	1.70833	1.69927	1.14319	1.83958	1.05764	1.91036	0.131242	-0.641638	0.767162	Malate dehydrogenase, mitochondrial	2
CHERP seq: 817 - 838 + 2 Phospho (ST)	0	2.42731	0.584346	0.832076	2.34626	1.37831	1.09263	-0.081051	0.793961	0.260558	Calcium homeostasis endoplasmic reticulum protein	2
FOXK1 pS416 pS420	0	1.06916	0.742686	1.47237	1.55055	1.35656	1.91428	0.481394	0.613872	0.441908	Forkhead box protein K1	2
FAM103A1 pS36	0	1.04331	1.0242	0.224033	1.62917	2.33393	0.872709	0.58586	1.30973	0.648676	RNMT-activating mini protein	2
HSPB1 pS15	0	3.52573	2.70531	2.30027	2.07713	1.11567	1.67366	-1.4486	-1.58964	-0.626607	Heat shock protein beta-1	2
PRDX1 seq: 111 - 120 no mod	0	1.87257	1.63467	1.10265	2.32853	1.1368	1.45447	0.455957	-0.497866	0.35182	Peroxiredoxin-1	2
CTPS1 seq: 571 - 591 + 2 Phospho (ST)	0	2.95424	1.31596	0.783843	2.87837	1.804	0.377987	-0.0758695	0.48804	-0.405856	CTP synthase 1	2
AHNAK pS570	0	3.2653	-0.508536	1.12226	3.26443	-0.205794	3.25027	-0.000878379	0	0	Neuroblast differentiation-associated protein AHNAK	2
ARPP19 seq: 102 - 109 + Phospho (ST)	0	-0.214523	10.9592	-1.22274	0.414859	0.998304	0.0763376	0	0	0	cAMP-regulated phosphoprotein 19	2
SRRM2 pS1320	0	4.24092	0.653547	1.36388	3.09736	1.25951	1.46114	-1.14356	0.605965	0.0972594	Serine/arginine repetitive matrix protein 2	2
AHNAK pS511	0	7.645	2.86314	-0.0509583	7.60936	-0.311895	-1.22079	0	-3.17504	-1.16983	Neuroblast differentiation-associated protein AHNAK	2
CHD4 seq: 306 - 338 + 2 Phospho (ST)	0	5.71498	1.39659	1.32496	2.06476	2.83916	-0.727188	0	0	0	Chromodomain-helicase-DNA-binding protein 4	2
USP14 pS143	0	7.24025	0.320791	-1.92438	4.84126	0.52143	0.988813	-2.39898	0.200638	2.91319	Ubiquitin carboxyl-terminal hydrolase 14	2
TKT seq: 556 - 594 no mod	0	10.4158	0.788572	0.0232021	2.21705	1.1226	2.14932	0	0	2.12612	Transketolase	2
TBC1D22A pS132	0	10.9316	2.10703	0.488466	9.59157	-0.813777	-2.95705	0	0	0	TBC1 domain family member 22A	2
SRRM2 pS2702 pS2706	0	-0.739179	-2.71273	-3.30331	-1.20024	-0.228647	-1.31163	-0.461056	0	1.99168	Serine/arginine repetitive matrix protein 2	3
CN159_HUMAN pS9 pS13	0	-0.696299	-3.25148	-3.44255	-1.29412	-0.518547	-1.89821	-0.597821	2.73293	1.54434		3
DPYSL2 pS522	0	-2.56027	-1.57358	-1.91257	-1.01283	-0.820551	-1.68833	1.54744	0.753025	0.224239	Dihydropyrimidinase-related protein 2	3
CCSER1 seq: 8 - 14 + Phospho (ST)	0	-3.42771	-3.07417	-3.0863	2.22163	0.734547	-4.47412	5.64935	0	-1.38782	Serine-rich coiled-coil domain-containing protein 1	3
ZC3H13 pT263 pS265	0	-1.27397	-1.76783	-1.1456	-0.853997	-1.3771	-0.459058	0.419974	0.390729	0.686544	Zinc finger CCCH domain-containing protein 13	3
HSPA9 seq: 469 - 485 no mod	0	-2.25818	0.707145	-2.87557	0.127257	-4.23365	-1.05346	2.38544	0	1.82211	Stress-70 protein, mitochondrial	3
NDRG2 pS338	0	-1.58795	-1.22201	-0.805418	-0.539897	-0.918984	-1.18515	1.04805	0.303023	-0.379729	Protein NDRG2	3
NUCKS1 pS181	0	-2.13091	-1.4476	-0.834062	-1.39403	-0.455842	-0.594971	0.736887	0.991754	0.239091	Nuclear ubiquitous casein and cyclin-dependent kinase substrate 1	3
CHMP3 pS200	0	-1.19222	-0.178576	-3.32664	-0.738463	0.0809726	-1.5918	0.453754	0	1.73484	Charged multivesicular body protein 3	3
TLE1 seq: 282 - 300 + Phospho (ST)	0	-1.11516	-1.4429	-0.941407	-0.832204	-0.51591	-0.941638	0.282953	0.92699	-0.00023145	Transducin-like enhancer protein 1	3
GPATCH8 seq: 721 - 745 + Phospho (ST)	0	-1.25545	-1.86415	-0.649801	-0.364319	-0.356081	-1.56216	0.891136	1.50807	-0.912355	G patch domain-containing protein 8	3
FAM83H pS936	0	-1.80325	-0.629298	-1.61031	-1.6941	-0.262162	-0.281442	0.109152	0.367136	1.32886	Protein FAM83H	3
MSL2 seq: 343 - 362 + Phospho (ST)	0	-2.18259	-1.19329	-0.840082	-1.57303	-0.529899	-0.121857	0.609556	0.663392	0.718225	E3 ubiquitin-protein ligase MSL2	3
CDK13 pS437 pS439	0	-2.96044	-1.84319	-1.95509	-0.660799	-0.387633	-1.10402	2.29965	1.45556	0.851076	Cyclin-dependent kinase 13	3
RPS6 seq: 234 - 243 + 2 Phospho (ST)	0	-1.40515	-0.221469	-0.952539	-0.33515	-0.653171	-1.79443	1.07	0	0	40S ribosomal protein S6	3
RBBP6 pS1179	0	-2.47023	-0.688798	-0.646489	-1.22859	-0.50545	-0.279126	1.24163	0.183348	0.367363	E3 ubiquitin-protein ligase RBBP6	3
PCBP1 seq: 244 - 268 + Gln->pyro-Glu (N-term Q); Phospho (ST)	0	-1.1213	-0.440326	-1.4153	-0.872376	-0.0706947	-1.06485	0.248926	0.369631	0.350442	Poly(rC)-binding protein 1	3
RAB11FIP1 seq: 498 - 520 + Phospho (ST)	0	-1.09885	-1.67632	-2.64905	-1.20188	-0.158449	-0.566106	-0.103035	1.51787	2.08295	Rab11 family-interacting protein 1	3
ADD3 seq: 664 - 684 + Phospho (ST)	0	-0.864529	-1.06763	-1.38587	-0.784543	-0.576933	-0.559746	0.0799863	0.490694	0.826123	Gamma-adducin	3
AHNAK pS5841	0	-2.12217	-1.51665	-0.863676	-1.39216	-0.725641	0.204261	0.730012	0.791011	1.06794	Neuroblast differentiation-associated protein AHNAK	3
FLNA pS1459	0	-0.897194	-1.80472	-1.90914	0.0268999	-0.374412	-1.55386	0.924094	1.4303	0.355288	Filamin-A	3
LZTS2 pS570	0	-1.02616	-0.923969	-0.853012	-0.754097	-0.513279	-0.601713	0.272059	0.41069	0.251299	Leucine zipper putative tumor suppressor 2	3
HSPA5 seq: 47 - 60 no mod	0	-1.76543	-0.813734	-0.608598	-0.717391	-0.390505	-0.213883	0	0.423229	0.394715	78 kDa glucose-regulated protein	3
NOP56 seq: 511 - 534 + Phospho (ST)	0	-1.16034	-1.33543	-1.04759	-1.99596	-0.241981	0.39516	-0.835614	1.09345	1.44275	Nucleolar protein 56	3
MAP4K5 seq: 333 - 350 + Phospho (ST)	0	-1.82179	-0.533297	-0.767924	-1.22545	-0.797594	0.0816584	0.596337	0	0.849583	Mitogen-activated protein kinase kinase kinase kinase 5	3
SEC16A seq: 1872 - 1879 + Phospho (ST)	0	1.34407	-0.176407	-5.26331	0.427185	-1.05837	-1.15892	-0.916885	-0.881964	4.10439	Protein transport protein Sec16A	3
NUCKS1 pS181	0	-1.94698	-1.38123	-0.508287	-1.16817	-0.262479	-0.322492	0.778809	1.11875	0.185794	Nuclear ubiquitous casein and cyclin-dependent kinase substrate 1	3
SNRNP70 pS226	0	0.0795012	-2.3626	-4.51022	0.23722	-0.891959	-1.09743	0.157718	1.47064	3.41279	U1 small nuclear ribonucleoprotein 70 kDa	3
AHNAK seq: 5726 - 5744 + 2 Phospho (ST)	0	-0.853823	-2.3134	-0.599922	-0.0211848	-1.18682	-0.533297	0.832638	1.12658	0.0666245	Neuroblast differentiation-associated protein AHNAK	3
SHANK2 seq: 41 - 64 + Phospho (ST)	0	-0.950639	-1.27182	-0.210334	-0.744102	-0.543827	-0.407006	0.206537	0.727991	-0.196672	SH3 and multiple ankyrin repeat domains protein 2	3
ARHGEF16 pS107	0	-1.72193	-0.863123	-0.34693	-1.67646	-0.31201	0.29986	0.0454724	0.551113	0.646791	Rho guanine nucleotide exchange factor 16	3
H1FX pS31	0	-0.144231	-1.24268	-0.820786	0.25834	-0.541422	-1.38993	0.402571	0.701256	-0.569147	Histone H1x	3
MATR3 pS188	0	-2.42407	-0.457001	-1.02663	-1.0101	-0.596972	-0.0646405	1.41397	-0.13997	0.961994	Matrin-3	3
ZNF185 seq: 463 - 482 + Phospho (ST)	0	-2.68192	-2.55433	-0.570282	-1.041	-0.89998	0.360905	1.64091	1.65435	0.931187	Zinc finger protein 185	3
NDRG2 pT330 pS332	0	-1.35368	-0.933557	-0.992928	-0.494377	-0.128476	-0.947701	0.859305	0.805081	0.0452275	Protein NDRG2	3
TBX2 pS401	0	-2.43867	-0.5854	-0.687097	-0.776218	-0.362636	-0.40946	1.66245	0.222764	0.277637	T-box transcription factor TBX2	3
WDHD1 pS868	0	-2.4719	-0.50066	-0.908349	-0.936526	-0.70194	-0.00764101	1.53537	0	0.900708	WD repeat and HMG-box DNA-binding protein 1	3
NUMA1 pS1862	0	-1.17933	-1.24643	0.202485	-0.735066	-0.489872	-0.293448	0.444262	0.756556	-0.495933	Nuclear mitotic apparatus protein 1	3
SENP3 pS188	0	-2.45007	-0.980263	-1.64489	-0.486791	-0.669883	-0.314309	1.96328	0.31038	1.33058	Sentrin-specific protease 3	3
NUCKS1 pS181	0	-1.24527	-1.39321	-0.807146	-0.561777	-0.383803	-0.520055	0.683491	1.0094	0.287091	Nuclear ubiquitous casein and cyclin-dependent kinase substrate 1	3
SRRM1 pT872 pS874	0	-1.43912	-0.415227	-1.15763	-0.945534	-0.0949501	-0.377752	0.493585	0.320277	0.77988	Serine/arginine repetitive matrix protein 1	3
GTF2I seq: 674 - 702 + Phospho (ST)	0	-1.28491	-1.00927	-0.562897	-0.76226	0.0580978	-0.713397	0.522651	1.06737	-0.150499	General transcription factor II-I	3
TMPO pS66 pS67	0	-1.92195	-0.448658	0.0447356	-1.19223	-0.213763	-0.0103753	0.729723	0.234895	-0.0551109	Lamina-associated polypeptide 2, isoform alpha	3
AHNAK seq: 5724 - 5744 + Phospho (ST)	0	-0.325033	-1.31441	-0.635648	-0.462795	-0.899712	-0.0457879	-0.137763	0.414701	0.58986	Neuroblast differentiation-associated protein AHNAK	3
CTNND1 pS268	0	-0.759559	-0.879243	-1.14521	-0.338663	-0.359395	-0.709179	0.420895	0.519848	0.43603	Catenin delta-1	3
AHNAK seq: 5724 - 5744 + 2 Phospho (ST)	0	-1.02181	-1.70969	-0.721452	-0.189287	-0.925192	-0.267352	0.832526	0.784496	0.4541	Neuroblast differentiation-associated protein AHNAK	3
GTF2I seq: 674 - 702 + Phospho (ST)	0	-1.17693	-1.18642	-0.526321	-0.959463	0.0891792	-0.494014	0.217469	1.2756	0.0323069	General transcription factor II-I	3
NUMA1 pS2077	0	-1.12257	-1.60064	-0.440473	-0.297364	-0.383322	-0.673847	0.825207	1.21732	-0.233374	Nuclear mitotic apparatus protein 1	3
TPM4 seq: 56 - 69 no mod	0	-2.23175	0.0204263	-0.456208	-0.662211	-0.55112	-0.0913507	1.56954	-0.571546	0.364857	Tropomyosin alpha-4 chain	3
ANP32A seq: 21 - 28 no mod	0	0.770775	-3.17867	-1.89493	8.58479	-3.03053	-3.82796	0	0	0	Acidic leucine-rich nuclear phosphoprotein 32 family member A	3
OCIAD1 pS108	0	-1.11082	-1.24358	0.106341	-0.567922	-0.735342	0.0321849	0.542896	0.508234	-0.0741561	OCIA domain-containing protein 1	3
SMC4 seq: 13 - 38 + Phospho (ST)	0	-0.17985	-1.22499	-0.861517	0.204552	-0.798335	-0.658	0.384402	0.426654	0.203516	Structural maintenance of chromosomes protein 4	3
FAM21B seq: 448 - 467 + Phospho (ST)	0	-1.42424	-1.05745	0.136349	-1.12102	-0.607239	0.478357	0.303222	0.450212	0.342007	WASH complex subunit FAM21B	3
PRC1 pT481	0	-0.12586	-1.02471	-0.782364	0.113748	-0.609753	-0.747609	0.239607	0.41496	0.0347551	Protein regulator of cytokinesis 1	3
SIPA1L1 seq: 1248 - 1259 + Phospho (ST)	0	-1.05221	-0.624852	-0.36667	-0.669639	-0.263771	-0.296507	0.382575	0.361081	0.0701626	Signal-induced proliferation-associated 1-like protein 1	3
NUCKS1 pT179 pS181	0	-1.62679	-1.04579	-0.392259	-0.458805	-0.218036	-0.521259	1.16798	0.82775	-0.129	Nuclear ubiquitous casein and cyclin-dependent kinase substrate 1	3
SMC4 pS28	0	-0.0997363	-1.06752	-0.826174	0.0876688	-0.753845	-0.481158	0.187405	0.313671	0.345016	Structural maintenance of chromosomes protein 4	3
SNX1 pS188	0	-0.754172	-5.61021	-2.14291	-0.176289	-0.242936	-0.655616	0.577883	5.36728	1.48729	Sorting nexin-1	3
CAP2 seq: 294 - 314 + Phospho (ST)	0	-1.08151	-0.808184	-0.802206	-0.321988	-0.0912679	-0.277251	0	0.716916	0.524954	Adenylyl cyclase-associated protein 2	3
AHNAK pS5731	0	-0.2891	-1.31711	-0.347064	-0.259554	-0.884684	0.0767256	0.029546	0.432421	0.42379	Neuroblast differentiation-associated protein AHNAK	3
BCL11B seq: 369 - 390 + 2 Phospho (ST)	0	-0.687203	-0.610121	-0.602062	-0.0342313	-0.0107675	-1.00214	0.652972	0.599354	-0.400076	B-cell lymphoma/leukemia 11B	3
POTEI seq: 729 - 739 no mod	0	-1.48829	-0.00491067	-0.482318	-0.0546089	-0.978304	-0.00402586	1.43368	-0.973393	0.478293	POTE ankyrin domain family member I	3
SNRPD3 seq: 9 - 29 no mod	0	-2.33736	0.197794	-2.03731	1.72927	-4.67309	-0.525932	4.06663	0	1.51138	Small nuclear ribonucleoprotein Sm D3	3
LMO7 seq: 1591 - 1604 + Phospho (ST)	0	-0.279899	-1.37038	-2.88385	0.0380878	0.239019	-1.30907	0.317987	1.6094	1.57478	LIM domain only protein 7	3
AHNAK pS216	0	-2.19388	-1.51821	0.319444	-0.731322	-0.472348	0.194388	1.46256	1.04586	-0.125056	Neuroblast differentiation-associated protein AHNAK	3
TRPV3 pS374	0	-1.67156	-0.0498664	0.043465	-0.354705	-0.375342	-0.279138	1.31686	-0.325476	-0.322603	Transient receptor potential cation channel subfamily V member 3	3
NSFL1C seq: 137 - 156 + Phospho (ST)	0	-1.83944	0.146663	-1.06951	0.236656	-0.74083	-0.478978	2.07609	-0.887492	0.590535	NSFL1 cofactor p47	3
LRRFIP1 seq: 118 - 134 + Phospho (ST)	0	-1.28181	-1.52182	-1.45984	-0.427328	-0.12445	-0.42152	0.854482	1.39737	1.03832	Leucine-rich repeat flightless-interacting protein 1	3
HERC2 pS2928	0	-1.64093	0.254402	-0.407501	-0.525292	0.426673	-0.036953	0	0	0	E3 ubiquitin-protein ligase HERC2	3
TRIP11 pS1891	0	-1.048	-0.293393	-0.703697	-0.960946	-0.5807	0.461476	0.0870576	0	1.16517	Thyroid receptor-interacting protein 11	3
SRRM1 seq: 870 - 888 + Phospho (ST)	0	-1.39669	-0.17409	-0.354132	-0.690972	-0.161502	-0.082598	0.705718	0.0125885	0.271534	Serine/arginine repetitive matrix protein 1	3
PHLDB1 pS419	0	-0.0130066	-0.967922	-1.02277	0.0980136	-0.0603292	-0.9679	0.11102	0.907592	0.0548695	Pleckstrin homology-like domain family B member 1	3
NSRP1 seq: 15 - 47 + Phospho (ST)	0	-2.55367	0.116207	-0.972177	0.324986	0.190729	0.0636297	0	0	1.03581	Nuclear speckle splicing regulatory protein 1	3
RPS3 seq: 202 - 227 + Phospho (ST)	0	-1.97077	0.487562	0.233013	-1.01124	-0.470099	0.106566	0.959525	0	-0.126448	40S ribosomal protein S3	3
CDC42EP4 seq: 269 - 297 + Phospho (ST)	0	-1.36515	0.11142	-0.0335197	-0.844307	0.148887	-0.18353	0.520844	0.0374672	-0.15001	Cdc42 effector protein 4	3
STMN1 pS25	0	-0.87139	-1.68194	-1.0018	0.2017	-0.420379	-0.596413	1.07309	1.26156	0.405387	Stathmin	3
TMPO seq: 345 - 356 + Phospho (ST)	0	-1.08434	-0.939661	-0.474858	-0.330647	0.230218	-0.713358	0.753698	1.16988	-0.2385	Lamina-associated polypeptide 2, isoform alpha	3
EIF4EBP1 seq: 20 - 56 + 2 Phospho (ST)	0	0.0202451	0.256866	-1.25282	0.851663	-0.461114	-1.14724	0	0	0.105574	Eukaryotic translation initiation factor 4E-binding protein 1	3
AHNAK pS511	0	-0.498952	-1.71166	0.0193848	0.0666355	-0.858898	-0.0126746	0.565587	0.852764	-0.0320594	Neuroblast differentiation-associated protein AHNAK	3
PPP1R12A pS445	0	-1.03859	-0.902219	-1.24277	-0.731914	0.0840854	-0.144326	0.306672	0.986305	1.09845	Protein phosphatase 1 regulatory subunit 12A	3
NUCKS1 pS181	0	0.155804	-1.37341	-0.567168	0.318607	-0.680559	-0.428741	0.162803	0.692851	0.138427	Nuclear ubiquitous casein and cyclin-dependent kinase substrate 1	3
BUD13 pS271	0	-1.33894	-0.407435	-0.489775	-0.754055	-0.230723	0.195021	0.584888	0.176711	0.684796	BUD13 homolog	3
UBXN7 pS288	0	-1.63851	-0.470412	-0.436305	-0.502555	0.000236857	-0.281708	1.13595	0.470649	0.154597	UBX domain-containing protein 7	3
MTMR4 seq: 627 - 641 + Phospho (ST)	0	-1.30196	-1.22995	-1.59777	-0.0209044	-0.238121	-0.514406	1.28106	0.991825	1.08336	Myotubularin-related protein 4	3
CHAMP1 seq: 457 - 470 + Phospho (ST)	0	-0.38677	-1.63654	-0.112548	-0.54315	-0.375701	0.156303	-0.156381	1.26084	0.268851	Chromosome alignment-maintaining phosphoprotein 1	3
ZFP36L2 pS490	0	-2.4984	0.504	-1.00949	-0.461703	0.141587	0.40423	0	0	1.41372	Zinc finger protein 36, C3H1 type-like 2	3
HDAC2 pS394	0	-1.18016	-0.134542	-0.121904	-0.638325	-0.212998	0.066021	0.541837	0	0.187925	Histone deacetylase 2	3
AHNAK seq: 5726 - 5744 + Phospho (ST)	0	-0.267471	-1.30758	-0.111891	-0.115414	-0.651304	0.0448536	0.152057	0.656276	0.156745	Neuroblast differentiation-associated protein AHNAK	3
NUF2 pS247	0	-0.677196	-1.0716	-1.14789	0.291635	-0.458393	-0.539421	0.968831	0.613208	0.608472	Kinetochore protein Nuf2	3
NFATC2IP pS204	0	-2.05875	-1.06746	-0.678274	-0.95215	0.148522	0.104681	1.1066	1.21598	0.782955	NFATC2-interacting protein	3
RBM23 pS149	0	-1.27332	-1.43372	-0.897804	-0.343102	-0.424888	0.0964747	0.930219	1.00883	0.994278	Probable RNA-binding protein 23	3
SHROOM2 pS413	0	0.335959	-0.0709986	-1.74373	0.738162	0.336091	-1.7412	0.402203	0.407089	0.00253361	Protein Shroom2	3
IRS1 pS1078	0	0.240848	-1.13656	-1.16625	0.503748	-0.0643906	-1.10401	0.2629	1.07217	0.0622373	Insulin receptor substrate 1	3
BCLAF1 pS512	0	-1.62903	-0.776962	-0.310188	-0.774416	-0.165999	0.295478	0.854619	0.610964	0.605665	Bcl-2-associated transcription factor 1	3
PPP1R12A seq: 442 - 456 + Phospho (ST)	0	-1.12256	-1.07455	-1.33631	-0.629117	0.115355	-0.111263	0.493439	1.1899	1.22505	Protein phosphatase 1 regulatory subunit 12A	3
ZBTB17 seq: 113 - 136 + Phospho (ST)	0	-0.396022	-1.24857	-0.415774	-0.0437933	-0.20093	-0.358553	0.352229	1.04764	0.0572206	Zinc finger and BTB domain-containing protein 17	3
SIPA1L1 seq: 174 - 197 + Phospho (ST)	0	-2.23288	0.217386	0.221876	-1.46197	0.932766	0.289575	0.770902	0	0.067699	Signal-induced proliferation-associated 1-like protein 1	3
ATAD2B seq: 73 - 91 + Phospho (ST)	0	-2.51673	-0.0906971	0.245127	-0.773264	-1.02394	0.75793	1.74346	0	0.512803	ATPase family AAA domain-containing protein 2B	3
RALBP1 seq: 27 - 43 + Phospho (ST)	0	-1.26606	-0.555343	-0.352855	-0.408657	0.0359903	-0.194347	0.8574	0.591333	0.158508	RalA-binding protein 1	3
MCM2 pS139	0	-2.00085	-0.236769	-0.815221	-0.334355	-0.250127	0.0113862	1.6665	0	0.826607	DNA replication licensing factor MCM2	3
WDR46 pS41	0	-1.49805	-2.64168	-3.32493	1.53542	-1.38197	-0.698204	3.03348	1.25971	2.62673	WD repeat-containing protein 46	3
AHNAK seq: 5780 - 5812 + 2 Phospho (ST)	0	0.357224	-1.4633	-1.72918	-0.176662	-0.206601	0.200769	0	0	1.92995	Neuroblast differentiation-associated protein AHNAK	3
ZC3H13 pS242	0	-0.368366	-1.04365	-0.14823	-0.288843	-0.131119	-0.116805	0.0795228	0.912528	0.0314253	Zinc finger CCCH domain-containing protein 13	3
SRSF9 pS211	0	-1.29963	-0.786178	-0.585196	-0.588865	0.0832575	-0.0295535	0.710762	0.869435	0.555643	Serine/arginine-rich splicing factor 9	3
EEF1D pS162	0	-1.84578	-0.203123	-0.674645	-0.0153584	-0.343911	-0.23639	1.83042	0	0.438255	Elongation factor 1-delta	3
HDAC2 pS394	0	-1.17332	-0.582648	-0.0490574	-0.552529	-0.133552	0.17978	0.620789	0.449096	0.228837	Histone deacetylase 2	3
NFATC2IP seq: 231 - 263 + Phospho (ST)	0	-0.880037	-1.53015	-0.279948	-0.821509	0.332154	0.926775	0.0585274	0	1.20672	NFATC2-interacting protein	3
KRT18 pS18	0	-1.67471	-1.07045	-0.725841	-0.665619	0.101902	0.0805084	1.00909	1.17235	0.806349	Keratin, type I cytoskeletal 18	3
NUMA1 pS1991 pT2000	0	-0.995361	-0.878624	-0.67654	0.116746	0.0304382	-0.628324	1.11211	0.909062	0.0482164	Nuclear mitotic apparatus protein 1	3
HSP90AA1 seq: 300 - 314 no mod	0	-1.18983	-0.586137	-0.0367465	-0.543354	-0.125242	0.188562	0.646473	0.460894	0.225309	Heat shock protein HSP 90-alpha	3
MSH6 seq: 4 - 22 + Phospho (ST)	0	-1.82741	-1.86056	-0.60071	0.0109677	0.0328498	-0.521553	1.83838	1.89341	0.0791577	DNA mismatch repair protein Msh6	3
ZNF652 seq: 54 - 66 + Phospho (Y)	0	0.708713	-1.33445	-0.103736	0.220715	-0.850639	0.204807	-0.487997	0.483813	0.308542	Zinc finger protein 652	3
STMN1 pS63	0	-0.888579	-2.41149	-1.53097	0.532947	-0.406495	-0.549395	1.42153	2.00499	0.981575	Stathmin	3
BCLAF1 pS512	0	-1.44809	-0.680189	-0.139294	-0.838132	0.0303038	0.385737	0.609958	0.710492	0.525031	Bcl-2-associated transcription factor 1	3
SRSF9 pS211	0	-1.36199	-0.647169	-0.726534	-0.56621	0.160408	-0.015724	0.795775	0.807578	0.71081	Serine/arginine-rich splicing factor 9	3
FAM91A1 seq: 826 - 838 + Phospho (ST)	0	0.115497	-2.63922	-0.913269	-0.53132	0.0818417	0.0369271	-0.646817	2.72106	0.950196	Protein FAM91A1	3
BCLAF1 pS658	0	-1.42477	-0.441306	-0.00650488	-0.680765	-0.139525	0.414319	0.744009	0.301781	0.420824	Bcl-2-associated transcription factor 1	3
STMN2 seq: 120 - 129 no mod	0	-0.22305	-1.66171	-1.75086	0.532629	-0.224089	-0.709772	0.755679	1.43762	1.04109	Stathmin-2	3
STMN1 seq: 86 - 95 no mod	0	-0.22305	-1.66171	-1.75086	0.532629	-0.224089	-0.709772	0.755679	1.43762	1.04109	Stathmin	3
NAP1L4 seq: 108 - 138 + Phospho (ST)	0	-1.08828	-0.0235255	-0.665061	-0.650318	0.131636	0.41848	0	0	1.08354	Nucleosome assembly protein 1-like 4	3
IQGAP3 seq: 1424 - 1436 + Phospho (ST)	0	-1.07113	-1.92093	-1.18731	-0.279335	-0.333103	0.216061	0.791791	1.58783	1.40337	Ras GTPase-activating-like protein IQGAP3	3
SRSF3 seq: 12 - 28 no mod	0	-1.29534	-0.902711	-0.392592	-0.811624	-0.279278	0.702399	0.483716	0.623432	1.09499	Serine/arginine-rich splicing factor 3	3
USP1 pS327	0	0.983703	-2.97059	-0.964128	1.37372	-0.548539	-1.19831	0.390016	2.42205	-0.234181	Ubiquitin carboxyl-terminal hydrolase 1	3
MYH14 pS1969	0	-1.5295	-1.19494	-0.568735	-0.266681	0.410904	0.137834	0	1.60584	0.70657	Myosin-14	3
NCL pT76	0	-0.710466	-0.764154	0.484435	0.358942	-0.3644	-0.315075	1.06941	0.399755	-0.79951	Nucleolin	3
MAGI3 seq: 835 - 859 + Phospho (ST)	0	-0.45708	-1.03696	0.215153	-0.00733656	-0.540307	0.228548	0.449743	0.496651	0.013395	Membrane-associated guanylate kinase, WW and PDZ domain-containing protein 3	3
MCM4 seq: 114 - 149 + Phospho (ST)	0	0.240724	-0.580655	-4.12489	-0.866124	0.444637	0.0640386	0	0	4.18893	DNA replication licensing factor MCM4	3
MCM2 pS139	0	-1.18658	-0.754062	-0.514663	0.0726793	-0.229459	-0.130345	1.25926	0.524603	0.384318	DNA replication licensing factor MCM2	3
SRRM2 pS2702 pS2706	0	-0.501032	-1.50605	-3.35925	-0.280176	0.139056	-0.140627	0.220855	1.6451	3.21863	Serine/arginine repetitive matrix protein 2	3
C9orf142 pS152	0	-1.5008	-1.16243	-0.301566	-0.867272	0.0784137	0.520591	0.633527	1.24084	0.822157	Uncharacterized protein C9orf142	3
AHNAK seq: 5748 - 5765 + Phospho (ST)	0	-0.461901	-1.85298	-0.285543	0.30719	-0.446878	-0.113084	0.769091	1.4061	0.17246	Neuroblast differentiation-associated protein AHNAK	3
FIP1L1 seq: 488 - 506 + Phospho (ST)	0	-1.86837	0.144408	-0.777479	-0.860558	-0.161625	0.64394	1.00782	0	1.42142	Pre-mRNA 3'-end-processing factor FIP1	3
MYOF pS174	0	-0.66682	-0.210971	-0.778233	-0.377484	-0.160037	0.327	0.289336	0.0509344	1.10523	Myoferlin	3
DENND4C seq: 1040 - 1059 + Phospho (ST)	0	-1.19468	-0.713202	-0.716028	0.0941988	-0.274334	-0.0192123	1.28888	0.438868	0.696816	DENN domain-containing protein 4C	3
PRRC2C pT2673	0	-0.185921	-0.319717	-1.93525	-0.391083	0.364097	-0.147469	-0.205162	0.683815	1.78778	Protein PRRC2C	3
SHROOM2 pS1036	0	-0.442065	-0.339209	-1.2294	0.0304501	0.838432	-1.0264	0.472515	1.17764	0.203002	Protein Shroom2	3
BRIP1 seq: 988 - 995 + Phospho (ST)	0	-1.1245	-1.34115	-0.669948	-0.173383	0.29712	-0.274613	0.951117	1.63827	0.395335	Fanconi anemia group J protein	3
RGPD3 pS1535	0	-1.23056	-0.235468	0.454292	-0.545448	-0.0413652	0.446213	0.685114	0.194103	-0.0080789	RanBP2-like and GRIP domain-containing protein 3	3
AHNAK seq: 172 - 181 + Phospho (ST)	0	0.176556	-1.11415	0.0678625	0.362906	-0.515537	0.0141145	0.18635	0.598609	-0.053748	Neuroblast differentiation-associated protein AHNAK	3
TMPO seq: 151 - 173 + 2 Phospho (ST)	0	-2.52263	-2.4847	-0.994104	0.990438	0.111111	0.523306	0	2.59581	1.51741	Lamina-associated polypeptide 2, isoform alpha	3
NUCKS1 pS19	0	-1.6503	-1.34606	-0.0970463	-0.258897	0.0549645	0.0722811	1.3914	1.40103	0.169327	Nuclear ubiquitous casein and cyclin-dependent kinase substrate 1	3
NUCKS1 pS19	0	-1.6503	-1.34606	-0.0970463	-0.258897	0.0549645	0.0722811	1.3914	1.40103	0.169327	Nuclear ubiquitous casein and cyclin-dependent kinase substrate 1	3
C9orf142 pS148	0	-0.802313	-1.21061	-1.00585	0.135207	-0.099651	-0.146826	0.93752	1.11096	0.85902	Uncharacterized protein C9orf142	3
AGFG1 pS181	0	-0.333929	-1.00232	-1.02458	0.752373	-0.324442	-0.533385	1.0863	0.677879	0.491193	Arf-GAP domain and FG repeat-containing protein 1	3
THRAP3 seq: 678 - 688 + Phospho (ST)	0	-1.19215	-0.318844	0.328317	-0.57345	0.0313346	0.444597	0.6187	0.350179	0.11628	Thyroid hormone receptor-associated protein 3	3
MSH6 seq: 129 - 140 + Phospho (ST)	0	-1.32956	-0.348279	-0.495594	-0.0231918	0.619931	-0.684429	1.30637	0.96821	-0.188836	DNA mismatch repair protein Msh6	3
STMN1 pS16	0	-1.13078	-1.728	-1.65926	0.343347	-0.234111	-0.186554	1.47412	1.49389	1.4727	Stathmin	3
LMNB1 seq: 398 - 407 + Phospho (ST)	0	-1.47688	-0.754983	-0.449567	-0.0198822	0.832973	-0.156861	0	1.58796	0.292706	Lamin-B1	3
PPP1R12A seq: 443 - 456 + Phospho (Y)	0	-0.507214	-0.57121	-1.13369	-0.0458544	0.334726	-0.347253	0.46136	0.905936	0.786433	Protein phosphatase 1 regulatory subunit 12A	3
REPS1 seq: 270 - 286 + Phospho (ST)	0	-1.21833	-0.219742	0.000139782	-0.75286	0.0318878	0.666923	0.465467	0.25163	0.666783	RalBP1-associated Eps domain-containing protein 1	3
SLC9A3R1 seq: 288 - 331 + Oxidation (M); Phospho (ST)	0	-0.191523	0.108245	-1.65542	-1.35134	0.39974	0.320505	0	0.291495	1.97592	Na(+)/H(+) exchange regulatory cofactor NHE-RF1	3
PPP1R12A seq: 443 - 456 + Phospho (ST)	0	-0.49924	-0.564349	-1.12311	-0.0458544	0.336929	-0.339511	0.453386	0.901278	0.783597	Protein phosphatase 1 regulatory subunit 12A	3
SIPA1L1 pS1433	0	-0.452482	-0.785319	-0.595869	-0.529799	-0.08365	0.568414	-0.0773168	0.701669	1.16428	Signal-induced proliferation-associated 1-like protein 1	3
FIP1L1 pS492 pS500	0	-1.39979	-0.627045	0.0256966	-0.421687	0.0787975	0.298943	0.978102	0.705842	0.273246	Pre-mRNA 3'-end-processing factor FIP1	3
LARP1 seq: 620 - 642 + Phospho (ST)	0	-1.1944	0.0225735	-0.174352	-0.334124	0.278168	0.0309025	0.860279	0.255594	0.205254	La-related protein 1	3
XRCC1 pS241	0	0.0555199	-1.03384	-0.411335	0.565325	-0.196581	-0.36355	0.509805	0.837262	0.0477849	DNA repair protein XRCC1	3
NCAPH2 pS284	0	0.65613	-1.0082	-1.01546	0.782304	-0.256626	-0.50817	0.126175	0.751572	0.507289	Condensin-2 complex subunit H2	3
KIAA1598 seq: 485 - 505 + Phospho (ST)	0	0.27152	0.0399547	-6.21124	5.76201	-0.781605	0.987823	0	0	0	Shootin-1	3
TNKS1BP1 seq: 492 - 520 + 2 Phospho (ST)	0	1.09122	-2.70796	-1.66617	-0.533915	0.0462532	0.528999	-1.62513	2.75421	2.19517	182 kDa tankyrase-1-binding protein	3
CDK13 seq: 861 - 873 + Phospho (ST)	0	-0.308744	-1.00409	-0.791151	0.388865	-0.166284	-0.177274	0.697609	0.837801	0.613877	Cyclin-dependent kinase 13	3
STMN1 pS16	0	-0.923361	-1.67041	-1.61967	0.317971	-0.201388	-0.0617037	1.24133	1.46902	1.55796	Stathmin	3
CPNE3 seq: 126 - 139 no mod	0	-1.37336	0.659984	0.358106	-0.629141	-0.110438	0.790126	0	0	0.43202	Copine-3	3
NPM1 pS70	0	-0.44319	-0.525441	-7.42826	1.25798	4.04319	3.23697	0	0	0	Nucleophosmin	3
SHROOM2 seq: 644 - 662 + Phospho (ST)	0	-1.01576	-0.479369	-2.25606	0.654848	0.562964	-1.13304	1.67061	1.04233	1.12302	Protein Shroom2	3
AHNAK pS4986	0	-0.446002	-2.27307	0.282738	0.0472325	-0.619018	0.685223	0.493235	1.65405	0.402484	Neuroblast differentiation-associated protein AHNAK	3
ZNF652 seq: 54 - 66 + Phospho (ST)	0	0.712487	-1.36201	-0.0690678	0.370076	-0.603281	0.353343	-0.342411	0.758725	0.422411	Zinc finger protein 652	3
EML3 pS176	0	-1.18129	-0.608998	0.276053	-0.696998	0.190656	0.634521	0.484295	0.799655	0.358468	Echinoderm microtubule-associated protein-like 3	3
MYOM2 seq: 1157 - 1162 + Phospho (ST)	0	0.035183	-1.99317	-2.43528	-0.824977	2.09688	3.38883	0	0	0	Myomesin-2	3
H2AFZ seq: 86 - 92 no mod	0	-1.23477	-0.232192	-0.493228	0.0155087	-0.43166	0.564883	1.25028	-0.199468	1.05811	Histone H2A.Z	3
EEF1B2 pS106	0	-1.23198	-1.00522	-0.673744	0.354328	0.209082	-0.396727	1.58631	1.21431	0.277018	Elongation factor 1-beta	3
CCDC88C pS1887	0	-1.89159	-2.08128	-0.257174	-0.370091	-0.0728109	0.61442	1.5215	2.00847	0.871594	Protein Daple	3
PHLDB1 pS563	0	-0.120003	-1.16703	-0.940894	0.349318	0.150169	-0.290968	0.469321	1.3172	0.649926	Pleckstrin homology-like domain family B member 1	3
WDHD1 pS383	0	-2.46449	-0.366632	-0.707885	0.637611	1.12882	0.75746	0	0	1.46534	WD repeat and HMG-box DNA-binding protein 1	3
PRPF31 seq: 445 - 471 + 2 Phospho (ST)	0	-1.16625	-1.92291	-0.509373	0.116913	0.293544	-0.181432	1.28317	2.21645	0.327941	U4/U6 small nuclear ribonucleoprotein Prp31	3
SIPA1L1 seq: 205 - 227 + Phospho (ST)	0	-1.57467	-0.884922	-0.681426	-0.52273	0.121808	0.637903	1.05194	1.00673	1.31933	Signal-induced proliferation-associated 1-like protein 1	3
TRAM1 seq: 349 - 367 + Phospho (ST)	0	0	0	0	0	0	0	3.00938	-3.28505	0.759093	Translocating chain-associated membrane protein 1	3
NUCKS1 seq: 176 - 186 + 2 Phospho (ST)	0	-0.50625	-0.764127	-0.111782	0.518538	0.165401	-0.428208	1.02479	0.929529	-0.316426	Nuclear ubiquitous casein and cyclin-dependent kinase substrate 1	3
NFYA pS326	0	-1.17122	-0.918957	-0.41007	-0.0900948	-0.135032	0.879263	1.08113	0	1.28933	Nuclear transcription factor Y subunit alpha	3
SRRM2 seq: 2114 - 2129 + Oxidation (M); 2 Phospho (ST)	0	-0.802061	-0.117961	0.6052	0.810834	0.66549	-1.20208	1.6129	0.783452	-1.80728	Serine/arginine repetitive matrix protein 2	3
SF3B2 pT780	0	-1.75687	-0.409329	-1.13052	0.0221956	0.277866	0.341786	1.77907	0	1.4723	Splicing factor 3B subunit 2	3
CHAMP1 pS308 pS319	0	-1.80915	-1.3527	-0.0847614	-0.286914	0.238627	0.352909	1.52224	1.59133	0.437671	Chromosome alignment-maintaining phosphoprotein 1	3
RPS6KB1 seq: 444 - 459 + Phospho (ST)	0	-2.11377	-0.698317	1.06281	-0.685433	-0.0596401	1.05527	1.42834	0.638677	-0.00754307	Ribosomal protein S6 kinase beta-1	3
CHAMP1 pS308 pS319	0	-1.40943	-1.14692	-0.0653518	-0.275374	0.215622	0.401401	1.13406	1.36255	0.466753	Chromosome alignment-maintaining phosphoprotein 1	3
C11orf84 seq: 239 - 263 + Phospho (ST)	0	-2.4541	-0.861693	-1.45696	-0.0714019	0.0986466	0.329397	2.38269	0.96034	1.78636	Uncharacterized protein C11orf84	3
EEF1B2 pS106	0	-1.1525	-1.01827	-0.774818	0.406986	0.281573	-0.329509	1.55948	1.29984	0.44531	Elongation factor 1-beta	3
CHD3 pS1601 pS1605	0	-1.66176	-1.17372	-0.0630815	0.219331	0.945565	0.145867	0	2.11928	0.208948	Chromodomain-helicase-DNA-binding protein 3	3
TPI1 seq: 213 - 225 no mod	0	-1.03567	0.246501	-0.853007	3.88047	-5.00441	-1.32691	4.91614	0	0	Triosephosphate isomerase	3
SMARCC1 pS328 pS330	0	-0.525617	0.220857	-0.402086	0.68921	0.274876	-0.544652	1.21483	0.0540196	-0.142567	SWI/SNF complex subunit SMARCC1	3
NUCKS1 pS19	0	-0.944932	-0.57976	0.138255	0.189781	0.127289	0.104485	1.13471	0.707048	-0.0337703	Nuclear ubiquitous casein and cyclin-dependent kinase substrate 1	3
NUCKS1 pS19	0	-1.17051	-0.767379	0.165469	0.40845	0.124218	-0.107044	1.57896	0.891597	-0.272513	Nuclear ubiquitous casein and cyclin-dependent kinase substrate 1	3
ZCRB1 pS155	0	-1.88765	0.00686203	-1.50431	0.768982	0.648901	0.670216	0	0	2.17453	Zinc finger CCHC-type and RNA-binding motif-containing protein 1	3
ANKRD34A pS247	0	-2.2161	0.340873	0.782569	-0.0550667	0.459598	1.57115	0	0	0	Ankyrin repeat domain-containing protein 34A	3
PPP2R5D pS573	0	-0.353456	-0.506283	-0.730418	-0.346352	0.0634898	0.740917	0.00710362	0.569773	1.47134	Serine/threonine-protein phosphatase 2A 56 kDa regulatory subunit delta isoform	3
CLNS1A pS102	0	-0.893038	-0.246913	-0.48363	0.216428	0.135255	0.180652	1.10947	0.382168	0.664283	Methylosome subunit pICln	3
HIST3H2BB seq: 59 - 73 + 2 Oxidation (M)	0	-1.6752	0.29966	0.567721	-0.533574	0.416258	0.653367	1.14163	0.116598	0.0856461	Histone H2B type 3-B	3
ARGLU1 pS77	0	-1.01713	-0.185029	0.122424	-0.397177	0.398101	0.579398	0.619952	0.583131	0.456975	Arginine and glutamate-rich protein 1	3
CDK1 pT14 pY15	0	-0.712026	-0.998501	-0.264981	0.38899	0.46489	-0.271514	1.10102	1.46339	-0.0065322	Cyclin-dependent kinase 1	3
CTR9 pT925	0	-1.02445	-0.863514	-0.0659264	-0.00400164	0.358867	0.227658	1.02045	1.22238	0.293585	RNA polymerase-associated protein CTR9 homolog	3
ZC3HC1 pS359 pS370	0	0.122021	-0.617238	-0.0826896	0.577294	0.391566	-0.360225	0.455274	1.0088	-0.277535	Nuclear-interacting partner of ALK	3
ANKRD34A pS461	0	-1.08294	-1.14804	0.129375	-0.465032	0.207238	0.882501	0.617907	1.35528	0.753126	Ankyrin repeat domain-containing protein 34A	3
SRRM2 pS508 pS510	0	0.219034	-1.22821	-0.144122	1.33676	0.567484	0.51201	0	0	0	Serine/arginine repetitive matrix protein 2	3
MCM2 pS139	0	-0.673498	-0.660496	-0.17969	0.529616	0.114921	0.0145208	1.20311	0.775418	0.194211	DNA replication licensing factor MCM2	3
NCOA3 pS214	0	-1.49989	-0.343335	0.0107749	0.222862	0.339772	0.123719	1.72275	0.683107	0.112944	Nuclear receptor coactivator 3	3
CDK18 pS12	0	-2.08279	0.00547827	0.481709	-0.511918	0.137454	1.06767	1.57088	0.131976	0.585956	Cyclin-dependent kinase 18	3
KRT19 seq: 254 - 265 no mod	0	-0.495077	0.16171	0.296506	0.0252016	-0.707256	1.40068	0.520278	-0.868965	1.10417	Keratin, type I cytoskeletal 19	3
TNKS1BP1 pS1029	0	0.461992	-1.41465	-0.3986	-1.06168	0.499702	0.520788	0	1.91435	0.919388	182 kDa tankyrase-1-binding protein	3
PPP6R3 pS617	0	-0.141326	-0.935335	-0.105739	1.11392	0.148983	-0.532122	1.25525	1.08432	-0.426384	Serine/threonine-protein phosphatase 6 regulatory subunit 3	3
UNG pS23	0	-0.685236	-0.799418	-0.631159	-0.218586	0.278039	0.675022	0.46665	1.07746	1.30618	Uracil-DNA glycosylase	3
SCRIB seq: 1575 - 1615 + Phospho (ST)	0	-1.17947	0.346205	-1.13012	-0.361559	0.637029	1.01687	0	0	2.14699	Protein scribble homolog	3
PLEC seq: 4361 - 4383 + Phospho (ST)	0	-1.25023	-0.804469	-0.274005	1.07766	0.842851	1.92926	0	0	0	Plectin	3
HNRNPK pS216	0	-1.22295	-0.244186	0.0143725	-0.0629271	0.335403	0.489486	1.16002	0.579589	0.475114	Heterogeneous nuclear ribonucleoprotein K	3
ZC3H4 seq: 1265 - 1292 + 2 Phospho (ST)	0	-1.80201	0.0591804	0.462041	-0.0463432	0.773531	0.392435	1.75567	0	-0.0696069	Zinc finger CCCH domain-containing protein 4	3
UBL4A pS90	0	-1.19463	-1.65778	0.326108	-0.266801	0.18788	0.847123	0.927825	1.84566	0.521014	Ubiquitin-like protein 4A	3
CEP170B pS1179	0	-0.210012	-0.921591	-0.673567	0.22185	0.0986023	0.456452	0.431862	1.02019	1.13002	Centrosomal protein of 170 kDa protein B	3
SRRM2 seq: 1078 - 1089 + Gln->pyro-Glu (N-term Q); Phospho (ST)	0	-1.54187	-0.0786362	-0.880587	0.527012	0.262899	0.0116956	2.06888	0.341536	0.892282	Serine/arginine repetitive matrix protein 2	3
ZC3H4 seq: 1265 - 1292 + 2 Phospho (ST)	0	-1.34321	-0.515741	0.278928	-0.213098	0.617989	0.414328	1.13011	1.13373	0.1354	Zinc finger CCCH domain-containing protein 4	3
CENPT pS397	0	0.574503	-1.64424	-0.667646	1.09982	-0.36433	0.0986515	0.525314	1.27991	0.766297	Centromere protein T	3
C9orf142 pS148	0	-0.880864	-1.15754	-0.480126	0.508765	0.253269	0.129245	1.38963	1.41081	0.60937	Uncharacterized protein C9orf142	3
SVIL pS221	0	-0.526722	-0.500966	0.47469	-0.40613	0.177764	1.15713	0.120592	0.67873	0.682442	Supervillin	3
TPI1 pS58	0	-0.72164	0.454486	0.454063	-0.7516	0.617977	1.07847	-0.0299597	0.163492	0.624402	Triosephosphate isomerase	3
KRT8 seq: 317 - 328 no mod	0	-0.925603	0.551024	0.262547	-0.13621	-0.105031	1.18684	0.789393	-0.656055	0.924293	Keratin, type II cytoskeletal 8	3
TBC1D30 seq: 111 - 131 + Phospho (ST)	0	-0.343313	-1.9892	-0.369944	0.43642	0.0467826	0.469622	0.779733	2.03599	0.839566	TBC1 domain family member 30	3
CDK18 pT152	0	0.0911455	0.0210634	-1.48307	0.544665	0.367991	0.0425999	0.45352	0.346928	1.52567	Cyclin-dependent kinase 18	3
CDK3 pT14	0	0.0911455	0.0210634	-1.48307	0.544665	0.367991	0.0425999	0.45352	0.346928	1.52567	Cyclin-dependent kinase 3	3
KRT8 seq: 317 - 328 no mod	0	-1.09495	0.502473	0.156833	-0.172837	-0.105696	1.23447	0.922112	-0.608169	1.07763	Keratin, type II cytoskeletal 8	3
STMN1 pS16 pS25	0	-0.472298	-0.85552	-0.308966	0.66498	0.421533	-0.121963	1.13728	1.27705	0.187003	Stathmin	3
HNRNPK pS216	0	-1.12481	-0.240523	0.733502	-0.105439	0.342559	0.728776	1.01937	0.583082	-0.00472623	Heterogeneous nuclear ribonucleoprotein K	3
CHAMP1 seq: 280 - 301 + Phospho (ST)	0	-0.667611	-0.894188	0.18342	-0.305928	0.271201	1.00521	0.361683	1.16539	0.821792	Chromosome alignment-maintaining phosphoprotein 1	3
RB1CC1 seq: 641 - 655 + Phospho (ST)	0	-0.381795	-1.65759	-0.702124	0.703346	0.358694	-0.0869978	1.08514	2.01629	0.615127	RB1-inducible coiled-coil protein 1	3
LAMTOR1 seq: 48 - 60 + Phospho (ST)	0	0.118059	-1.058	-1.20862	0.812926	-0.0820088	0.244249	0.694867	0.975991	1.45287	Ragulator complex protein LAMTOR1	3
CPNE3 seq: 126 - 139 no mod	0	-1.43507	0.794387	0.34321	0.176928	0.427917	1.01251	0	0	0.669301	Copine-3	3
ZFYVE20 seq: 208 - 227 + 2 Phospho (ST)	0	0.131929	-1.29904	1.07133	1.55923	-0.0481822	0.16915	1.4273	0	-0.90218	Rabenosyn-5	3
SRRM2 seq: 1878 - 1885 + 2 Phospho (ST)	0	-0.835166	-1.02743	0.568163	1.00806	0.149706	-0.082158	1.84322	1.17714	-0.650321	Serine/arginine repetitive matrix protein 2	3
STC2 seq: 274 - 301 + Phospho (ST)	0	-2.59937	-2.19567	1.26149	1.19709	0.992832	2.42346	0	0	1.16196	Stanniocalcin-2	3
CABL1_HUMAN seq: 284 - 289 + Phospho (ST)	0	-2.29538	0.29049	1.42636	-0.958045	1.02868	1.06507	1.33734	0.738191	-0.361285		3
ZC3H13 seq: 316 - 330 + 2 Phospho (ST)	0	-0.312599	-1.00017	-0.667364	0.910995	-0.00262982	0.238237	1.22359	0.997542	0.905601	Zinc finger CCCH domain-containing protein 13	3
STMN1 pS16 pS25	0	-0.171155	-0.56743	-0.450248	1.2166	0.46046	-0.0125258	1.38776	0	0.437723	Stathmin	3
ERBB2IP seq: 1077 - 1095 + Gln->pyro-Glu (N-term Q); Phospho (ST)	0	0	0	0	0	0	0	0	2.31346	0	Protein LAP2	3
DOCK7 seq: 896 - 916 + Phospho (ST)	0	-0.340677	-1.73629	-0.449237	1.40258	0.113887	-0.358319	1.74326	1.85017	0.0909178	Dedicator of cytokinesis protein 7	3
PUM2 pS587	0	-1.75341	-0.152471	-0.247273	-0.337045	0.325312	1.18665	1.41636	0.477783	1.43392	Pumilio homolog 2	3
ATAD2 seq: 335 - 346 + Phospho (ST)	0	0.190293	0.132689	-0.282318	0.770151	1.00402	-0.569785	0.579858	0.871331	-0.287467	ATPase family AAA domain-containing protein 2	3
MCM3 seq: 701 - 724 + Oxidation (M); Phospho (ST); Phospho (Y)	0	-0.62474	-0.646081	0.163968	0.849405	0.399973	-0.0334875	1.47415	1.04605	-0.197456	DNA replication licensing factor MCM3	3
RBM15 pT32	0	-2.29538	0.29049	1.42636	-0.873175	1.02868	1.06507	1.42221	0.738191	-0.361285	Putative RNA-binding protein 15	3
CHAMP1 seq: 441 - 456 + 2 Phospho (ST)	0	-0.0510354	-0.813877	0.245077	0.302924	0.47597	0.457311	0.353959	1.28985	0.212234	Chromosome alignment-maintaining phosphoprotein 1	3
RNF20 seq: 126 - 142 + Phospho (ST)	0	-0.181557	-0.548195	0.1387	0.881173	0.322972	0.0402101	1.06273	0.871168	-0.0984898	E3 ubiquitin-protein ligase BRE1A	3
UNG seq: 51 - 73 + 2 Phospho (ST)	0	-1.04477	-0.0203408	-1.00286	2.54292	0.380751	1.25739	0	0.401092	0	Uracil-DNA glycosylase	3
CGN pS332	0	-1.68234	0.275296	0.0616533	-0.0993438	0.379785	0.978376	1.583	0.104489	0.916722	Cingulin	3
IRS1 seq: 328 - 353 + Phospho (ST)	0	-0.147909	-0.826051	-0.1652	0.316546	0.704146	0.278983	0.464455	1.5302	0.444183	Insulin receptor substrate 1	3
MYL6 seq: 80 - 94 no mod	0	-1.30144	0.114923	-0.300305	0.402542	-0.101688	0.999994	1.70399	-0.216611	1.3003	Myosin light polypeptide 6	3
POGZ seq: 1322 - 1341 + Phospho (ST)	0	0	0	0	0	0	0	2.60413	0	0	Pogo transposable element with ZNF domain	3
CDK11A pS271	0	0.265506	-3.65319	-1.41975	0.822679	1.12062	-0.639778	0.557173	4.77381	0.77997	Cyclin-dependent kinase 11A	3
SRRM2 seq: 2114 - 2129 + Phospho (ST)	0	-1.13774	-0.267988	0.408854	0.113168	0.40817	0.836368	1.25091	0.676159	0.427514	Serine/arginine repetitive matrix protein 2	3
PLEC pS1732	0	-1.56599	-1.4326	-0.860829	1.50932	-0.598852	0.480495	3.07531	0.833749	1.34132	Plectin	3
PRPF4B seq: 427 - 440 + 3 Phospho (ST)	0	0.141651	-0.0484124	-0.00888023	1.1354	0.716749	-0.121416	0.993744	0	0	Serine/threonine-protein kinase PRP4 homolog	3
SLC9A3R1 seq: 288 - 331 + Oxidation (M); 2 Phospho (ST)	0	-1.72243	0.942822	-1.17531	-0.228494	1.37847	0.476347	1.49394	0	1.65166	Na(+)/H(+) exchange regulatory cofactor NHE-RF1	3
NOLC1 pS698	0	-1.28827	-0.41656	0.285907	-0.0412575	0.807677	0.642674	1.24701	1.22424	0.356766	Nucleolar and coiled-body phosphoprotein 1	3
RANBP2 pS1456	0	-0.00655414	-0.723076	-0.515565	0.0646088	0.719205	0.629644	0.0711629	1.44228	1.14521	E3 SUMO-protein ligase RanBP2	3
TNS3 seq: 774 - 792 + Phospho (ST)	0	-1.68621	-1.40634	-0.30178	0.277295	0.560568	1.57145	1.96351	0	1.87323	Tensin-3	3
LASP1 seq: 131 - 153 + Phospho (ST)	0	0.390608	-0.214938	-0.0177109	0.322646	0.0161926	1.09375	-0.067962	0.23113	1.11146	LIM and SH3 domain protein 1	3
PDHA2 seq: 287 - 300 + 2 Phospho (ST)	0	0	0	0	0	0	0	2.92835	0	0	Pyruvate dehydrogenase E1 component subunit alpha, testis-specific form, mitochondrial	3
RBM15 seq: 666 - 681 + 2 Phospho (ST)	0	-0.297726	-0.265643	-0.0344679	0.80071	0.427485	0.247101	1.09844	0.693128	0.281569	Putative RNA-binding protein 15	3
HEATR6 seq: 630 - 645 + Phospho (ST)	0	0.0981884	-1.13244	-0.0976615	0.814921	0.353779	0.328949	0.716732	1.48622	0.426611	HEAT repeat-containing protein 6	3
DOCK7 seq: 896 - 916 + Phospho (ST)	0	0.108991	-1.33468	-0.324802	1.32832	0.291044	-0.113922	1.21932	1.62572	0.210879	Dedicator of cytokinesis protein 7	3
SVIL pT852	0	-0.286896	-0.158833	-0.925853	0.276936	0.86279	0.374419	0.563832	1.02162	1.30027	Supervillin	3
OSBPL11 pS189	0	-0.695173	-0.343852	0.0969349	0.119524	0.37374	1.02917	0.814697	0.717592	0.932235	Oxysterol-binding protein-related protein 11	3
MCM3 seq: 701 - 724 + Oxidation (M); 2 Phospho (ST)	0	-0.53448	-0.571228	0.792815	0.930616	0.486551	0.121672	1.4651	1.05778	-0.671143	DNA replication licensing factor MCM3	3
MYL9 seq: 18 - 35 + Phospho (ST)	0	0.106665	0.28249	-0.50365	0.357321	0.372091	0.865081	0.250655	0	1.36873	Myosin regulatory light polypeptide 9	3
CHAMP1 pS476	0	-0.46897	-0.598533	0.366374	0.370876	0.491897	0.687285	0.839846	1.09043	0.32091	Chromosome alignment-maintaining phosphoprotein 1	3
KIAA1598 pS506	0	0.604602	-0.503238	0.00867636	1.13556	0.409494	0.0110182	0.530959	0.912732	0.00234183	Shootin-1	3
SF3B1 seq: 214 - 231 + 2 Phospho (ST)	0	-0.41366	-0.514566	0.138299	0.592795	0.626468	0.337466	1.00645	1.14103	0.199167	Splicing factor 3B subunit 1	3
PPP1R12A pS862 pS871	0	-0.226296	-0.53103	0.0585529	1.22065	1.37499	-0.083485	1.44695	0	-0.142038	Protein phosphatase 1 regulatory subunit 12A	3
NCL seq: 611 - 624 no mod	0	-0.651718	0.429607	0.325044	-0.0983996	0.497785	1.16578	0.553319	0.0681782	0.840738	Nucleolin	3
LMNB1 pS391 pS393	0	-0.404673	0.271956	-0.372657	1.21008	1.0605	-0.692223	1.61476	0.788545	-0.319566	Lamin-B1	3
SRRM2 seq: 286 - 303 + 2 Phospho (ST)	0	-1.06687	0.804353	0.188329	1.47761	1.11539	-0.993835	2.54448	0.311041	-1.18216	Serine/arginine repetitive matrix protein 2	3
STRN pS245	0	-1.64028	-0.529118	0.46169	0.630772	0.482098	0.488526	2.27106	1.01122	0.0268359	Striatin	3
PKP3 pS180	0	0.300256	-0.20774	0.0572102	1.10194	0.401071	0.100317	0.80168	0.608811	0.0431065	Plakophilin-3	3
C9orf40 pS69	0	0.696454	-1.43938	0.00600931	1.169	0.205166	0.231738	0.472545	1.64455	0.225729	Uncharacterized protein C9orf40	3
HIRIP3 seq: 94 - 117 + 2 Phospho (ST)	0	-2.13188	-2.73765	-1.0641	0.54283	0.985451	0.0940982	2.67471	3.7231	1.1582	HIRA-interacting protein 3	3
CGN seq: 129 - 146 + 2 Phospho (ST)	0	-0.559818	-0.370767	-0.770681	1.02214	0.87354	0.385247	1.58196	0	1.15593	Cingulin	3
NELFE pS131	0	0.302798	-0.339376	-0.232523	1.10202	0.671802	-0.0804473	0.79922	1.01118	0.152076	Negative elongation factor E	3
NCOR2 seq: 2048 - 2080 + 2 Phospho (ST)	0	0	0	0	0	0	0	0	3.11166	0.322593	Nuclear receptor corepressor 2	3
ZC3H4 seq: 157 - 179 + Phospho (Y)	0	0	0	0	0	0	0	0	3.4656	0	Zinc finger CCCH domain-containing protein 4	3
PTPN21 pS637	0	0	0	0	0	0	0	0	0	3.50206	Tyrosine-protein phosphatase non-receptor type 21	3
XRCC1 pS241	0	0.324873	-0.63956	-0.242676	1.13874	0.649419	0.00957055	0.813871	1.28898	0.252247	DNA repair protein XRCC1	3
ZBTB7A seq: 505 - 530 + Phospho (ST)	0	-0.765747	-0.117505	0.291993	0.581909	0.874717	0.345169	1.34766	0.992221	0.0531756	Zinc finger and BTB domain-containing protein 7A	3
FTSJ3 seq: 568 - 579 + Phospho (ST)	0	0	0	0	0	0	0	3.49448	-0.558055	0.675625	pre-rRNA processing protein FTSJ3	3
SRSF9 pS211 pS216	0	-0.127114	0.325591	0.216471	0.881458	1.00603	-0.0458485	1.00857	0.680444	-0.262319	Serine/arginine-rich splicing factor 9	3
MYH10 seq: 1945 - 1976 + Gln->pyro-Glu (N-term Q); Phospho (ST)	0	-1.00965	-0.213971	-0.906861	0.731642	0.774348	0.354294	1.7413	0.988319	1.26115	Myosin-10	3
LDB1 seq: 300 - 320 + Phospho (ST)	0	0.546157	0.00237235	-0.0904576	1.25119	0.831669	-0.22094	0.705035	0.829297	-0.130482	LIM domain-binding protein 1	3
NUCKS1 pS19	0	0.207903	-0.786775	-0.164389	1.10809	0.528689	0.236659	0.900189	1.31546	0.401048	Nuclear ubiquitous casein and cyclin-dependent kinase substrate 1	3
NCOA3 seq: 562 - 590 + Phospho (Y)	0	0.00734154	-1.24709	-1.90209	1.35045	0.856495	0.725335	1.34311	0	2.62743	Nuclear receptor coactivator 3	3
NOTCH2 seq: 1801 - 1824 + Phospho (ST)	0	-0.108556	-0.463673	-1.92434	-1.42425	1.10807	2.33847	0	0	4.26281	Neurogenic locus notch homolog protein 2	3
AHNAK pS5400	0	-0.704593	-0.683797	1.77882	-0.539289	0.127749	2.30841	0.165305	0.811547	0.529588	Neuroblast differentiation-associated protein AHNAK	3
CGN seq: 129 - 146 + 2 Phospho (ST)	0	-0.649536	-0.817643	-0.0261594	1.10026	0.665303	0.13185	1.7498	1.48295	0.158009	Cingulin	3
EIF3H seq: 341 - 352 no mod	0	0.0258345	-0.00695105	0.491329	0.0719913	0.635814	1.20577	0.0461568	0.642765	0.71444	Eukaryotic translation initiation factor 3 subunit H	3
NUCKS1 pS19	0	0.405494	-0.635626	-0.167548	0.858726	0.585509	0.475847	0.453233	1.22113	0.643395	Nuclear ubiquitous casein and cyclin-dependent kinase substrate 1	3
SIPA1L1 seq: 1430 - 1471 + 3 Phospho (ST)	0	-1.51813	-0.537466	-0.665725	0.474803	1.43321	0.999732	1.99293	0	1.66546	Signal-induced proliferation-associated 1-like protein 1	3
TBC1D5 seq: 41 - 57 + Phospho (ST)	0	-0.182183	-0.00156336	0.317049	0.217095	0.4565	1.25528	0.399278	0.458063	0.938232	TBC1 domain family member 5	3
TIMELESS seq: 1082 - 1092 + Phospho (ST)	0	-0.581226	-0.173076	0.253531	0.674816	0.443121	0.817165	1.25604	0.616197	0.563634	Protein timeless homolog	3
UBE2O seq: 423 - 466 + 2 Phospho (ST)	0	-0.285693	0.390044	0.373504	0.651038	1.16566	0.129209	0.936731	0.775612	-0.244295	E2/E3 hybrid ubiquitin-protein ligase UBE2O	3
PXN seq: 111 - 123 + Phospho (Y)	0	0.248246	-2.83347	-1.13249	1.40753	0.214064	0.349602	1.15929	3.04754	1.48209	Paxillin	3
MAP3K2 pS153	0	-0.267225	0.148267	0.352562	0.225349	0.617942	1.12909	0.492575	0.469675	0.776526	Mitogen-activated protein kinase kinase kinase 2	3
TBC1D10B seq: 649 - 666 + 2 Phospho (ST)	0	-1.03438	-1.80647	-0.499956	0.546943	0.757661	0.676624	1.58133	2.56413	1.17658	TBC1 domain family member 10B	3
AMPD2 pS168	0	-0.741565	0.614628	1.19742	0.0271169	0.826872	1.14562	0.768682	0.212245	-0.0518039	AMP deaminase 2	3
HNRNPA2B1 seq: 4 - 12 no mod	0	0	0	0	0	0	0	2.82915	0	1.22137	Heterogeneous nuclear ribonucleoproteins A2/B1	3
OSBP pS190 pS193	0	-0.64921	0.213754	0.571114	1.05729	1.04381	-0.0569476	1.7065	0.830054	-0.628061	Oxysterol-binding protein 1	3
PGM3 pS64	0	0.94953	-0.515389	-0.230858	0.412963	0.481119	1.15639	-0.536567	0.996508	1.38725	Phosphoacetylglucosamine mutase	3
GATAD2B seq: 117 - 137 + 2 Phospho (ST)	0	0.13307	-0.43707	0.0324769	0.997227	0.727307	0.331739	0.864157	1.16438	0.299262	Transcriptional repressor p66-beta	3
LDB1 seq: 300 - 320 + Oxidation (M); Phospho (ST)	0	0.456623	0.138346	0.13575	1.37212	0.976512	-0.252728	0.915501	0.838167	-0.388478	LIM domain-binding protein 1	3
SRRM2 seq: 777 - 787 + Phospho (ST)	0	0.0174747	-0.60236	0.0796919	1.00666	0.768678	0.322666	0.989186	1.37104	0.242974	Serine/arginine repetitive matrix protein 2	3
EEF2K pS74	0	-0.0597676	-0.314149	0.561701	0.497118	0.536406	1.06859	0.556886	0.850554	0.506889	Eukaryotic elongation factor 2 kinase	3
BCL9L pS1017	0	0	0	0	0	0	0	0	0	4.21282	B-cell CLL/lymphoma 9-like protein	3
SRRM2 pT2738 pS2740	0	-0.212307	0.193726	0.44906	1.00671	0.849317	0.262691	1.21901	0.655592	-0.186369	Serine/arginine repetitive matrix protein 2	3
NPM1 pS70	0	-0.492793	-1.30855	-4.6454	1.39409	5.08825	4.225	0	0	0	Nucleophosmin	3
KRT19 seq: 371 - 381 no mod	0	-1.77873	1.13412	0.988911	0.759935	0.0630107	1.31345	2.53866	-1.07111	0.324541	Keratin, type I cytoskeletal 19	3
FLNB pS2465	0	-0.300315	-0.321003	-1.34277	1.61511	0.684735	0.349459	1.91543	0	1.69223	Filamin-B	3
KRT38 seq: 395 - 405 no mod	0	-1.77873	1.13813	0.988911	0.768014	0.0677236	1.31345	2.54674	-1.0704	0.324541	Keratin, type I cuticular Ha8	3
KRT18 pS7	0	-0.53332	-0.408479	-0.380149	0.389656	0.984281	0.77684	0.922976	1.39276	1.15699	Keratin, type I cytoskeletal 18	3
UBL7 pS230	0	-0.459227	0.854114	-0.831315	0.610809	1.00761	0.609177	1.07004	0	1.44049	Ubiquitin-like protein 7	3
MAGED2 seq: 241 - 249 + Phospho (ST)	0	0	0	0	0	0	0	0	0	4.4822	Melanoma-associated antigen D2	3
ANKRD34A pS392	0	-0.121228	-2.79402	0.806704	0.370418	0.257154	1.62001	0.491646	3.05118	0.813307	Ankyrin repeat domain-containing protein 34A	3
RB1 seq: 788 - 798 + 2 Phospho (ST)	0	-0.48105	-0.362694	-0.0920587	0.174498	2.59477	-0.168819	0	2.95746	0	Retinoblastoma-associated protein	3
SRRM2 pT2738 pS2740	0	-0.243415	-0.132878	0.492487	0.965842	0.995425	0.371055	1.20926	1.1283	-0.121432	Serine/arginine repetitive matrix protein 2	3
RABL6 pS596 pT599	0	-1.97385	0.822674	0.109409	0.82492	1.2829	0.468654	2.79877	0	0.359245	Rab-like protein 6	3
KRT19 seq: 126 - 138 no mod	0	-1.5437	0.379292	0.270493	0.783079	0.613955	0.961892	2.32678	0.234663	0.691399	Keratin, type I cytoskeletal 19	3
HAT1 seq: 358 - 364 + Phospho (ST)	0	0.633534	-0.395942	0.242979	1.32894	0.437818	0.594022	0.695408	0.83376	0.351043	Histone acetyltransferase type B catalytic subunit	3
TJP3 pS164 pS169	0	-0.760375	-0.714248	0.876646	0.636302	0.836645	0.929415	1.39668	1.55089	0.0527683	Tight junction protein ZO-3	3
PPIAL4G seq: 119 - 125 no mod	0	0.0318831	0.471569	0.12811	0.671189	0.309779	1.43457	0.639306	-0.16179	1.30646	Peptidyl-prolyl cis-trans isomerase A-like 4G	3
DCDC2 seq: 261 - 276 + Phospho (ST)	0	0.268185	-0.979413	-0.89676	1.08243	1.02682	0.308535	0.814245	2.00623	1.2053	Doublecortin domain-containing protein 2	3
BCKDHA pS347	0	-0.113047	-1.00684	-1.24426	0.477306	0.506731	1.45163	0.590353	1.51357	2.69589	2-oxoisovalerate dehydrogenase subunit alpha, mitochondrial	3
CALM1 seq: 92 - 107 no mod	0	-1.07081	1.38799	0.387346	0.957637	-0.0054463	0.816703	2.02845	0	0.429357	Calmodulin	3
CNKSR3 seq: 380 - 393 + Phospho (ST)	0	-0.0554539	-1.56834	-0.816299	1.22647	0.744472	0.503769	1.28192	2.31281	1.32007	Connector enhancer of kinase suppressor of ras 3	3
SORBS3 seq: 542 - 550 + Phospho (ST)	0	0.452539	0.0184104	0.0337914	1.54305	0.781908	0.18992	1.09051	0.763498	0.156128	Vinexin	3
KRT18 seq: 166 - 175 no mod	0	-2.07084	1.11607	1.07745	-0.0290394	0.455225	2.1038	2.0418	-0.660847	1.02635	Keratin, type I cytoskeletal 18	3
KIF1B pS1057	0	0	0	0	0	0	0	-0.0374001	-0.0150115	5.16639	Kinesin-like protein KIF1B	3
DDX55 pS544	0	-0.197531	0.442717	0.322271	0.359016	0.909754	1.29302	0.556548	0.467037	0.970746	ATP-dependent RNA helicase DDX55	3
CCDC88C seq: 1815 - 1838 + Phospho (ST)	0	0	0	0	0	0	0	0	5.13449	0	Protein Daple	3
SIPA1L1 seq: 205 - 227 + 2 Phospho (ST)	0	-0.991397	-0.412977	-0.230536	0.71388	0.853397	1.00678	1.70528	1.26637	1.23732	Signal-induced proliferation-associated 1-like protein 1	3
MTDH seq: 492 - 504 + Phospho (ST)	0	0	0	0	0	0	0	0	-1.40465	6.59458	Protein LYRIC	3
TMEM54 seq: 84 - 91 + Phospho (ST)	0	-0.239574	-1.19287	0.444271	-0.0753445	0.730111	1.9469	0.164229	1.92298	1.50263	Transmembrane protein 54	3
ANK3 pS1459	0	-0.350788	-0.0891326	0.465779	0.408222	0.795375	1.43434	0.759011	0.884508	0.968562	Ankyrin-3	3
EPHB4_HUMAN seq: 499 - 508 + Phospho (ST)	0	-0.350788	-0.0891326	0.465779	0.408222	0.795375	1.43434	0.759011	0.884508	0.968562		3
KRT18 seq: 371 - 381 no mod	0	-0.997326	1.2364	0.0627939	-0.230503	0.920944	1.96717	0.766823	-0.315458	1.90438	Keratin, type I cytoskeletal 18	3
SRRM1 seq: 387 - 396 + 2 Phospho (ST)	0	0.406393	-0.666878	-0.0572055	1.58184	0.989172	0.089562	1.17544	1.65605	0.146768	Serine/arginine repetitive matrix protein 1	3
MCM2 pS108	0	-0.173328	0.189108	-2.83033	2.00608	1.52372	0.896611	0	0	3.72694	DNA replication licensing factor MCM2	3
SH3KBP1 pS230	0	0.737101	-0.321897	-0.59607	1.49077	0.584673	0.594533	0.753672	0.906569	1.1906	SH3 domain-containing kinase-binding protein 1	3
AHNAK seq: 208 - 225 + 2 Phospho (ST)	0	1.05608	-1.85718	-0.084373	1.83842	0.369915	0.46418	0.782335	2.2271	0.548553	Neuroblast differentiation-associated protein AHNAK	3
PDHA2 seq: 287 - 300 + 2 Phospho (ST)	0	0	0	0	0	0	0	5.40896	0	0	Pyruvate dehydrogenase E1 component subunit alpha, testis-specific form, mitochondrial	3
LARP1 seq: 620 - 642 + 2 Phospho (ST)	0	-1.24701	-0.151936	0.564336	0.750816	1.43468	0.525382	1.99782	1.58661	-0.0389545	La-related protein 1	3
SIPA1L1 seq: 153 - 164 + Phospho (ST)	0	-0.241582	-0.663629	0.590785	0.467599	0.899755	1.34824	0.709181	1.56338	0.757453	Signal-induced proliferation-associated 1-like protein 1	3
NDE1 seq: 304 - 315 + Phospho (ST)	0	0.269612	-0.249325	-0.578653	1.24441	0.56619	0.916252	0.974795	0.815515	1.49491	Nuclear distribution protein nudE homolog 1	3
MLPH seq: 550 - 556 + Phospho (ST)	0	0.25074	0.0639047	0.520619	0.274648	0.772716	1.68113	0.023908	0.708812	1.16051	Melanophilin	3
EIF5B pS135 pS137	0	0	0	0	0	0	0	5.47578	0	0	Eukaryotic translation initiation factor 5B	3
KIF13B pS1410	0	0.00717362	-0.0335949	0.512885	0.648996	0.695754	1.44411	0.641822	0.729349	0.931222	Kinesin-like protein KIF13B	3
PLEKHF2 pS16	0	-1.1573	0.397283	0.978372	-0.578195	0.545927	2.90055	0.5791	0	1.92218	Pleckstrin homology domain-containing family F member 2	3
CDK3 pT14 pY15	0	0.471625	-0.131597	-0.131511	1.83274	0.888364	0.0917142	1.36111	1.01996	0.223225	Cyclin-dependent kinase 3	3
CDK18 seq: 148 - 158 + Phospho (ST); Phospho (Y)	0	0.467963	-0.135258	-0.135172	1.87567	0.88875	0.0798415	1.4077	1.02401	0.215014	Cyclin-dependent kinase 18	3
PPP1R12A seq: 908 - 917 + Phospho (ST)	0	-0.622013	-1.36646	0.474793	0.913045	1.21141	1.52243	0	2.57787	1.04764	Protein phosphatase 1 regulatory subunit 12A	3
NASP seq: 610 - 617 no mod	0	0.864736	-1.28165	-0.831735	1.80592	0.762102	0.320653	0.941188	2.04375	1.15239	Nuclear autoantigenic sperm protein	3
ZC3H4 seq: 1094 - 1124 + 3 Phospho (ST)	0	-0.898261	-0.129675	0.914689	1.03674	1.29769	0.556383	1.935	1.42736	-0.358306	Zinc finger CCCH domain-containing protein 4	3
HMGN2 pS25 pS29	0	0.148059	0.0760483	-0.016137	1.21474	1.30164	0.388265	1.06668	1.22559	0.404402	Non-histone chromosomal protein HMG-17	3
NGDN seq: 130 - 162 + 2 Phospho (ST)	0	-0.868661	1.01864	0.970523	1.85048	0.604214	0.255769	2.71914	0	-0.714754	Neuroguidin	3
PCBP1 pS173	0	-0.976133	-0.0809027	-1.74422	0.165956	1.92604	0.834855	1.14209	2.00694	2.57907	Poly(rC)-binding protein 1	3
MRE11A pS649	0	-1.89283	-1.52215	-3.23474	0.329371	1.59843	1.02479	2.2222	3.12058	4.25953	Double-strand break repair protein MRE11A	3
HCFC1 seq: 2016 - 2024 + Phospho (ST)	0	0	0	0	0	0	0	0	5.90621	0	Host cell factor 1	3
CHD3 pS1601 pS1605	0	-0.859626	-0.824231	-0.314047	1.22631	1.27028	0.460099	2.08594	2.09451	0.774146	Chromodomain-helicase-DNA-binding protein 3	3
SRRM2 seq: 852 - 870 + Gln->pyro-Glu (N-term Q); Phospho (ST)	0	0	0	0	0	0	0	0	0	5.94771	Serine/arginine repetitive matrix protein 2	3
SEZ6_HUMAN seq: 782 - 788 + Phospho (ST)	0	0.999101	-1.7678	-0.20026	1.2617	1.18808	0.532474	0.262599	2.95588	0.732735		3
PARK7 seq: 149 - 156 no mod	0	0	0	0	0	0	0	0.618685	5.35404	0	Protein DJ-1	3
SRRM1 seq: 603 - 611 + 2 Phospho (ST)	0	0.420816	0.00633988	0.46816	1.26666	1.36338	0.358175	0.845845	1.35704	-0.109985	Serine/arginine repetitive matrix protein 1	3
TPM3 seq: 79 - 91 no mod	0	0.0390864	-0.504544	-0.384481	-0.0260719	1.00112	2.01745	-0.0651583	1.50567	2.40193	Tropomyosin alpha-3 chain	3
AHNAK seq: 5745 - 5765 + 2 Phospho (ST)	0	0.612071	-1.65965	0.285401	2.00804	0.213726	0.798422	1.39597	1.87337	0.513021	Neuroblast differentiation-associated protein AHNAK	3
PREX1 seq: 1188 - 1209 + Oxidation (M); Phospho (ST)	0	0.376946	0.160217	0.343554	1.12477	1.12067	0.828896	0.747829	0.96045	0.485343	Phosphatidylinositol 3,4,5-trisphosphate-dependent Rac exchanger 1 protein	3
VCL seq: 340 - 352 + Phospho (ST)	0	-1.33807	-0.443122	-0.16859	0.927924	1.0681	1.08602	2.266	1.51122	1.25461	Vinculin	3
HASP_HUMAN pT624	0	0	0	0	0	0	0	6.21526	0	0		3
VCL pS290	0	-0.944747	-0.761263	0.31207	0.881278	0.879288	1.37687	1.82602	1.64055	1.0648	Vinculin	3
PARD3 seq: 692 - 712 + Phospho (ST)	0	0	0	0	0	0	0	6.2837	0	0	Partitioning defective 3 homolog	3
GIGYF2 pS236	0	-1.47712	-0.310698	0.451674	1.31844	1.1883	0.661227	2.79556	1.49899	0.209553	PERQ amino acid-rich with GYF domain-containing protein 2	3
MISP seq: 154 - 171 + Phospho (ST)	0	-0.020482	0.222119	0.180688	0.298317	0.916675	1.95591	0.318799	0.694556	1.77522	Mitotic interactor and substrate of PLK1	3
TBC1D15 pS70	0	-0.486028	0.10502	0.0168164	0.141727	1.29546	1.73811	0.627755	1.19044	1.72129	TBC1 domain family member 15	3
ZNF687 pS1057	0	0	0	0	0	0	0	0	6.36141	0	Zinc finger protein 687	3
EIF4B seq: 445 - 472 + Phospho (ST)	0	1.43187	-1.57247	1.34274	0.640024	2.08719	0.57004	-0.791849	3.65966	-0.772701	Eukaryotic translation initiation factor 4B	3
HIST2H2BD seq: 36 - 44 no mod	0	-1.97372	0.810992	0.615571	0.520004	1.3632	1.69413	2.49372	0	1.07856	Putative histone H2B type 2-D	3
MAP7D1 seq: 273 - 283 + Phospho (ST)	0	0	0	0	0	0	0	6.67853	0	0	MAP7 domain-containing protein 1	3
PKP4 pS221	0	0.0384258	-0.321466	-0.645917	1.10351	1.01771	1.22568	1.06508	1.33917	1.8716	Plakophilin-4	3
FAM83B pS664	0	0.47422	-1.94414	0.339495	1.88006	0.655182	0.897898	1.40584	2.59932	0.558403	Protein FAM83B	3
NELFB pS557	0	1.18782	-1.43472	-1.99592	0.720952	1.47987	1.26411	-0.466865	2.91459	3.26003	Negative elongation factor B	3
VCL seq: 340 - 352 + Phospho (ST)	0	-0.986916	-0.625355	-0.0371312	1.10133	1.13045	1.26136	2.08825	1.7558	1.29849	Vinculin	3
TNS3 seq: 774 - 792 + Phospho (ST)	0	-1.69999	-0.683279	-0.0477326	1.45781	1.48725	3.21677	0	0	3.2645	Tensin-3	3
WDR70 pS638	0	-0.299989	-0.605094	0.754513	1.02235	0.994349	1.60421	1.32234	1.59944	0.849697	WD repeat-containing protein 70	3
MISP seq: 154 - 171 + Phospho (ST)	0	-0.00387164	0.203849	0.526748	0.341365	1.18113	2.11913	0.345237	0.977285	1.59238	Mitotic interactor and substrate of PLK1	3
MLPH seq: 300 - 320 + Phospho (ST)	0	0.151491	-0.151894	0.195192	0.859031	0.934992	1.86807	0.70754	1.08689	1.67288	Melanophilin	3
PKD1L1 seq: 2276 - 2281 + Phospho (ST)	0	-0.842097	-2.61001	-2.20021	0.183403	5.27146	-1.23307	1.0255	7.88147	0	Polycystic kidney disease protein 1-like 1	3
FNBP4 seq: 448 - 453 + Oxidation (M); Phospho (ST)	0	0	0	0	0	0	0	-1.66737	0	9.22453	Formin-binding protein 4	3
MKI67 pS2002	0	-0.767494	-0.811054	-0.50951	5.15542	-0.68169	-0.684419	5.92291	0.129364	-0.174909	Antigen KI-67	3
TRIM33 seq: 1085 - 1113 + Phospho (ST)	0	-1.63453	1.7347	2.19164	0.896136	1.11131	1.52053	2.53066	0	-0.671114	E3 ubiquitin-protein ligase TRIM33	3
FAM53C pS232 pS234	0	0.395934	0.28409	-2.22544	1.63226	1.87883	1.13453	1.23632	0	3.35997	Protein FAM53C	3
FLNB seq: 2198 - 2205 no mod	0	-0.717368	0.282104	-3.84226	1.45294	1.4317	1.01877	2.17031	1.1496	4.86103	Filamin-B	3
FAM110B pS301	0	0.421879	-1.05168	-1.294	1.15002	1.68808	1.13799	0.728139	2.73975	2.43199	Protein FAM110B	3
MINK1 seq: 699 - 709 + Phospho (ST)	0	-0.222472	0.627527	0.671811	0.708624	1.62937	1.64182	0.931096	1.00185	0.970013	Misshapen-like kinase 1	3
ANXA2P2 seq: 120 - 135 no mod	0	0	0	0	0	0	0	9.48818	0.143553	-1.49831	Putative annexin A2-like protein	3
SMN1 pS28 pS31	0	-1.55619	0.115206	0.846667	1.279	1.65379	1.24164	2.83519	1.53858	0.394968	Survival motor neuron protein	3
FBXO4 pS12	0	0.343482	-0.900722	0.456339	1.49095	1.10491	1.66657	1.14746	2.00563	1.21023	F-box only protein 4	3
ZNF74 seq: 635 - 643 + Phospho (ST)	0	0	0	0	0	0	0	7.27442	1.26383	0	Zinc finger protein 74	3
PREX1 pS1200	0	0.793889	-0.0321551	0.24548	1.42792	1.56566	1.30627	0.634034	1.59782	1.06079	Phosphatidylinositol 3,4,5-trisphosphate-dependent Rac exchanger 1 protein	3
PKP4 seq: 325 - 339 + Phospho (ST)	0	-1.29768	0.034764	-0.318759	4.83487	-0.469361	-0.15557	6.13255	0	0	Plakophilin-4	3
UBR4 seq: 2712 - 2721 + Phospho (ST)	0	0	0	0	0	0	0	1.40031	1.0314	6.44716	E3 ubiquitin-protein ligase UBR4	3
PREX1 pS1200	0	0.589112	-0.263543	0.430179	1.46937	1.53937	1.51066	0.880255	1.80291	1.08048	Phosphatidylinositol 3,4,5-trisphosphate-dependent Rac exchanger 1 protein	3
DECR1 seq: 189 - 214 no mod	0	-0.695801	-0.105674	-0.0305736	-2.73583	2.32412	5.02311	-2.04003	2.4298	5.05368	2,4-dienoyl-CoA reductase, mitochondrial	3
PREX1 pS1200	0	0.684446	-0.344239	0.315552	1.3619	1.64316	1.65594	0.677457	1.9874	1.34039	Phosphatidylinositol 3,4,5-trisphosphate-dependent Rac exchanger 1 protein	3
RBMXL3 seq: 50 - 63 + Phospho (ST)	0	0	0	0	0	0	0	0	0	9.36137	RNA-binding motif protein, X-linked-like-3	3
WDR77 seq: 93 - 118 no mod	0	0	0	0	0	0	0	9.4886	0	0	Methylosome protein 50	3
SRSF2 pS189 pS191	0	-1.34194	-0.450491	0.0650584	-0.200402	6.12667	-1.07888	0	6.57716	0	Serine/arginine-rich splicing factor 2	3
PREX1 pS319	0	0	0	0	0	0	0	1.83874	3.419	4.48593	Phosphatidylinositol 3,4,5-trisphosphate-dependent Rac exchanger 1 protein	3
SRRM1 pS260	0	0	0	0	0	0	0	0	9.8028	0	Serine/arginine repetitive matrix protein 1	3
CDK1 seq: 7 - 20 + Phospho (Y)	0	0	0	0	0	0	0	0	0	10.196	Cyclin-dependent kinase 1	3
STC2 seq: 276 - 301 + Phospho (ST)	0	1.42913	-1.88122	1.37634	1.99189	0.752531	2.3538	0.562756	2.63375	0.977465	Stanniocalcin-2	3
RPLP1 pS101 pS104	0	1.81505	-1.8293	-0.813033	1.40908	2.18624	1.60786	-0.405973	4.01554	2.42089	60S acidic ribosomal protein P1	3
PROSER2 seq: 283 - 315 + Phospho (ST)	0	0	0	0	0	0	0	10.6852	0	0	Proline and serine-rich protein 2	3
TBC1D15 seq: 68 - 81 + Phospho (ST)	0	-1.00485	0.111637	0.642683	0.895429	1.97445	2.47294	1.90027	1.86282	1.83025	TBC1 domain family member 15	3
CDV3 pS30	0	0	0	0	0	0	0	10.7483	0	0	Protein CDV3 homolog	3
KRT2 pS191	0	-1.83125	0.104999	1.64263	0.926001	1.92735	2.70506	2.75726	1.82235	1.06243	Keratin, type II cytoskeletal 2 epidermal	3
ROCK1 seq: 1094 - 1120 + 2 Phospho (ST)	0	-0.0916125	0.298375	-0.631785	3.00649	2.67339	0.280483	3.09811	2.37502	0.912268	Rho-associated protein kinase 1	3
PRPF31 seq: 445 - 470 + 2 Phospho (ST)	0	0	0	0	0	0	0	1.91011	5.99136	4.41449	U4/U6 small nuclear ribonucleoprotein Prp31	3
PRPF4B seq: 385 - 391 + Phospho (ST)	0	0	0	0	0	0	0	7.70269	0	6.53593	Serine/threonine-protein kinase PRP4 homolog	3
PDHA2 seq: 287 - 300 + Phospho (ST)	0	0.727419	-1.38466	-0.721459	1.95189	2.21319	3.09201	1.22447	3.59785	3.81347	Pyruvate dehydrogenase E1 component subunit alpha, testis-specific form, mitochondrial	3
FOSL2 pS200	0	-1.1971	-1.20623	-1.20824	-4.47812	-1.73024	-3.85699	-3.28102	-0.524006	-2.64875	Fos-related antigen 2	4
MACF1 pS4521	0	-0.718126	0.452397	-1.07127	-1.55299	-0.337247	-8.32633	0	-0.789644	-7.25507	Microtubule-actin cross-linking factor 1, isoforms 1/2/3/5	4
MTA2 seq: 50 - 64 + Phospho (ST)	0	0.134964	0.0502746	-0.402255	-2.95231	-1.36807	-4.92269	-3.08727	-1.41835	-4.52043	Metastasis-associated protein MTA2	4
VGLL4 seq: 46 - 56 + Phospho (ST)	0	-0.769863	0.266955	-0.177261	0.384634	-4.27101	-4.99698	1.1545	-4.53797	-4.81972	Transcription cofactor vestigial-like protein 4	4
GPRIN1 seq: 606 - 621 + Phospho (ST)	0	0.204276	-0.746367	-2.38555	-1.04131	-2.50628	-4.40266	-1.24558	-1.75991	-2.01711	G protein-regulated inducer of neurite outgrowth 1	4
PDYN_HUMAN seq: 98 - 104 + Phospho (ST)	0	-0.163946	-1.69429	-1.72652	-0.824977	-4.7517	-2.27151	-0.661031	-3.05741	-0.544983		4
WIPI2 seq: 407 - 416 + Phospho (ST)	0	-1.34767	-0.655092	-2.33582	-3.14481	-1.56171	-2.96357	-1.79715	-0.906615	-0.627749	WD repeat domain phosphoinositide-interacting protein 2	4
EPB41L5 seq: 413 - 445 + Phospho (ST)	0	-1.22786	-0.3867	0.086749	-3.61298	-2.15786	-1.64111	-2.38512	-1.77116	-1.72786	Band 4.1-like protein 5	4
UBA1 pS816	0	-1.75544	0.137903	-1.98111	-3.01166	-1.51882	-2.53885	-1.25622	-1.65672	-0.557747	Ubiquitin-like modifier-activating enzyme 1	4
EHMT2 pS232	0	-1.00012	-0.531892	-2.07888	-2.92411	-1.98952	-2.83156	-1.92399	0	-0.752675	Histone-lysine N-methyltransferase EHMT2	4
ACIN1 seq: 384 - 396 + 2 Phospho (ST)	0	-0.333193	-0.266444	-0.793737	-1.70861	-3.16821	-1.88788	-1.37542	-2.90177	-1.09414	Apoptotic chromatin condensation inducer in the nucleus	4
TRIM33 pS1119	0	-1.25703	-0.429177	-1.22583	-3.18125	-1.68349	-1.81341	-1.92422	-1.25432	-0.587583	E3 ubiquitin-protein ligase TRIM33	4
KRT8 seq: 234 - 252 + Oxidation (M)	0	-0.214454	0.218767	-0.59913	-3.62466	-2.70264	-0.349572	-3.4102	-2.9214	0.249558	Keratin, type II cytoskeletal 8	4
TUBA3E seq: 41 - 60 no mod	0	0.0930101	-0.820992	-1.35511	-1.22701	-2.06781	-3.20779	-1.32002	-1.24682	-1.85268	Tubulin alpha-3E chain	4
CDCA5 seq: 19 - 28 + Phospho (ST)	0	0.639323	-1.14	-1.07708	-2.61645	-2.66859	-1.12583	-3.25577	-1.52859	-0.0487498	Sororin	4
CALR seq: 56 - 73 no mod	0	-1.82313	0.0444558	-1.33583	-1.54744	-1.91076	-2.89968	0.275689	-1.95522	-1.56386	Calreticulin	4
IER3 seq: 29 - 56 + Phospho (ST)	0	-1.76706	1.87884	-0.545196	-4.29722	-1.48786	-2.20601	-2.53016	0	-1.66081	Radiation-inducible immediate-early gene IEX-1	4
ETV6 seq: 15 - 39 + 2 Phospho (ST)	0	-1.92136	-0.121591	0.686594	-3.952	-1.18649	-1.15681	-2.03065	-1.0649	-1.8434	Transcription factor ETV6	4
KRT8 pS478	0	-1.79464	0.19942	-0.324054	-3.56579	-1.29508	-1.15376	-1.77115	-1.4945	-0.829703	Keratin, type II cytoskeletal 8	4
PATL1 seq: 176 - 188 + 2 Phospho (ST)	0	-1.26939	-0.766394	-1.34832	-1.61122	-1.47903	-2.84319	-0.341834	-0.712632	-1.49487	Protein PAT1 homolog 1	4
SNTB2 pS110	0	-1.2361	-3.44539	-1.83596	-3.31127	0.488762	-3.01124	-2.07518	3.93415	-1.17527	Beta-2-syntrophin	4
LDHAL6B pT358	0	-0.785202	-0.0760572	-0.582046	-2.54831	-1.74554	-1.45167	-1.76311	-1.66949	-0.869624	L-lactate dehydrogenase A-like 6B	4
PLEC pS4386 pS4389	0	-1.49303	-0.0182626	-0.569992	-2.98885	-1.89876	-0.843424	-1.49583	-1.8805	-0.273432	Plectin	4
SLC9A1 seq: 680 - 698 + Phospho (ST)	0	-1.30218	-0.473918	0.0505329	-3.35992	-1.557	-0.719271	-2.05774	-1.08308	-0.769804	Sodium/hydrogen exchanger 1	4
BAD seq: 73 - 94 + Phospho (ST)	0	-0.58989	0.0525952	-0.883061	-2.42945	-1.51995	-1.67882	-1.83956	-1.57255	-0.795757	Bcl2-associated agonist of cell death	4
BAD seq: 97 - 109 + Phospho (ST)	0	-1.81527	-0.352796	-0.351412	-2.55454	-1.85881	-1.18637	-0.739264	-1.50602	-0.834959	Bcl2-associated agonist of cell death	4
WDR77 seq: 122 - 145 no mod	0	0.233182	-0.151857	-0.836022	-2.78327	-2.75214	0.033635	-3.01645	-2.60028	0.869657	Methylosome protein 50	4
MAP4 seq: 600 - 634 + Phospho (ST)	0	-2.01998	0.0873162	-1.57324	-3.26254	-1.44545	-2.74868	0	0	0	Microtubule-associated protein 4	4
CLASP2 seq: 323 - 338 + Phospho (ST)	0	0.430044	-0.582995	-0.801448	-1.48655	-2.43944	-1.48514	-1.91659	-1.85645	-0.683694	CLIP-associating protein 2	4
ARID1A pS696	0	3.13238	1.85014	1.21688	0.42739	-2.87137	-2.83212	-2.70499	-4.72151	-4.049	AT-rich interactive domain-containing protein 1A	4
BAD pS99	0	-0.121545	0.34023	-0.213311	-1.80669	-1.82904	-1.57646	-1.68515	-2.16927	-1.36315	Bcl2-associated agonist of cell death	4
RBM14 pS618	0	-0.788275	-0.659519	-0.918678	-2.34632	-1.64622	-1.1979	-1.55805	-0.986699	-0.279221	RNA-binding protein 14	4
TPI1 seq: 187 - 193 no mod	0	0.0833868	2.71005	1.71151	-0.630442	-1.49759	-3.01324	-0.713829	-4.20764	-4.72474	Triosephosphate isomerase	4
FRMD6 seq: 520 - 532 + Phospho (ST)	0	0.0677375	-0.856113	-0.650458	-1.99504	-1.52699	-1.53448	-2.06278	-0.67088	-0.884023	FERM domain-containing protein 6	4
ACLY seq: 453 - 469 + Phospho (ST)	0	-0.58328	0.404622	-0.823211	-2.22347	-1.54792	-1.2777	-1.64019	-1.95254	-0.454491	ATP-citrate synthase	4
TMPO pS306	0	-2.47156	-1.32923	0.116929	-4.00137	-1.22452	0.181609	-1.52982	0.104706	0.0646799	Lamina-associated polypeptide 2, isoforms beta/gamma	4
DPYSL2 seq: 512 - 532 + 3 Phospho (ST)	0	-1.00808	-3.30814	-2.43117	-0.515705	-1.49847	-1.26997	0	0	0	Dihydropyrimidinase-related protein 2	4
RTN4 seq: 178 - 201 + 2 Phospho (ST)	0	-2.02216	-0.529235	-1.66766	-2.73704	-0.517938	-1.70123	-0.714879	0.0112968	-0.0335724	Reticulon-4	4
DPYSL2 seq: 512 - 525 + Phospho (ST)	0	-1.04307	-1.40026	-0.947646	-1.36981	-0.880078	-2.67996	-0.326732	0.520182	-1.73231	Dihydropyrimidinase-related protein 2	4
LIMD2 pS29	0	-1.23498	-0.86445	-1.94349	-1.2688	-0.467221	-3.15397	-0.033826	0.397229	-1.21048	LIM domain-containing protein 2	4
ZCCHC8 pT479	0	-1.99116	-2.40971	-3.23317	-1.28623	-0.112212	-0.599746	0	0	0	Zinc finger CCHC domain-containing protein 8	4
HMGCS1 pS495	0	-2.12916	-1.50719	-0.990897	-2.5048	-1.66239	-0.619318	-0.375645	-0.155201	0.371579	Hydroxymethylglutaryl-CoA synthase, cytoplasmic	4
NOP2 seq: 773 - 789 + Phospho (ST)	0	-1.99848	-0.433342	0.545415	-4.4873	-1.33358	-0.159322	0	-0.900234	-0.704737	Putative ribosomal RNA methyltransferase NOP2	4
DGCR8 seq: 365 - 384 + Phospho (ST)	0	-1.15224	-1.44572	-0.653571	-0.415883	-2.97332	-1.3094	0.736356	-1.5276	-0.655827	Microprocessor complex subunit DGCR8	4
TP53I11 pS14	0	-0.907207	-1.69322	-1.01271	-1.53358	-1.49539	-1.65027	-0.626376	0.197831	-0.637559	Tumor protein p53-inducible protein 11	4
BAZ1B seq: 345 - 354 + Phospho (ST)	0	-1.63359	-0.96378	-0.65888	-2.11553	-1.65084	-0.881206	-0.481942	-0.687062	-0.222326	Tyrosine-protein kinase BAZ1B	4
NPY1R pS368	0	0.0359529	-2.19817	-1.48863	-0.596837	-2.93814	-1.09612	-0.63279	-0.739972	0.392511	Neuropeptide Y receptor type 1	4
FARP1 seq: 14 - 27 + Phospho (ST)	0	-1.05072	-1.57585	-1.32902	-1.97355	-1.65952	-0.989289	-0.92283	-0.0836692	0.339734	FERM, RhoGEF and pleckstrin domain-containing protein 1	4
PLEC pS1435	0	-1.91036	-1.47151	-0.276492	-2.35504	-1.62453	-0.635213	-0.444682	-0.153022	-0.358721	Plectin	4
SLC9A1 seq: 766 - 790 + Phospho (ST)	0	0.106435	-0.0659256	0.0220902	-1.61437	-2.03443	-0.962071	-1.7208	-1.9685	-0.984162	Sodium/hydrogen exchanger 1	4
PRRC2B seq: 216 - 233 + Phospho (ST)	0	-1.29556	-0.500162	-1.20114	-2.02143	-1.14376	-1.61454	-0.725864	-0.643594	0	Protein PRRC2B	4
TRIM16 seq: 54 - 85 + Phospho (ST)	0	-2.82463	-0.798665	0.820719	-1.35868	-1.541	-1.30049	0	0	-2.12121	Tripartite motif-containing protein 16	4
SNRPD3 seq: 32 - 51 no mod	0	-1.06032	-0.126255	-1.32593	-1.32767	-3.53687	0.313587	-0.267353	-3.41062	1.63952	Small nuclear ribonucleoprotein Sm D3	4
PLEC seq: 4384 - 4401 + Phospho (ST)	0	-1.22137	-0.933663	-0.386705	-2.43427	-1.68754	-0.428497	-1.2129	-0.753875	-0.0417925	Plectin	4
SYNRG pS1075	0	-1.07906	-0.277206	-1.52823	-1.80767	-0.872947	-1.84023	-0.72861	-0.595741	-0.311995	Synergin gamma	4
KRT8 pS475	0	-0.115735	0.696346	-0.512321	-2.21244	-1.20353	-1.09872	-2.09671	-1.89988	-0.586403	Keratin, type II cytoskeletal 8	4
DMXL2 pS1857	0	0.840684	0.0156386	1.09802	-0.540406	-2.20188	-1.72889	-1.38109	-2.21752	-2.82691	DmX-like protein 2	4
NOP2 pS67	0	-0.346123	-0.269115	-0.279479	-2.91184	-0.86872	-0.676075	-2.56571	-0.599604	-0.396595	Putative ribosomal RNA methyltransferase NOP2	4
PACR_HUMAN seq: 415 - 419 no mod	0	-1.90636	-0.287896	-1.9645	-2.03518	-0.531571	-1.88084	-0.128815	-0.243675	0.0836639		4
YWHAZ seq: 140 - 158 no mod	0	-2.17154	-0.11509	-1.67338	-2.94566	-2.28631	-0.687895	0	0	0.985483	14-3-3 protein zeta/delta	4
BAG3 seq: 366 - 388 + Phospho (ST)	0	-1.14166	-0.562515	-1.68873	-1.63851	-1.17278	-1.62424	-0.496857	-0.610266	0.0644862	BAG family molecular chaperone regulator 3	4
DNMT1 seq: 952 - 960 + Phospho (ST)	0	-1.55053	-1.39204	-0.874146	-1.60179	-1.18304	-1.64515	-0.0512595	0.209006	-0.771003	DNA (cytosine-5)-methyltransferase 1	4
EIF3A pS584	0	0.640934	0.339581	-1.38291	-1.34602	-1.02972	-2.05271	-1.98695	-1.3693	-0.669794	Eukaryotic translation initiation factor 3 subunit A	4
YA023_HUMAN pT54	0	0.640934	0.315563	-1.38291	-1.34602	-1.02972	-2.05271	-1.98695	-1.34529	-0.669794		4
LMNB2 pS296	0	-1.68419	-1.91837	-1.01332	-3.04717	-0.886312	-0.306454	0	0	0	Lamin-B2	4
EAF1 seq: 157 - 175 + Phospho (ST)	0	-0.568993	-1.50659	-1.15036	-2.96637	-0.956747	-0.484314	-2.39737	0.549843	0.666043	ELL-associated factor 1	4
TUBA4A seq: 340 - 352 no mod	0	-2.24407	-0.472616	-0.0480219	-2.0514	-1.56581	-0.763836	0.192664	-1.0932	-0.715814	Tubulin alpha-4A chain	4
XBP1 pS47	0	-0.917688	0.19338	-0.428785	-2.65647	-0.879476	-0.844967	-1.73878	-1.07286	-0.416182	X-box-binding protein 1	4
FAM129B pS665	0	-0.543495	-0.532517	-0.54447	-1.60682	-1.70257	-1.07088	-1.06332	-1.17005	-0.526406	Niban-like protein 1	4
ZC3H13 seq: 204 - 214 + 2 Phospho (ST)	0	0.63254	-0.393559	-0.79193	-2.56814	-1.32405	-0.46168	-3.20069	-0.930491	0.33025	Zinc finger CCCH domain-containing protein 13	4
ELMSAN1 pS461	0	-0.659995	-0.449695	-0.0664452	-1.80093	-1.54602	-1.00564	-1.14093	-1.09632	-0.939196	ELM2 and SANT domain-containing protein 1	4
PLEC seq: 4610 - 4627 + Phospho (ST)	0	-1.15835	-1.31807	0.249958	-2.80967	-1.56556	0.0429582	-1.65132	-0.247497	-0.206999	Plectin	4
PGRMC1 seq: 45 - 67 + Phospho (ST)	0	-1.23971	-1.06354	0.296194	-1.41923	-1.76909	-1.11964	-0.179522	-0.705552	-1.41584	Membrane-associated progesterone receptor component 1	4
TNKS1BP1 pS178	0	-1.3394	-0.596086	-0.120015	-2.28108	-1.38006	-0.643172	-0.941681	-0.783973	-0.523157	182 kDa tankyrase-1-binding protein	4
ELMSAN1 seq: 698 - 722 + Phospho (ST)	0	-0.210412	-0.739048	0.311339	-2.30074	-2.17201	0.169719	-2.09033	-1.43296	-0.14162	ELM2 and SANT domain-containing protein 1	4
RANBP3 seq: 124 - 138 + Phospho (ST)	0	-0.112512	-0.681539	-0.712084	-1.31809	-1.26954	-1.71272	-1.20558	-0.587998	-1.00064	Ran-binding protein 3	4
GNB2L1 seq: 140 - 155 no mod	0	-1.81341	0.416651	-2.09087	-0.77719	-5.69104	-0.849403	1.03622	0	1.24146	Guanine nucleotide-binding protein subunit beta-2-like 1	4
AEBP1 seq: 402 - 407 + Phospho (ST)	0	-1.74042	-0.845798	-2.21166	-0.743059	-1.93512	-1.56127	0.997362	-1.08932	0.650387	Adipocyte enhancer-binding protein 1	4
BRSK2 pS489	0	-0.290407	-0.762562	-1.34926	0.283325	0.535558	-6.86805	0	0	0	Serine/threonine-protein kinase BRSK2	4
GSK3B seq: 7 - 27 + Phospho (ST)	0	-0.334339	0.031448	-1.0153	-1.96563	-1.18962	-1.06647	-1.63129	-1.22107	-0.0511761	Glycogen synthase kinase-3 beta	4
GSK3A seq: 17 - 50 + Phospho (ST)	0	-1.26522	0.202915	-0.773279	-2.38795	-1.21941	-0.611338	-1.12273	-1.42232	0.16194	Glycogen synthase kinase-3 alpha	4
YBX1 seq: 205 - 234 + Phospho (ST)	0	-0.083237	-0.207955	-1.28482	-1.63588	-1.01561	-1.53374	-1.55264	-0.807658	-0.248918	Nuclease-sensitive element-binding protein 1	4
ABI1 pS183	0	-1.85805	-2.10892	2.73421	-1.62718	-1.13975	-0.929783	0.230869	0	-3.66399	Abl interactor 1	4
BAG3 pS386	0	-1.00079	-0.47933	-1.25515	-1.85939	-1.0561	-1.26061	-0.858605	-0.57677	-0.00546063	BAG family molecular chaperone regulator 3	4
FAM129B seq: 686 - 705 + Phospho (ST)	0	-0.0444765	-0.315947	-0.0840232	-1.62825	-1.52404	-1.02327	-1.58377	-1.20809	-0.939248	Niban-like protein 1	4
CREBBP pS2063	0	-1.46054	-1.38194	0.590355	-2.03151	-1.46914	-0.670032	-0.570974	-0.0872032	-1.26039	CREB-binding protein	4
ACLY seq: 453 - 469 + Phospho (ST)	0	-0.459884	0.519155	-0.48758	-1.87304	-1.34324	-0.934935	-1.41316	-1.8624	-0.447355	ATP-citrate synthase	4
LMNA pT19	0	-0.119639	-0.87068	-0.454872	-1.45968	-1.88964	-0.765288	-1.34004	-1.01896	-0.310416	Prelamin-A/C	4
TRIP10 pS296	0	-1.31774	-0.41037	-1.76203	-1.70904	-1.32101	-1.0531	-0.391297	-0.910643	0.708927	Cdc42-interacting protein 4	4
TJP3 pS591	0	-1.22283	-0.594575	-0.64693	-1.7194	-1.25514	-1.04154	-0.496563	-0.66057	-0.394607	Tight junction protein ZO-3	4
RELA seq: 134 - 149 no mod	0	0.748188	-0.246378	0.307834	-3.38368	-1.39008	0.772193	-4.13186	-1.1437	0.464359	Transcription factor p65	4
SMTNL2 pS344	0	0.0272247	-1.00636	-1.62928	-0.901075	-1.57694	-1.51911	-0.928299	-0.570582	0.110165	Smoothelin-like protein 2	4
SEC31A pS799	0	-1.61611	-2.46826	-0.850161	-2.91171	-1.2172	0.134067	-1.2956	1.25106	0.984228	Protein transport protein Sec31A	4
TJP3 seq: 164 - 182 + Phospho (ST)	0	0.83415	-0.0021015	-0.0707313	-1.1187	-1.57181	-1.30404	-1.95285	-1.56971	-1.23331	Tight junction protein ZO-3	4
KIF21A pS1212	0	-1.29634	-0.666157	0.1514	-2.06055	-1.56907	-0.329801	-0.764202	-0.902915	-0.481202	Kinesin-like protein KIF21A	4
EPPK1 seq: 2713 - 2732 + Phospho (ST)	0	-1.86647	-1.44804	0.00195882	-2.07622	-1.90986	0.0503509	-0.209746	-0.46182	0.0483921	Epiplakin	4
TBC1D4 seq: 584 - 594 + Phospho (ST)	0	-1.45074	-1.26371	-0.371932	-1.30665	-2.33979	-0.82451	0.14409	0	-0.452578	TBC1 domain family member 4	4
NOP2 pS786	0	-1.2476	0.509714	1.52069	-3.32223	-0.869343	0.27141	-2.07463	-1.37906	-1.24928	Putative ribosomal RNA methyltransferase NOP2	4
CASZ1 seq: 735 - 771 + Phospho (ST)	0	0.23165	-0.496701	-0.314425	-0.902576	-1.85252	-1.16115	-1.13423	-1.35582	-0.846722	Zinc finger protein castor homolog 1	4
ELMSAN1 pS461	0	-0.528342	-0.141066	-0.0612699	-1.77214	-1.32324	-0.771711	-1.24379	-1.18218	-0.710441	ELM2 and SANT domain-containing protein 1	4
CTAGE5 pS536	0	-0.801501	-0.2622	-0.412795	-4.23952	-1.50531	-0.454561	0	0	-0.0417666	cTAGE family member 5	4
FARP1 seq: 417 - 431 + Phospho (ST)	0	-0.82342	-1.45771	-1.26181	-1.27891	-1.33015	-1.24411	-0.455486	0.12756	0.0177012	FERM, RhoGEF and pleckstrin domain-containing protein 1	4
DLG5 seq: 1248 - 1260 + Phospho (ST)	0	-0.175218	-0.242215	-0.978356	-1.23737	-1.25153	-1.34446	-1.06215	-1.00932	-0.366105	Disks large homolog 5	4
STX17 seq: 286 - 300 + Phospho (ST)	0	-1.01881	-1.95879	-1.67351	-1.54335	-1.23677	-1.04507	-0.524541	0.722027	0.628445	Syntaxin-17	4
SPICE1 seq: 228 - 250 + Phospho (ST)	0	-0.533908	-0.505379	-0.711705	-1.33347	-1.16088	-1.33037	-0.799558	-0.655496	-0.618667	Spindle and centriole-associated protein 1	4
BAG3 seq: 194 - 203 + Phospho (ST)	0	-1.15525	-1.22826	-1.41016	-1.49487	-1.07845	-1.25132	-0.339618	0.149804	0.158837	BAG family molecular chaperone regulator 3	4
ZBTB7A seq: 505 - 531 + Phospho (ST)	0	-0.915908	-0.206967	-0.319552	-1.90658	-1.59263	-0.301784	-0.990676	-1.38566	0.0177682	Zinc finger and BTB domain-containing protein 7A	4
RAD51C pS20	0	-0.973409	0.30141	-2.92179	-3.28348	0.362619	1.25393	-2.31007	0	0	DNA repair protein RAD51 homolog 3	4
EEF1D seq: 112 - 123 + Phospho (ST)	0	-1.81352	-0.943312	-0.111108	-1.71034	-1.14363	-0.876031	0	-0.200321	-0.764923	Elongation factor 1-delta	4
BAG3 seq: 194 - 203 + Phospho (ST)	0	-1.29209	-1.23974	-1.11771	-1.55391	-0.993524	-1.21469	-0.261818	0.246216	-0.0969738	BAG family molecular chaperone regulator 3	4
BET1L pS9	0	-2.17756	-0.0322859	0.0661927	-2.95621	-0.768021	-0.0336489	-0.77865	-0.735735	-0.0998416	BET1-like protein	4
NCOR2 seq: 1975 - 2004 + Phospho (ST)	0	-2.37592	-1.32473	-0.891345	-2.01098	-1.25661	-0.478804	0.364941	0.0681163	0.412541	Nuclear receptor corepressor 2	4
FAM129B pS665 pS681	0	-0.888388	-0.546774	0.106297	-1.70082	-1.12754	-0.900142	-0.812434	-0.580765	-1.00644	Niban-like protein 1	4
ARID3A seq: 67 - 95 + Phospho (ST)	0	0.193826	-0.788129	0.384017	-0.0751383	-2.1532	-1.49258	-0.268964	-1.36507	-1.87659	AT-rich interactive domain-containing protein 3A	4
ULK1 pS450	0	-0.930332	-0.735395	-2.45125	-1.05191	-1.21152	-1.4397	-0.121581	-0.476121	1.01155	Serine/threonine-protein kinase ULK1	4
ZNF560 seq: 585 - 592 + Phospho (ST); Phospho (Y)	0	1.7108	-0.0357099	-0.201618	-2.48389	-1.02186	-0.188774	-4.19468	-0.986151	0.0128448	Zinc finger protein 560	4
CHD7 pS2559	0	-0.917126	0.425529	0.0929738	-3.21003	-0.764303	-0.309858	-2.2929	0	-0.402832	Chromodomain-helicase-DNA-binding protein 7	4
EPPK1 pS2716	0	0.0270849	-0.548203	0.574143	-1.79261	-1.99096	0.0958272	-1.8197	-1.44276	-0.478316	Epiplakin	4
TJP2 seq: 702 - 715 + Phospho (ST)	0	0.000737905	-2.23247	-1.39054	-1.34245	-1.00982	-1.33503	-1.34319	1.22265	0.0555117	Tight junction protein ZO-2	4
NCOR2 seq: 2398 - 2410 + Phospho (ST)	0	-1.01225	-1.03033	-0.573954	-1.13262	-1.25479	-1.29801	-0.120371	-0.224459	-0.724058	Nuclear receptor corepressor 2	4
DSP seq: 163 - 185 + 2 Phospho (ST)	0	-0.746529	-0.186146	-0.648286	-1.80537	-0.603884	-1.26714	-1.05884	-0.417737	-0.618856	Desmoplakin	4
PAK4 pS181	0	0.174877	0.223224	-0.288712	-1.46272	-1.25369	-0.942198	-1.6376	-1.47691	-0.653486	Serine/threonine-protein kinase PAK 4	4
TMPO pS306	0	-1.89596	-1.24723	0.200296	-2.26983	-1.35658	-0.0224774	-0.373863	-0.109353	-0.222774	Lamina-associated polypeptide 2, isoforms beta/gamma	4
TP53I11 pS14	0	-0.746865	-1.31882	-0.440105	-1.36603	-1.15394	-1.12508	-0.619167	0.164876	-0.684978	Tumor protein p53-inducible protein 11	4
FARP1 pS427	0	-0.549702	-1.06921	-1.291	-1.14718	-1.33813	-1.15722	-0.597481	-0.26892	0.133779	FERM, RhoGEF and pleckstrin domain-containing protein 1	4
TPI1 seq: 138 - 150 no mod	0	-1.08096	-0.468683	0.0369992	-1.781	-1.18435	-0.662636	-0.700037	-0.715664	-0.699635	Triosephosphate isomerase	4
pS91	0	-0.812137	-0.468578	-0.71018	-1.39497	-0.901673	-1.32293	-0.582833	-0.433095	-0.612754	Uncharacterized protein LOC113230	4
STK10 pS438	0	-1.98432	-0.14211	-0.284296	-2.61417	-0.563216	-0.431033	-0.629853	-0.421107	-0.146737	Serine/threonine-protein kinase 10	4
PCBP1 seq: 244 - 268 + Gln->pyro-Glu (N-term Q); Oxidation (M); Phospho (ST)	0	-0.886928	-0.667871	-1.42602	-1.36204	-0.848363	-1.39769	-0.475109	-0.180492	0.0283318	Poly(rC)-binding protein 1	4
ACD seq: 422 - 437 + Phospho (ST)	0	-0.22017	0.154395	-0.230306	-1.75926	-1.04114	-0.805894	-1.53909	-1.19553	-0.575588	Adrenocortical dysplasia protein homolog	4
KIF21A pS1212	0	-1.06674	-0.468683	0.0369992	-1.77095	-1.17753	-0.65778	-0.70421	-0.708849	-0.694779	Kinesin-like protein KIF21A	4
GTF3C3 seq: 40 - 63 + Phospho (ST)	0	-0.962551	-1.59154	-0.681968	-0.837191	-1.99224	-0.763808	0.12536	-0.400701	-0.0818397	General transcription factor 3C polypeptide 3	4
TSC22D4 seq: 218 - 234 + Phospho (ST)	0	0	0	0	0	0	0	-1.28164	-4.18473	-1.65585	TSC22 domain family protein 4	4
ZDHHC5 seq: 375 - 392 + Phospho (ST)	0	-0.0541482	0.394589	-0.354372	-2.15297	-1.15396	-0.254111	-2.09882	-1.54855	0.10026	Palmitoyltransferase ZDHHC5	4
PKM seq: 189 - 206 no mod	0	-0.199475	-0.354842	-0.233153	-1.26482	-1.66813	-0.624654	-1.06535	-1.31329	-0.391501	Pyruvate kinase PKM	4
BAD pS118	0	-1.70247	0.282311	-0.699813	-2.06705	-1.87285	-0.687124	-0.364576	0	0.0126896	Bcl2-associated agonist of cell death	4
ANLN seq: 293 - 307 + Phospho (ST)	0	-1.62549	-1.08818	-0.391169	-1.60854	-1.26919	-0.671198	0.016951	-0.181006	-0.280029	Actin-binding protein anillin	4
RPS6KB1 pT444 pS447	0	-1.25407	-0.815298	-0.340548	-1.39831	-1.12061	-1.02837	-0.144238	-0.305309	-0.68782	Ribosomal protein S6 kinase beta-1	4
ZYX seq: 273 - 295 + Phospho (ST)	0	0.257009	-0.498339	-0.371807	-0.71307	-1.21015	-1.6202	-0.970079	-0.71181	-1.2484	Zyxin	4
FAM129B pS665	0	-0.274346	-0.289244	0.0134714	-1.58927	-1.34491	-0.592259	-1.31492	-1.05566	-0.60573	Niban-like protein 1	4
GAB2 seq: 403 - 414 + Phospho (ST)	0	0.0647544	0.519665	-1.47433	-1.43929	-3.5333	4.42771	-1.50404	-4.05296	0	GRB2-associated-binding protein 2	4
KRT8 seq: 134 - 148 + 2 Oxidation (M)	0	0.584452	-0.0321114	0.720685	-2.28093	-1.3477	0.166804	-2.86539	-1.31559	-0.553881	Keratin, type II cytoskeletal 8	4
KIAA1522 pS404	0	0.614221	-0.415756	-0.368627	-0.556101	-1.54285	-1.34099	-1.17032	-1.12709	-0.972364	Uncharacterized protein KIAA1522	4
EPPK1 pS2716	0	-0.181448	-0.709966	0.467616	-1.56759	-1.72773	-0.141833	-1.38614	-1.01776	-0.60945	Epiplakin	4
CRTC3 seq: 366 - 384 + Phospho (ST)	0	-0.181448	-0.709966	0.467616	-1.56759	-1.72773	-0.141833	-1.38614	-1.01776	-0.60945	CREB-regulated transcription coactivator 3	4
SLC35C2 seq: 332 - 344 + Phospho (ST)	0	0.424731	0.284661	-1.58558	-1.48995	-0.646902	-1.74802	-1.91468	0	-0.16244	Solute carrier family 35 member C2	4
ARHGAP39 seq: 278 - 293 + Phospho (ST)	0	-0.735141	-0.93611	-0.00634626	-1.44032	-1.3006	-0.660151	-0.705181	-0.364491	-0.653804	Rho GTPase-activating protein 39	4
LARP4B pS718	0	0.25893	-0.750193	-0.991824	-0.499487	-0.897028	-2.00436	-0.758417	-0.146835	-1.01254	La-related protein 4B	4
PRKAR1B seq: 69 - 92 + Phospho (ST)	0	0.206261	0.288019	-0.393873	-1.93974	-0.896475	-0.561658	-2.146	-1.18449	-0.167785	cAMP-dependent protein kinase type I-beta regulatory subunit	4
MAP4 seq: 634 - 651 + Phospho (ST)	0	-1.94033	-0.499413	-1.46515	-2.01534	-0.792019	-0.619737	0	-0.292607	0.845417	Microtubule-associated protein 4	4
UBR5 pS1549	0	-0.665003	-0.334811	-0.351452	-1.04903	-0.797227	-1.51822	-0.384031	-0.462417	-1.16677	E3 ubiquitin-protein ligase UBR5	4
RAB12 pS21	0	0.2231	-0.426696	-0.968413	-0.815605	-1.30349	-1.23267	-1.03871	-0.876795	-0.264261	Ras-related protein Rab-12	4
SQSTM1 seq: 22 - 46 + Phospho (ST)	0	-1.93492	-1.26907	-0.752282	-2.40034	-1.28094	0.332915	-0.465421	-0.0118698	1.0852	Sequestosome-1	4
NCOR2 pS956	0	-0.962599	-0.731524	-0.654828	-1.28045	-1.23826	-0.798959	-0.317847	-0.506734	-0.144131	Nuclear receptor corepressor 2	4
PATL1 seq: 176 - 188 + 2 Phospho (ST)	0	-0.527685	-0.278986	-0.797718	-1.07101	-0.792155	-1.44722	-0.543328	-0.513169	-0.649499	Protein PAT1 homolog 1	4
BAG3 pS289	0	-0.731916	-1.01351	-1.21518	-1.3215	-0.964759	-1.02197	-0.58958	0.048754	0.19321	BAG family molecular chaperone regulator 3	4
MACF1 seq: 7328 - 7360 + Phospho (ST)	0	0.427339	0.590318	-1.42434	-1.14087	-0.545644	-1.61602	-1.56821	-1.13596	-0.191676	Microtubule-actin cross-linking factor 1, isoforms 1/2/3/5	4
TNKS1BP1 pS1138	0	-0.0195671	-0.0683183	-0.338269	-1.26315	-1.10362	-0.928329	-1.24358	-1.0353	-0.59006	182 kDa tankyrase-1-binding protein	4
PLEKHA5 seq: 853 - 870 + Phospho (ST)	0	-2.11318	-1.17288	-0.459485	-2.46337	-0.631643	-0.189762	-0.350197	0.541241	0.269723	Pleckstrin homology domain-containing family A member 5	4
GSK3A seq: 19 - 50 + Phospho (ST)	0	0.095434	0.791904	-0.600494	-1.39528	-1.15934	-0.714958	-1.49071	-1.95124	-0.114464	Glycogen synthase kinase-3 alpha	4
CHMP3 seq: 184 - 216 + Oxidation (M); Phospho (ST)	0	-0.946121	-0.763908	-2.6822	-0.890643	-0.247607	-2.12521	0.0554774	0.516301	0.556989	Charged multivesicular body protein 3	4
HDGFRP2 pS454	0	-0.614039	-0.435238	-1.11267	-1.26993	-0.725166	-1.25342	-0.65589	-0.289928	-0.140752	Hepatoma-derived growth factor-related protein 2	4
NCOR2 pS956	0	-1.14702	-0.681462	-0.558053	-1.21364	-1.1649	-0.847372	-0.0666169	-0.483441	-0.28932	Nuclear receptor corepressor 2	4
TMCC1 pS382	0	-0.735697	-0.366558	-0.440971	-2.50411	-0.35944	-0.34696	-1.76841	0.00711812	0.0940111	Transmembrane and coiled-coil domains protein 1	4
BAZ2A seq: 132 - 143 + Phospho (ST)	0	0.424886	0.0367573	-0.274598	-0.0839136	-1.05827	-2.0637	-0.5088	-1.09502	-1.78911	Bromodomain adjacent to zinc finger domain protein 2A	4
NCOR2 seq: 981 - 1020 + Phospho (ST)	0	-1.0567	-0.77286	-0.909502	-1.6171	-1.11443	-0.473605	-0.560398	-0.341571	0.435897	Nuclear receptor corepressor 2	4
ZBTB7A seq: 503 - 530 + Phospho (ST)	0	-1.06452	0.291339	0.0173243	-1.89643	-1.03451	-0.27164	-0.831916	-1.32585	-0.288965	Zinc finger and BTB domain-containing protein 7A	4
PGRMC1 seq: 45 - 67 + Phospho (ST)	0	-1.1576	-1.43464	0.445278	-1.81853	-0.815346	-0.560318	-0.660931	0.619293	-1.0056	Membrane-associated progesterone receptor component 1	4
ZMYND8 pS547	0	-0.343534	-0.681858	-0.72755	-1.22128	-1.08686	-0.881687	-0.877751	-0.404997	-0.154137	Protein kinase C-binding protein 1	4
BAG3 seq: 171 - 193 + Phospho (ST)	0	-0.860846	-0.961547	-1.30565	-1.50268	-0.738551	-0.945879	-0.641835	0.222996	0.35977	BAG family molecular chaperone regulator 3	4
PPFIBP1 seq: 538 - 565 + Phospho (ST)	0	-1.19715	0.111481	-1.36459	-3.48503	-0.74308	-0.528485	0	0	0.836106	Liprin-beta-1	4
SRRM2 seq: 979 - 998 + 2 Phospho (ST)	0	1.10725	0.344622	0.271152	-1.39029	-0.82325	-0.960499	-2.49755	-1.16787	-1.23165	Serine/arginine repetitive matrix protein 2	4
TJP2 pS130	0	0.676462	-0.469649	-0.213346	-0.459597	-1.56347	-1.15084	-1.13606	-1.09382	-0.937494	Tight junction protein ZO-2	4
PPP1R3D seq: 40 - 63 + Phospho (ST)	0	0.216844	-0.829692	-0.186822	-1.80392	-1.70555	0.339681	-2.02076	-0.875862	0.526503	Protein phosphatase 1 regulatory subunit 3D	4
ANKLE2 pS662	0	-1.2227	-0.153316	-0.684253	-1.1874	-0.888805	-1.08566	0.0352926	-0.735489	-0.401409	Ankyrin repeat and LEM domain-containing protein 2	4
TOMM34 pS186	0	0.550918	0.5342	-1.41426	-0.480265	-0.657272	-2.02424	-1.03118	-1.19147	-0.609981	Mitochondrial import receptor subunit TOM34	4
ZNF217 seq: 792 - 819 + Phospho (ST)	0	-0.870403	-0.0626709	-0.211161	-1.43301	-1.03577	-0.692336	-0.562607	-0.973095	-0.481175	Zinc finger protein 217	4
SCRIB seq: 1536 - 1574 + Phospho (ST)	0	0.747689	0.0964498	1.41709	-2.16188	-2.16238	1.18276	-2.90957	-2.25883	-0.234337	Protein scribble homolog	4
ATXN2L seq: 400 - 411 + Phospho (ST)	0	-0.089965	-2.00415	0.473708	0.11292	-0.876927	-2.37571	0.202885	1.12722	-2.84942	Ataxin-2-like protein	4
EEF1D seq: 112 - 123 + Phospho (ST)	0	-2.18893	-0.900973	-0.0490028	-1.46045	-1.04612	-0.62558	0.728483	-0.145147	-0.576577	Elongation factor 1-delta	4
TNKS1BP1 seq: 859 - 879 + Phospho (ST)	0	-0.800039	-0.488871	-0.296498	-1.49347	-1.15307	-0.483997	-0.693432	-0.664197	-0.187499	182 kDa tankyrase-1-binding protein	4
BAG3 pT285	0	-0.460604	-0.888874	-0.705347	-1.08857	-0.950718	-1.07158	-0.627964	-0.0618434	-0.366228	BAG family molecular chaperone regulator 3	4
DBN1 seq: 328 - 354 + Oxidation (M); Phospho (ST)	0	-0.865399	-0.118039	-0.857861	-0.895308	-0.579911	-1.63282	-0.0299084	-0.461872	-0.774964	Drebrin	4
NOP2 seq: 773 - 789 + Phospho (ST)	0	-1.39038	-0.0203241	0.506023	-2.00734	-0.864237	-0.233853	-0.616957	-0.843913	-0.739876	Putative ribosomal RNA methyltransferase NOP2	4
TNKS1BP1 pS691	0	-0.0877725	-0.227491	0.261895	-1.60511	-0.824706	-0.654612	-1.51734	-0.597215	-0.916507	182 kDa tankyrase-1-binding protein	4
MBD3 seq: 81 - 90 + Phospho (ST)	0	-0.40506	-0.259149	-0.798659	-0.76329	-0.659782	-1.65119	-0.35823	-0.400632	-0.852534	Methyl-CpG-binding domain protein 3	4
KIF23 seq: 910 - 932 + Phospho (ST)	0	0.0155841	-0.420247	-0.400973	-1.1568	-1.28	-0.619505	-1.17239	-0.85975	-0.218532	Kinesin-like protein KIF23	4
TJP2 pS702	0	-0.0419007	-1.51322	-1.08536	-1.24352	-0.787137	-0.991558	-1.20162	0.726086	0.0937997	Tight junction protein ZO-2	4
EPPK1 pS2716	0	-0.286759	-1.01267	0.0639696	-1.57171	-1.44356	0.00388744	-1.28495	-0.43089	-0.0600822	Epiplakin	4
ANKLE2 pS662	0	-1.15212	-0.258118	-0.891013	-1.27419	-0.676622	-1.05617	-0.122075	-0.418504	-0.165161	Ankyrin repeat and LEM domain-containing protein 2	4
FNBP1L seq: 293 - 308 + Phospho (ST)	0	-1.32123	-0.782266	-0.885045	-1.05615	-0.770325	-1.17875	0.265083	0.0119415	-0.293706	Formin-binding protein 1-like	4
COMT seq: 129 - 135 + Phospho (ST)	0	0.0661406	0.484533	0.090295	-1.34782	-0.877394	-0.778778	-1.41396	-1.36193	-0.869073	Catechol O-methyltransferase	4
DDX42 pS185	0	-1.11441	-1.15843	-0.207841	-0.870336	-0.611456	-1.51159	0.24407	0.546975	-1.30375	ATP-dependent RNA helicase DDX42	4
GSE1 pS909	0	-0.826971	-0.994555	-0.422052	-1.30423	-0.794507	-0.888601	-0.477257	0.200049	-0.466549	Genetic suppressor element 1	4
RPS6KB1 pT444 pS447	0	-0.783315	-0.559983	-0.27647	-1.26595	-0.947873	-0.76486	-0.482632	-0.38789	-0.48839	Ribosomal protein S6 kinase beta-1	4
BAZ2A seq: 1388 - 1405 + Phospho (ST)	0	1.04418	0.393717	-0.441358	-0.526955	-0.985593	-1.46532	-1.57114	-1.37931	-1.02397	Bromodomain adjacent to zinc finger domain protein 2A	4
ACLY pS455	0	1.65162	0.952469	-0.155684	-0.787382	-0.956336	-1.22265	-2.439	-1.9088	-1.06696	ATP-citrate synthase	4
VDAC2 pS115	0	-0.248675	-0.170748	0.668737	-2.26156	-0.557676	-0.139033	-2.01288	-0.386928	-0.807771	Voltage-dependent anion-selective channel protein 2	4
EPPK1 seq: 2714 - 2732 + Phospho (ST)	0	-0.310805	-0.800099	0.151425	-1.41491	-1.40861	-0.134517	-1.10411	-0.608516	-0.285942	Epiplakin	4
MPRIP seq: 346 - 368 + Phospho (ST)	0	0.963096	1.40227	2.0348	-0.748988	-2.66645	0.461948	-1.71208	-4.06872	-1.57285	Myosin phosphatase Rho-interacting protein	4
BTF3 pS30	0	-1.76386	-0.211616	-0.794968	-1.10487	-0.644007	-1.19282	0.658993	-0.432391	-0.397853	Transcription factor BTF3	4
KRT18 seq: 56 - 90 + 3 Oxidation (M)	0	-0.915672	-0.24336	0.207589	-1.73683	-1.24495	0.0456749	-0.821157	-1.00159	-0.161914	Keratin, type I cytoskeletal 18	4
BAG3 seq: 171 - 193 + Phospho (ST)	0	-0.94746	-0.668304	-1.07656	-1.33168	-0.628355	-0.975355	-0.384222	0.0399499	0.101204	BAG family molecular chaperone regulator 3	4
PTK2 pS840	0	-2.81362	-0.613125	-0.777202	0.00420839	-1.37913	-0.148779	0	-0.766001	0.628424	Focal adhesion kinase 1	4
NOP56 seq: 511 - 534 + Oxidation (M); Phospho (ST)	0	1.00497	-0.0499661	0.0132956	-2.56738	-0.688102	0.328729	-3.57236	-0.638136	0.315433	Nucleolar protein 56	4
MORC2 seq: 722 - 736 + Phospho (ST)	0	-0.867984	-0.531122	-0.180283	-1.25951	-1.20587	-0.459704	-0.391521	-0.674746	-0.279421	MORC family CW-type zinc finger protein 2	4
CARHSP1 seq: 28 - 35 + Phospho (ST)	0	-0.858617	-0.837394	-1.00536	-0.801431	-0.793841	-1.32413	0.0571859	0.0435532	-0.318779	Calcium-regulated heat stable protein 1	4
TRIP12 seq: 310 - 321 + Phospho (ST)	0	0.670014	0.916438	0.217864	-1.10658	-0.932958	-0.878945	-1.7766	-1.8494	-1.09681	E3 ubiquitin-protein ligase TRIP12	4
MBD1 pS297	0	0.253792	-1.87308	-0.615832	-1.45607	-0.418187	-0.0139277	-1.70986	0	0	Methyl-CpG-binding domain protein 1	4
CARHSP1 seq: 36 - 47 + Phospho (ST)	0	-0.794684	-0.466118	-0.809899	-1.09253	-1.0244	-0.797802	-0.297847	-0.558278	0.0120967	Calcium-regulated heat stable protein 1	4
DBN1 pS142	0	-0.311442	-0.386705	-1.33172	-0.619349	-0.763054	-1.53229	-0.307907	-0.376349	-0.200574	Drebrin	4
RREB1 pS1653	0	-0.618946	-0.0316381	-0.150878	-2.37224	-0.800572	-0.117121	-1.7533	0	0.0337577	Ras-responsive element-binding protein 1	4
MKI67 pS1131	0	1.23416	-0.192467	0.180868	-0.674984	-1.85393	-0.375538	-1.90914	-1.66146	-0.556407	Antigen KI-67	4
NCOR2 seq: 1254 - 1265 + Phospho (ST)	0	-1.49114	-0.561687	-0.559126	-1.16149	-0.781907	-0.959218	0.329642	-0.22022	-0.400093	Nuclear receptor corepressor 2	4
TOP2B seq: 1574 - 1599 + Phospho (ST)	0	-1.10747	-0.360098	-0.23714	-2.49146	-1.33764	0.441373	-1.38399	0	0.678513	DNA topoisomerase 2-beta	4
PDIA6 seq: 38 - 60 no mod	0	-2.01961	-0.843211	-0.479865	-1.8591	-1.11353	0.0915052	0.160509	-0.270321	0.57137	Protein disulfide-isomerase A6	4
PEBP1 pS52	0	0.485048	0.779978	-0.494279	-0.771364	-0.809092	-1.28778	-1.25641	-1.58907	-0.7935	Phosphatidylethanolamine-binding protein 1	4
MAP7 pS209	0	-0.0432423	-0.302541	-0.772822	-1.03891	-0.554736	-1.27209	-0.995663	-0.252195	-0.49927	Ensconsin	4
ZNF687 seq: 422 - 435 + Phospho (ST)	0	-0.440464	-0.48929	-0.333628	-0.974205	-1.23986	-0.648413	-0.533741	-0.750565	-0.314785	Zinc finger protein 687	4
SAMD4B seq: 260 - 291 + Phospho (ST)	0	0.790546	0.0580388	0.229588	-0.830968	-1.02564	-1.00311	-1.62151	-1.08368	-1.23269	Protein Smaug homolog 2	4
FAM64A pS131	0	-0.520098	-0.860972	-0.894061	-0.331836	-0.73412	-1.78614	0.188262	0.126852	-0.89208	Protein FAM64A	4
IBTK pS1045	0	-0.707831	-0.678022	0.0431383	-1.51202	-0.849011	-0.486749	-0.804187	-0.170989	-0.529888	Inhibitor of Bruton tyrosine kinase	4
LPHN2 seq: 1428 - 1439 + Phospho (ST)	0	0.668431	1.66544	-4.33845	0.0713797	1.21169	-4.13037	-0.597052	-0.453754	0.208073	Latrophilin-2	4
EDC3 pS131	0	-0.314081	-0.248384	-1.0745	-0.703789	-0.602307	-1.53223	-0.389707	-0.353923	-0.457732	Enhancer of mRNA-decapping protein 3	4
PVRL4 pS444	0	0.628014	-0.0720276	1.39199	-1.46454	-1.77533	0.407634	-2.09255	-1.7033	-0.984353	Nectin-4	4
BRAF seq: 444 - 462 + Phospho (ST)	0	-1.19954	-0.360186	-0.123977	-1.7345	-0.499049	-0.598125	-0.534959	-0.138863	-0.474148	Serine/threonine-protein kinase B-raf	4
HMGXB4 pS497	0	0.0165543	-1.0475	-0.73803	-0.832161	-1.29249	-0.698421	-0.848715	-0.244991	0.0396086	HMG domain-containing protein 4	4
APC pT1438	0	1.46633	-0.224178	-0.504014	0.31318	-1.84401	-1.27497	-1.15315	-1.61983	-0.77096	Adenomatous polyposis coli protein	4
GALNT6 seq: 503 - 517 no mod	0	-0.131179	-0.273753	0.260818	-1.64649	-1.42032	0.266287	-1.51531	-1.14657	0.00546835	Polypeptide N-acetylgalactosaminyltransferase 6	4
SLTM seq: 989 - 1006 + Phospho (ST)	0	0.438813	0.399392	-0.0909347	-1.13124	-1.06575	-0.597927	-1.57006	-1.46514	-0.506992	SAFB-like transcription modulator	4
FAM129B seq: 686 - 705 + 2 Phospho (ST)	0	-0.0161715	0.244087	0.208707	-0.755699	-1.05206	-0.984541	-0.739528	-1.29614	-1.19325	Niban-like protein 1	4
UBAP2L seq: 601 - 618 + Phospho (ST)	0	-1.00541	-0.236164	-0.547813	-1.41925	-0.829092	-0.543751	-0.413843	-0.592927	0.00406207	Ubiquitin-associated protein 2-like	4
MAP4 seq: 277 - 290 + Oxidation (M); Phospho (ST)	0	0.885884	-0.130746	-1.06331	-0.31174	-1.17302	-1.30646	-1.19762	-1.04227	-0.243154	Microtubule-associated protein 4	4
TRPS1 seq: 84 - 108 + Phospho (ST)	0	-0.1311	-1.27673	-0.707363	-1.71744	-0.856205	-0.212628	-1.58634	0.420522	0.494735	Zinc finger transcription factor Trps1	4
TBC1D10B pS687	0	-1.3252	-1.22085	-0.589509	-1.74527	-0.86275	-0.17183	-0.42007	0.3581	0.417679	TBC1 domain family member 10B	4
UBR5 pS1549	0	-0.103427	-0.0605404	-0.182414	-0.727741	-0.766169	-1.27644	-0.624315	-0.705628	-1.09403	E3 ubiquitin-protein ligase UBR5	4
ZC3H11A seq: 100 - 124 + Phospho (ST)	0	0.0161766	1.38921	1.11894	-1.6996	-1.01066	-0.0495086	-1.71578	-2.39987	-1.16845	Zinc finger CCCH domain-containing protein 11A	4
PLEKHG3 pS76	0	-0.564217	-0.957019	0.63881	-0.98924	-1.31523	-0.454333	-0.425022	-0.358216	-1.09314	Pleckstrin homology domain-containing family G member 3	4
TRPS1 pS178	0	-1.0366	-0.511049	0.0955809	-1.3053	-0.892109	-0.551827	-0.268699	-0.38106	-0.647408	Zinc finger transcription factor Trps1	4
LARP4 seq: 643 - 671 + Phospho (ST)	0	0.00508086	-0.0990634	-0.351222	-0.874182	-0.863423	-1.01103	-0.879263	-0.76436	-0.659807	La-related protein 4	4
MEF2D pS251	0	-0.367289	-1.25375	-0.382238	-0.811806	-1.44782	-0.469484	-0.444517	-0.19407	-0.0872469	Myocyte-specific enhancer factor 2D	4
KRT18 seq: 56 - 90 + 3 Oxidation (M)	0	-1.1333	-0.254726	0.266836	-1.4566	-1.23507	-0.0362159	-0.323303	-0.980344	-0.303052	Keratin, type I cytoskeletal 18	4
TJP2 pS1159	0	-1.36154	-1.17257	-0.627111	-1.40922	-1.35518	0.0406689	-0.0476746	-0.182612	0.66778	Tight junction protein ZO-2	4
DBN1 seq: 328 - 354 + Phospho (ST)	0	-0.808802	-0.187255	-0.862408	-0.622819	-0.594663	-1.48537	0.185983	-0.407408	-0.622963	Drebrin	4
HDAC1 seq: 405 - 413 + Phospho (ST)	0	0.265168	-0.480269	-0.93572	-0.422436	-0.803885	-1.47576	-0.687604	-0.323616	-0.540036	Histone deacetylase 1	4
CAMSAP3 seq: 812 - 823 + Phospho (ST)	0	1.11898	0.204852	0.37729	-0.992895	-1.49685	-0.210861	-2.11188	-1.7017	-0.588151	Calmodulin-regulated spectrin-associated protein 3	4
PI4KB seq: 253 - 270 + Phospho (ST)	0	-0.126833	-0.581668	-0.18433	-0.731239	-0.95386	-1.01167	-0.604406	-0.372192	-0.827339	Phosphatidylinositol 4-kinase beta	4
GTF2I seq: 681 - 702 no mod	0	-0.137308	-1.09118	-0.397797	-1.92508	-0.732933	-0.0303817	-1.78777	0.358248	0.367415	General transcription factor II-I	4
TNKS1BP1 pS893	0	0.502134	-0.513402	-1.05858	-1.27541	-1.12321	-0.287841	-1.77754	-0.609806	0.770744	182 kDa tankyrase-1-binding protein	4
PAN3 seq: 349 - 358 + Phospho (ST)	0	-0.502147	0.126143	-1.52791	-1.51788	-1.34168	0.184651	-1.01574	-1.46782	1.71256	PAB-dependent poly(A)-specific ribonuclease subunit PAN3	4
PXN seq: 76 - 93 + Phospho (ST)	0	0.0617259	-0.111211	-0.661329	-0.741475	-0.914815	-1.01472	-0.803201	-0.803604	-0.353389	Paxillin	4
TP53BP1 pS1430	0	-0.922034	-1.04764	-0.324854	-1.0897	-0.919352	-0.659891	-0.167669	0.128283	-0.335038	Tumor suppressor p53-binding protein 1	4
ZFC3H1 pS655	0	-0.35338	0.151321	0.438643	-2.38634	-0.772649	0.0324456	-2.03296	0	-0.406198	Zinc finger C3H1 domain-containing protein	4
BAG3 seq: 366 - 388 + 2 Phospho (ST)	0	-0.483262	0.15512	-0.446414	-1.23569	-0.42227	-0.98202	-0.752431	-0.57739	-0.535606	BAG family molecular chaperone regulator 3	4
EEF1D pS133	0	-0.195671	-0.766182	-0.429578	-0.56177	-0.727518	-1.34274	-0.366098	0.0386642	-0.913163	Elongation factor 1-delta	4
KIAA1522 seq: 856 - 876 + Phospho (ST)	0	-1.0364	-0.720137	-0.577795	-1.03515	-1.13858	-0.456851	0.00125396	-0.418443	0.120944	Uncharacterized protein KIAA1522	4
FAM208B pS1025	0	-0.470631	-0.79117	-0.425582	-2.03806	-0.385201	-0.207135	-1.56743	0.405969	0.218447	Protein FAM208B	4
CCDC88C seq: 1578 - 1598 + Phospho (ST)	0	-0.0845424	-0.225961	-0.396403	-1.01036	-1.03138	-0.583869	-0.92582	-0.805422	-0.187466	Protein Daple	4
AAK1 seq: 9 - 37 + Phospho (ST)	0	-0.0729628	-0.24873	-1.39797	-1.02652	-0.447657	-1.13562	-0.953553	-0.198927	0.262344	AP2-associated protein kinase 1	4
RAF1 seq: 283 - 309 + Phospho (ST)	0	-0.536411	-0.324701	-0.334151	-0.823771	-0.639399	-1.12276	-0.287359	-0.314699	-0.788608	RAF proto-oncogene serine/threonine-protein kinase	4
KIF21A pS1239	0	-0.509616	-0.339364	-0.170883	-1.17803	-1.05764	-0.336932	-0.668417	-0.718277	-0.166049	Kinesin-like protein KIF21A	4
CEP170B pS829	0	0.162293	-0.591051	-0.976596	-0.587663	-0.694865	-1.2889	-0.749956	-0.103814	-0.312301	Centrosomal protein of 170 kDa protein B	4
TOP2B pT1575	0	-0.815786	-0.734849	-0.0616026	-2.14158	-1.09009	0.660261	-1.32579	-0.355246	0.721863	DNA topoisomerase 2-beta	4
CASKIN2 seq: 390 - 414 + Phospho (ST)	0	-0.638267	-0.487502	-0.153234	-1.18304	-1.04555	-0.327949	-0.544777	-0.558043	-0.174714	Caskin-2	4
PARD3 seq: 713 - 731 + Phospho (ST)	0	-1.51186	-1.25761	-1.1108	-1.42931	-0.915973	-0.208877	0.0825437	0.341639	0.901927	Partitioning defective 3 homolog	4
MAP4 pS1073	0	-0.0626882	-0.44255	-1.30459	-0.332097	-0.915897	-1.3038	-0.269409	-0.473347	0.000792028	Microtubule-associated protein 4	4
EIF4G3 pS495	0	0.896074	0.094917	-0.253417	-0.538419	-1.33006	-0.681422	-1.43449	-1.42498	-0.428005	Eukaryotic translation initiation factor 4 gamma 3	4
CCT3 seq: 249 - 266 no mod	0	-0.824762	0.499327	-1.88824	-0.496146	-1.61449	-0.425252	0.328615	-2.11382	1.46299	T-complex protein 1 subunit gamma	4
CIAPIN1 seq: 181 - 196 + Phospho (ST)	0	0.0527636	-0.785967	-0.75473	-0.646474	-0.864249	-1.02438	-0.699238	-0.0782822	-0.269651	Anamorsin	4
FKBP15 seq: 1096 - 1124 + Phospho (ST)	0	0.303411	-0.42533	-0.302475	-0.481405	-1.37167	-0.668926	-0.784816	-0.946336	-0.366451	FK506-binding protein 15	4
LARP1 pS766 pS774	0	-0.717428	0.379784	-0.694261	-1.03198	-0.365184	-1.11615	-0.314554	-0.744968	-0.42189	La-related protein 1	4
CAST seq: 213 - 249 + Phospho (ST)	0	-1.12984	-0.678138	-0.0244064	-1.28661	-0.788421	-0.417498	-0.156775	-0.110283	-0.393091	Calpastatin	4
PYGL seq: 12 - 17 + Phospho (ST)	0	-0.490709	0.422167	0.238138	-0.075855	-2.03711	-0.377204	0.414854	-2.45927	-0.615342	Glycogen phosphorylase, liver form	4
MAP4 seq: 937 - 946 + Phospho (ST)	0	0.183107	-0.314298	-0.834707	-0.103619	-0.902122	-1.48276	-0.286726	-0.587824	-0.648048	Microtubule-associated protein 4	4
NCOR2 pT1391	0	-1.06307	-0.930727	-1.06457	-0.821274	-0.912486	-0.751019	0.241793	0.0182406	0.313554	Nuclear receptor corepressor 2	4
FAM102B seq: 282 - 294 + Phospho (ST)	0	-0.0827071	1.65424	1.2488	-2.50695	-0.681865	0.705838	-2.42424	-2.33611	-0.542957	Protein FAM102B	4
ZMYND8 pS406	0	-0.204257	-0.747397	-0.977439	-0.565613	-1.49334	-0.977072	0	0	0.000367184	Protein kinase C-binding protein 1	4
TNK1 seq: 502 - 524 + 2 Phospho (ST)	0	-0.677277	-0.64823	0.148791	-1.01081	-0.754459	-0.712715	-0.333533	-0.106229	-0.861506	Non-receptor tyrosine-protein kinase TNK1	4
TBC1D10B pS22	0	-0.151867	-0.0158772	-0.429808	-1.37358	-0.591452	-0.511024	-1.22171	-0.575574	-0.0812159	TBC1 domain family member 10B	4
METTL3 pS43	0	0	0	0	0	0	0	-1.20454	-3.60383	-0.143254	N6-adenosine-methyltransferase 70 kDa subunit	4
KLC2 pS445	0	0.158659	0.200921	-0.296271	-0.32971	-0.755319	-1.38875	-0.488369	-0.95624	-1.09248	Kinesin light chain 2	4
PAGR1 pS237	0	-1.13077	-0.760186	-0.359672	-0.923471	-0.520484	-1.02656	0.2073	0.239702	-0.66689	PAXIP1-associated glutamate-rich protein 1	4
MAST4 pS206	0	-1.66062	-0.0834665	-0.754456	-1.33339	-0.548317	-0.579814	0.327225	-0.464851	0.174642	Microtubule-associated serine/threonine-protein kinase 4	4
EEF1D pS133	0	0.0378478	-0.862295	-0.440876	-0.466014	-0.747617	-1.24671	-0.503862	0.114678	-0.805838	Elongation factor 1-delta	4
SMARCA5 seq: 98 - 119 + Gln->pyro-Glu (N-term Q); 2 Phospho (ST)	0	-0.757639	-0.727874	0.211436	-1.43598	-0.759747	-0.261349	-0.678345	-0.0318728	-0.472784	SWI/SNF-related matrix-associated actin-dependent regulator of chromatin subfamily A member 5	4
LRRC47 seq: 508 - 542 + Phospho (ST)	0	-0.170914	-0.0886878	0.00500804	-2.57194	0.0284628	0.0922209	-2.40103	0.117151	0.0872129	Leucine-rich repeat-containing protein 47	4
C7orf43 seq: 515 - 525 + Phospho (ST)	0	-0.105158	0.259489	0.267381	-0.75018	-0.731723	-0.960682	-0.645022	-0.991212	-1.22806	Uncharacterized protein C7orf43	4
MYH9 seq: 1731 - 1751 no mod	0	-0.767326	-1.00648	-1.08041	-0.949125	-0.93284	-0.550024	-0.1818	0.0736427	0.530385	Myosin-9	4
CTTN seq: 397 - 428 + 2 Phospho (ST)	0	-0.352843	0.790389	-0.0447254	-1.2268	-0.448625	-0.751945	-0.873953	-1.23901	-0.707219	Src substrate cortactin	4
WIZ pS1151	0	-0.015531	-0.371394	-0.180069	-1.24972	-1.05569	-0.114242	-1.23419	-0.684296	0.0658272	Protein Wiz	4
MKL2 seq: 535 - 561 + Phospho (ST)	0	-0.205392	-0.639939	-0.138452	-0.853501	-0.404225	-1.15741	-0.648109	0.235715	-1.01896	MKL/myocardin-like protein 2	4
SYTL2 pS535	0	2.71897	-0.305347	-0.0493347	0.000991609	-1.59942	-0.811983	-2.71797	-1.29408	-0.762648	Synaptotagmin-like protein 2	4
MAP4 seq: 353 - 368 + Phospho (ST)	0	-0.35668	-0.483967	0.025625	-1.6894	-0.740551	0.0235114	-1.33272	-0.256584	-0.00211365	Microtubule-associated protein 4	4
FAM102B seq: 191 - 205 + Phospho (ST)	0	-1.15658	0.371104	1.47826	-2.47905	-1.06673	1.14367	-1.32247	-1.43783	-0.334595	Protein FAM102B	4
LMNA seq: 281 - 296 no mod	0	-0.572136	-1.36485	-1.09993	-1.31002	-1.37788	0.287629	-0.737883	-0.0130259	1.38756	Prelamin-A/C	4
TJP2 seq: 1155 - 1176 + Phospho (Y)	0	-1.23225	-1.1078	-0.399128	-1.2248	-1.20439	0.029532	0.00745119	-0.0965839	0.42866	Tight junction protein ZO-2	4
TJP2 seq: 1155 - 1176 + Phospho (ST)	0	-1.23225	-1.1078	-0.399128	-1.2248	-1.20439	0.029532	0.00745119	-0.0965839	0.42866	Tight junction protein ZO-2	4
MEF2D pS180	0	-0.946289	-1.90598	0.171421	-0.920607	-1.02321	-0.453996	0.0256824	0.882767	-0.625417	Myocyte-specific enhancer factor 2D	4
FAM83H pS881	0	-0.464331	-0.303455	-0.858762	-1.13137	-0.640724	-0.625332	-0.667037	-0.337269	0.23343	Protein FAM83H	4
ABCF1 pS109	0	0.402571	0.42364	-0.165936	-1.19004	-0.729382	-0.476387	-1.59262	-1.15302	-0.310451	ATP-binding cassette sub-family F member 1	4
NUMA1 pT2000	0	-0.391769	-1.28828	-1.10455	-0.572955	-1.05786	-0.758174	-0.181186	0.23042	0.346376	Nuclear mitotic apparatus protein 1	4
MAP4 pS1073	0	0.0828835	-0.571726	-1.28926	-0.465104	-0.780571	-1.14062	-0.547987	-0.208845	0.148645	Microtubule-associated protein 4	4
DIP2B seq: 98 - 113 + Phospho (ST)	0	-0.35498	-0.424754	0.0156766	-1.66198	-0.736167	0.0251227	-1.307	-0.311413	0.00944615	Disco-interacting protein 2 homolog B	4
ELF1 seq: 160 - 174 + Phospho (ST)	0	-0.608133	-1.82405	-0.360421	-0.328711	-1.42173	-0.61381	0.279422	0.40232	-0.253389	ETS-related transcription factor Elf-1	4
STIM1 pS512	0	-0.459279	-0.55946	-0.238275	-0.805479	-0.280987	-1.26707	-0.3462	0.278473	-1.0288	Stromal interaction molecule 1	4
NOP2 seq: 722 - 743 + Phospho (ST)	0	0.224515	0.113784	0.281226	-1.28106	-1.09545	0.0255222	-1.50558	-1.20923	-0.255704	Putative ribosomal RNA methyltransferase NOP2	4
EIF4EBP1 seq: 64 - 99 + 2 Phospho (ST)	0	1.09619	0.233414	-0.563904	-0.780034	-0.318886	-1.24568	-1.87622	-0.5523	-0.681779	Eukaryotic translation initiation factor 4E-binding protein 1	4
HABP4 seq: 96 - 119 + Phospho (ST)	0	-0.305907	-0.639511	-0.869355	-0.696	-1.07795	-0.561993	-0.390093	-0.438443	0.307362	Intracellular hyaluronan-binding protein 4	4
NUP210 pS1874	0	-1.43781	-0.722645	-0.140075	-1.61222	-0.301118	-0.413304	-0.174412	0.421527	-0.27323	Nuclear pore membrane glycoprotein 210	4
AHNAK seq: 5834 - 5858 + Phospho (ST)	0	-0.324206	-1.6764	-0.735007	-1.09779	-1.09971	-0.126452	-0.773588	0.57669	0.608555	Neuroblast differentiation-associated protein AHNAK	4
ZC3H11A pS132	0	-0.0664812	-0.190221	0.505848	-0.70636	-1.1351	-0.478134	-0.639879	-0.944881	-0.983982	Zinc finger CCCH domain-containing protein 11A	4
CAMSAP3 pS814	0	0.70213	0.0629374	0.0357145	-1.08426	-1.03792	-0.195327	-1.78639	-1.10085	-0.231042	Calmodulin-regulated spectrin-associated protein 3	4
LAMTOR1 pS27	0	-0.0362211	-0.170112	0.0279452	-1.04469	-1.00602	-0.263465	-1.00847	-0.835907	-0.291411	Ragulator complex protein LAMTOR1	4
CBX8 seq: 253 - 274 + Phospho (ST)	0	-0.000873309	0.183072	-0.195928	-1.23978	-0.714146	-0.359162	-1.23891	-0.897218	-0.163235	Chromobox protein homolog 8	4
NUP35 seq: 270 - 282 + Phospho (ST)	0	1.36824	-0.242843	0.545063	-0.855272	-1.15753	-0.289105	-2.22351	-0.914691	-0.834168	Nucleoporin NUP53	4
BAZ2A seq: 132 - 143 + Phospho (ST)	0	0.727279	0.160795	-0.591207	-0.262549	-0.737124	-1.30065	-0.989828	-0.897919	-0.709442	Bromodomain adjacent to zinc finger domain protein 2A	4
HMGA1 pT53	0	0.155997	-0.258249	0.331405	-0.853711	-1.05112	-0.392389	-1.00971	-0.792871	-0.723793	High mobility group protein HMG-I/HMG-Y	4
BAZ1A pS1413	0	0.153815	-0.336514	-0.316402	-0.914549	-1.04963	-0.331686	-1.06836	-0.713121	-0.0152841	Bromodomain adjacent to zinc finger domain protein 1A	4
FAM83H seq: 923 - 933 + Phospho (ST)	0	-0.43068	-0.301394	-0.955163	-1.00017	-0.759792	-0.530362	-0.569488	-0.458398	0.424801	Protein FAM83H	4
RPTOR pS877	0	0.921624	0.560458	-0.710227	-0.736931	-0.796365	-0.751944	-1.65855	-1.35682	-0.0417174	Regulatory-associated protein of mTOR	4
MAP7D1 seq: 111 - 133 + Phospho (ST)	0	0.391146	1.08815	-0.429589	-0.762521	-0.80233	-0.70812	-1.15367	-1.89048	-0.278532	MAP7 domain-containing protein 1	4
FAM83H pS647	0	-1.49919	-0.0772928	-0.746098	-1.41594	-0.464391	-0.386686	0.0832443	-0.387098	0.359412	Protein FAM83H	4
FAM83H seq: 923 - 934 + Phospho (ST)	0	-0.520115	-0.320569	-0.749075	-1.05495	-0.578097	-0.628557	-0.534835	-0.257528	0.120518	Protein FAM83H	4
FAM102B pS350	0	-1.32352	0.862726	1.66674	-2.8055	-1.05056	1.60546	-1.48197	-1.91329	-0.0612862	Protein FAM102B	4
DIDO1 seq: 1231 - 1274 + 2 Phospho (ST)	0	-2.11131	-0.0951762	-0.639363	-2.30831	-0.243027	0.2292	-0.196995	0	0.868563	Death-inducer obliterator 1	4
BTF3 pS30	0	-0.291016	0.195584	-0.514351	-0.575055	-0.385998	-1.2807	-0.284039	-0.581582	-0.766352	Transcription factor BTF3	4
RBMXL1 pS208	0	-1.66851	-0.312087	0.180098	-1.5669	-0.563803	-0.0959733	0.101607	-0.251716	-0.276072	RNA binding motif protein, X-linked-like-1	4
HIST3H2A seq: 101 - 119 no mod	0	-0.788752	-0.388796	0.153827	-1.82406	-1.01037	0.109647	0	-0.621575	-0.0441792	Histone H2A type 3	4
TBX2 seq: 379 - 395 + Phospho (ST)	0	-1.2843	-0.206966	-0.362103	-0.970125	-0.623105	-0.611718	0.314175	-0.416139	-0.249615	T-box transcription factor TBX2	4
ZFP36L1 seq: 52 - 61 + Phospho (ST)	0	-0.0463856	-0.409501	-0.0658418	-0.284392	-0.810028	-1.30369	-0.238007	0	-1.23785	Zinc finger protein 36, C3H1 type-like 1	4
MAP4 pS280	0	0.787413	-0.0451789	-0.868909	-0.496838	-0.965798	-0.733703	-1.28425	-0.920619	0.135205	Microtubule-associated protein 4	4
TNRC18 pS1857	0	-0.46233	-2.01886	0.0988489	-1.45134	-1.0626	0.317998	-0.989006	0.956266	0.219149	Trinucleotide repeat-containing gene 18 protein	4
ZMYND8 pS490	0	-0.445435	-0.577354	-0.495376	-1.00222	-0.565147	-0.627002	-0.55678	0.0122075	-0.131626	Protein kinase C-binding protein 1	4
COPB2 seq: 847 - 875 + Phospho (ST)	0	0.0222221	0.0470159	-0.392065	-0.981237	-0.818224	-0.389324	-1.00346	-0.86524	0.00274182	Coatomer subunit beta'	4
TRAM1 pS365	0	0	0	0	0	0	0	-2.77691	-1.36475	-0.232107	Translocating chain-associated membrane protein 1	4
MARK2 seq: 607 - 627 + Phospho (ST)	0	0.350987	0.302536	0.472318	-1.0575	-0.648544	-0.479878	-1.40849	-0.95108	-0.952195	Serine/threonine-protein kinase MARK2	4
TMX1 pS247	0	1.86047	0.10972	0.0718711	-4.19972	-1.16283	-0.488161	0	0	-0.560032	Thioredoxin-related transmembrane protein 1	4
ACTN4 seq: 217 - 233 no mod	0	-0.201979	-0.237922	-0.644516	-1.18013	-1.01372	-0.377324	-0.978151	0	0.267192	Alpha-actinin-4	4
NUMB seq: 292 - 297 + Phospho (ST)	0	-0.488303	0.439825	0.0695846	-0.146764	-1.81936	-0.212933	0.341539	-2.25918	-0.282517	Protein numb homolog	4
CLIC1 seq: 120 - 131 no mod	0	-0.142195	-0.728635	-0.316842	-0.674166	-1.13177	-0.364626	-0.531971	-0.403139	-0.0477834	Chloride intracellular channel protein 1	4
CEP55 pS436	0	-0.578699	-0.159293	-0.507518	-0.451695	-0.424905	-1.28543	0.127004	-0.265612	-0.777907	Centrosomal protein of 55 kDa	4
LARP1 pS143	0	-0.549539	0.251564	0.0104873	-1.01033	-0.477268	-0.673955	-0.460792	-0.728831	-0.684443	La-related protein 1	4
TJP3 pS164	0	-0.760109	-0.290107	0.281624	-1.07067	-0.59221	-0.496275	-0.310559	-0.302103	-0.777899	Tight junction protein ZO-3	4
CAD pS1859	0	-0.704732	-0.890362	-0.646747	-1.59679	-1.02573	0.0177792	0	-0.135371	0.664526	CAD protein	4
LMNA seq: 628 - 644 + Phospho (ST)	0	-0.735107	-1.68036	-0.0755494	-0.63597	-1.01382	-0.504558	0.0991372	0.666533	-0.429009	Prelamin-A/C	4
MARCKS pS159	0	0.12901	0.444508	-0.00199197	-0.513212	-0.0851281	-1.55527	-0.642222	-0.529636	-1.55328	Myristoylated alanine-rich C-kinase substrate	4
RRBP1 seq: 1263 - 1291 + Phospho (ST)	0	0.363463	0.701747	0.199775	-0.655195	-0.924415	-0.571907	-1.01866	-1.62616	-0.771683	Ribosome-binding protein 1	4
CAMSAP3 seq: 429 - 444 + Phospho (ST)	0	0.0523267	0.385932	-0.355832	-0.911611	-0.679531	-0.55831	-0.963938	-1.06546	-0.202478	Calmodulin-regulated spectrin-associated protein 3	4
PUM2 pS82	0	-1.2051	-0.394011	-0.511504	-1.43165	-0.567485	-0.146922	-0.226556	-0.173475	0.364581	Pumilio homolog 2	4
SUV39H1 pS391	0	-0.224529	-0.206655	-1.37615	-3.07229	0.296247	-0.207586	0	0.502902	0	Histone-lysine N-methyltransferase SUV39H1	4
BTF3 pS30	0	-0.220146	0.172655	-0.510914	-0.655539	-0.367669	-1.11667	-0.435393	-0.540324	-0.605761	Transcription factor BTF3	4
CTTN seq: 399 - 428 + Phospho (ST)	0	0.204138	-0.366354	-0.472215	-0.994145	-0.741802	-0.394733	-1.19828	-0.375449	0.0774815	Src substrate cortactin	4
KIF23 pS902	0	-0.508851	-0.803962	-0.145773	-1.12505	-0.434294	-0.570793	-0.616201	0.369668	-0.42502	Kinesin-like protein KIF23	4
SLC9A3R1 pS280	0	-0.357777	0.732945	0.13207	-1.25591	-0.251072	-0.621704	-0.898137	-0.984018	-0.753774	Na(+)/H(+) exchange regulatory cofactor NHE-RF1	4
TMPO seq: 49 - 86 + Phospho (ST)	0	-2.18155	-0.646084	-0.223976	-1.76589	-0.49588	0.134466	0.415654	0.150204	0.358442	Lamina-associated polypeptide 2, isoform alpha	4
MLF2 seq: 230 - 241 + Phospho (ST)	0	-0.784983	0.306189	-0.391394	-0.794899	-0.306462	-1.02502	-0.00991675	-0.612651	-0.633625	Myeloid leukemia factor 2	4
LMNA pS392	0	-0.187586	-1.02645	-0.123681	-0.516065	-0.890365	-0.703479	-0.328478	0.136088	-0.579797	Prelamin-A/C	4
EMSY pS209	0	-0.463136	0.107044	-0.402679	-1.11267	-0.51406	-0.481931	-0.649534	-0.621104	-0.0792526	Protein EMSY	4
TOM1 seq: 453 - 478 + Phospho (ST)	0	1.02845	1.43528	0.157925	-0.954638	-0.997049	-0.155515	-1.98308	-2.43233	-0.31344	Target of Myb protein 1	4
NOTCH2 pS2081	0	0.265073	0.400403	0.289388	-3.8408	-1.35109	0.028868	0	0	0	Neurogenic locus notch homolog protein 2	4
MARCKS pS170	0	0.0399696	0.312328	0.411276	-0.751896	-0.152802	-1.19683	-0.791865	-0.46513	-1.60811	Myristoylated alanine-rich C-kinase substrate	4
BCL7C seq: 110 - 142 + Phospho (ST)	0	0.0346457	-1.01771	-1.17471	-1.12935	-0.7975	-0.16985	-1.16399	0.220205	1.00486	B-cell CLL/lymphoma 7 protein family member C	4
TOR1AIP1 seq: 149 - 174 + 2 Phospho (ST)	0	-2.4467	0.395977	0.38585	-1.81834	-0.306658	-0.316697	0.628357	0	-0.702547	Torsin-1A-interacting protein 1	4
YWHAB seq: 130 - 140 no mod	0	0.0837505	-0.593542	-1.00443	-0.316151	-0.741758	-1.03207	-0.399901	-0.148216	-0.0276402	14-3-3 protein beta/alpha	4
RBM15 seq: 763 - 783 + Phospho (ST)	0	-0.856042	-0.312497	-0.0758804	-1.04365	-0.625521	-0.416793	-0.187611	-0.313024	-0.340912	Putative RNA-binding protein 15	4
LSR pS643	0	0.869769	1.05887	-0.111101	0.0172174	-0.830645	-1.26965	-0.852552	-1.88952	-1.15855	Lipolysis-stimulated lipoprotein receptor	4
LRRC47 seq: 508 - 542 + Phospho (ST)	0	-0.120143	0.517855	0.0226781	-2.58163	0.0625445	0.208878	-2.46149	0	0.1862	Leucine-rich repeat-containing protein 47	4
KIAA1522 seq: 969 - 984 + Phospho (ST)	0	0.785482	-0.35551	-0.102573	-0.495177	-1.02911	-0.553833	-1.28066	-0.673599	-0.451261	Uncharacterized protein KIAA1522	4
AIF1L pS134	0	-0.0359912	-1.1331	-1.21288	-0.0263606	-0.983725	-1.06132	0.0096306	0.149378	0.151559	Allograft inflammatory factor 1-like	4
BCL2L11 seq: 85 - 91 + Phospho (ST)	0	-0.560642	-0.752265	-1.0397	-0.597079	-0.489069	-0.982269	-0.0364375	0.263196	0.057429	Bcl-2-like protein 11	4
HNRNPK seq: 222 - 247 no mod	0	0.0496118	0.495483	-1.56682	-0.56454	-0.666909	-0.8352	-0.614151	-1.16239	0.731618	Heterogeneous nuclear ribonucleoprotein K	4
EIF2AK3 pS715	0	-0.119787	0.785119	-0.224407	-3.27005	0.859134	0.349095	-3.15027	0.0740147	0.573502	Eukaryotic translation initiation factor 2-alpha kinase 3	4
AHNAK seq: 5834 - 5858 + Phospho (ST)	0	0.212596	-1.57895	-0.545947	-0.91511	-1.19553	0.0577546	-1.12771	0.383424	0.603702	Neuroblast differentiation-associated protein AHNAK	4
BAG6 seq: 1073 - 1087 + Phospho (ST)	0	-0.358253	-0.0678849	-0.255211	-1.02618	-0.793051	-0.230707	-0.667926	-0.725166	0.0245036	Large proline-rich protein BAG6	4
GORASP2 seq: 421 - 452 + Phospho (ST)	0	-1.26034	-0.424179	0.442062	-1.19738	-0.15947	-0.689473	0.0629569	0.264709	-1.13154	Golgi reassembly-stacking protein 2	4
YWHAQ seq: 128 - 138 no mod	0	-0.900235	-0.607579	-0.710404	-0.375427	-0.379556	-1.2903	0.524808	0.228023	-0.579895	14-3-3 protein theta	4
LARP1 pS90	0	-1.31995	-0.464501	0.299986	-1.34579	-0.64276	-0.0547971	-0.0258363	-0.178259	-0.354783	La-related protein 1	4
FAM83H pS1003	0	-1.81026	-0.252064	-0.658536	-1.65241	-0.424256	0.0450821	0.157855	-0.172193	0.703619	Protein FAM83H	4
USP15 seq: 241 - 256 + Phospho (ST)	0	0.167854	0.469254	0.146905	-0.582876	0.112717	-1.56115	-0.75073	-0.356537	-1.70806	Ubiquitin carboxyl-terminal hydrolase 15	4
FAM83H pS936	0	-0.819217	-0.299076	-0.757877	-1.25607	-0.175077	-0.591952	-0.436849	0.123998	0.165924	Protein FAM83H	4
CTTN seq: 397 - 428 + 2 Phospho (ST)	0	-0.539866	0.605419	-0.0617064	-1.07221	-0.352054	-0.572386	-0.532341	-0.957473	-0.51068	Src substrate cortactin	4
C10orf12 seq: 288 - 297 + Phospho (ST)	0	0.826184	0.104568	0.197377	-0.620694	-0.363188	-0.983681	-1.44688	-0.467755	-1.18106	Uncharacterized protein C10orf12	4
LMNA seq: 29 - 41 no mod	0	-0.814367	-1.58712	-0.48438	-0.763427	-1.13666	-0.0637453	0.0509404	0.450467	0.420635	Prelamin-A/C	4
BAG3 seq: 283 - 294 + 2 Phospho (ST)	0	-0.514048	-0.7605	-0.860028	-0.608161	-0.147257	-1.2076	-0.0941129	0.613243	-0.347571	BAG family molecular chaperone regulator 3	4
ACIN1 pS657	0	-0.373028	-1.02662	-0.588766	-0.392857	-0.869784	-0.696411	-0.0198288	0.156834	-0.107645	Apoptotic chromatin condensation inducer in the nucleus	4
PPP1R37 seq: 557 - 564 + Phospho (ST)	0	-0.373028	-1.01983	-0.591379	-0.392857	-0.869784	-0.696411	-0.0198288	0.150046	-0.105032	Protein phosphatase 1 regulatory subunit 37	4
NUFIP2 pS629	0	1.33264	0.667162	0.0255546	-0.397928	-0.935672	-0.622335	-1.73057	-1.60283	-0.647889	Nuclear fragile X mental retardation-interacting protein 2	4
MISP pS575	0	-0.622399	-0.168698	-0.0969037	-1.44037	-0.777673	0.263001	-0.817967	-0.608975	0.359905	Mitotic interactor and substrate of PLK1	4
SCRIB pS1348	0	-0.011566	-0.110928	0.27403	-1.23616	-1.0001	0.292695	-1.22459	-0.889176	0.0186651	Protein scribble homolog	4
SLC9A3R1 pS280	0	-0.287706	0.838036	0.191783	-1.25567	-0.186311	-0.499815	-0.967963	-1.02435	-0.691597	Na(+)/H(+) exchange regulatory cofactor NHE-RF1	4
IRS1 pS1101	0	0.160825	-0.880381	-1.5398	-0.323443	-0.155983	-1.45782	-0.484268	0.724398	0.0819772	Insulin receptor substrate 1	4
LMNA pS390	0	-0.171521	-0.701482	-0.42806	-0.692318	-1.11291	-0.123037	-0.520797	-0.411426	0.305023	Prelamin-A/C	4
KRT80 pS45	0	0.664889	0.351276	0.322611	-0.573347	-1.44419	0.0897763	-1.23824	-1.79546	-0.232835	Keratin, type II cytoskeletal 80	4
LMNA seq: 387 - 397 + Phospho (ST)	0	-0.329006	-0.685127	-0.344615	-0.691087	-1.05672	-0.176409	-0.362081	-0.371592	0.168206	Prelamin-A/C	4
NDRG3 pS331	0	0.953381	-0.15351	-0.126069	-0.737936	-1.19942	0.0141343	-1.69132	-1.04591	0.140203	Protein NDRG3	4
TP53BP1 seq: 1459 - 1490 + Phospho (ST)	0	-0.677316	-0.976613	-0.0922756	-1.03872	-0.735338	-0.142688	-0.361406	0.241275	-0.0504125	Tumor suppressor p53-binding protein 1	4
ADD3 pS693	0	-0.764054	-0.58396	-0.812704	-1.1411	-0.57013	-0.187355	-0.37705	0.01383	0.625349	Gamma-adducin	4
FOXA1 pS307	0	-0.355936	-1.376	-0.83163	-0.629398	-0.500291	-0.768834	-0.273461	0.875705	0.0627957	Hepatocyte nuclear factor 3-alpha	4
PPP1R10 pS313	0	0.58385	0.258999	0.092254	-0.79922	-0.808373	-0.289237	-1.38307	-1.06737	-0.381491	Serine/threonine-protein phosphatase 1 regulatory subunit 10	4
CTNND1 pS349	0	0.0476473	0.470577	0.24247	-1.44294	-0.414089	-0.0374115	-1.49059	-0.884666	-0.279882	Catenin delta-1	4
UBAP2L seq: 602 - 618 + Phospho (ST)	0	0.309337	-0.279873	-0.328402	-0.805503	-0.650378	-0.435795	-1.11484	-0.370504	-0.107393	Ubiquitin-associated protein 2-like	4
RBM7 seq: 134 - 143 + Phospho (ST)	0	0.205689	0.252475	-0.695446	-0.654251	-0.0384891	-1.19443	-0.85994	-0.290964	-0.498983	RNA-binding protein 7	4
SCRIB pS1348	0	-0.0472838	-0.202329	0.302084	-1.03123	-1.01229	0.158447	-0.983946	-0.809964	-0.143637	Protein scribble homolog	4
RBMXL1 seq: 204 - 217 + Phospho (ST)	0	-1.71975	-0.363271	0.336061	-1.49839	-0.283677	-0.0955483	0.221363	0.0795933	-0.43161	RNA binding motif protein, X-linked-like-1	4
CEP170 seq: 836 - 858 + Phospho (ST)	0	-1.75974	-0.227686	-0.596616	-0.57288	-0.511129	-0.0707226	0	0	0	Centrosomal protein of 170 kDa	4
PRRC2C pT2673	0	-0.145999	-0.416241	-0.252406	-1.06402	-0.750393	-0.0545621	-0.91802	-0.334151	0.197844	Protein PRRC2C	4
MTDH pS568	0	-1.03042	0.777436	1.36117	-3.47641	-1.07071	1.46303	0	-1.84815	0.101856	Protein LYRIC	4
ALDOA seq: 29 - 43 + Phospho (ST)	0	-1.05822	-0.56316	0.080609	-0.894967	-0.534108	-0.426014	0.163253	0.0290516	-0.506623	Fructose-bisphosphate aldolase A	4
EEF1D pS162	0	-1.05721	-0.236325	-0.378564	-0.687118	-0.63775	-0.730914	0.37009	0	-0.35235	Elongation factor 1-delta	4
EEF1D pS162	0	-1.02342	-0.82351	-0.283213	-0.63794	-0.554831	-0.639948	0.385479	0.268679	-0.356735	Elongation factor 1-delta	4
FAM134C seq: 433 - 464 + Phospho (ST)	0	0.427736	0.846935	0.247661	-3.2961	-1.85826	0.124844	0	0	-0.122817	Protein FAM134C	4
TCOF1 seq: 571 - 591 + Phospho (ST)	0	-0.708303	-0.558166	0.0407144	-1.11628	-0.750064	0.0537368	-0.407979	-0.191899	0.0130224	Treacle protein	4
TRIM28 seq: 592 - 629 + Phospho (ST)	0	0.608293	0.179858	0.257257	-0.507133	-0.381432	-0.91827	-1.11543	-0.561291	-1.17553	Transcription intermediary factor 1-beta	4
ANLN pS182	0	-0.173549	-0.327381	0.0257788	-1.21598	-0.688793	0.0996338	-1.04244	-0.361412	0.073855	Actin-binding protein anillin	4
GIGYF2 seq: 17 - 35 + Phospho (ST)	0	0.292116	0.0300193	0.0872255	-0.727509	-0.509749	-0.566285	-1.01963	-0.539768	-0.65351	PERQ amino acid-rich with GYF domain-containing protein 2	4
ABCF1 seq: 103 - 121 + Phospho (ST)	0	0.334908	0.44729	0.0700901	-0.855293	-0.572316	-0.372147	-1.1902	-1.01961	-0.442237	ATP-binding cassette sub-family F member 1	4
MAPK3 pY204	0	-1.83049	-0.257851	0.337743	-1.16363	-0.765934	-0.123718	0.666862	0	-0.461461	Mitogen-activated protein kinase 3	4
RBBP6 pS1179	0	-1.17774	-0.482062	0.0862922	-1.25992	-0.406528	-0.128603	-0.082184	0.0755338	-0.214895	E3 ubiquitin-protein ligase RBBP6	4
NIPBL seq: 290 - 308 + Phospho (ST)	0	-0.493324	-0.388489	-0.115034	-1.01164	-0.562824	-0.218624	-0.518311	-0.174335	-0.10359	Nipped-B-like protein	4
AFAP1 seq: 661 - 672 + Phospho (ST)	0	0.311713	0.79846	-0.0857825	-0.223612	-0.43474	-1.13117	-0.535326	-1.2332	-1.04539	Actin filament-associated protein 1	4
SLC9A3R1 seq: 113 - 138 no mod	0	0.125408	0.230703	-0.603173	-1.10017	-0.688087	-0.00118114	-1.22557	-0.91879	0.601992	Na(+)/H(+) exchange regulatory cofactor NHE-RF1	4
COPB2 seq: 847 - 872 + Phospho (ST)	0	7.31057	-2.63278	-1.82621	-3.31705	-2.79593	-0.298769	0	0	0	Coatomer subunit beta'	4
OCIAD1 pS108	0	-1.14697	-1.12219	-0.103846	-2.26599	-0.573923	1.06074	-1.11901	0.548269	1.16459	OCIA domain-containing protein 1	4
CCDC86 seq: 30 - 53 + Phospho (ST)	0	-1.12013	-0.434998	0.388801	-1.2384	-0.72295	0.183936	-0.11827	-0.287952	-0.204865	Coiled-coil domain-containing protein 86	4
AHNAK pS5731	0	-0.250092	-1.20757	-0.398832	-0.497807	-0.962958	-0.315753	-0.247715	0.244616	0.0830796	Neuroblast differentiation-associated protein AHNAK	4
AHNAK pS5731	0	-0.0838362	-1.19401	-0.42752	-0.389942	-0.983174	-0.396393	-0.306106	0.210832	0.0311269	Neuroblast differentiation-associated protein AHNAK	4
FXR2 pS601	0	0.20821	0.432722	-0.570393	-0.435306	-0.279851	-1.05308	-0.643517	-0.712572	-0.482689	Fragile X mental retardation syndrome-related protein 2	4
ZBTB7A seq: 330 - 354 + Phospho (ST)	0	-0.93108	-0.34615	-0.0818115	-1.02245	-0.636728	-0.102747	-0.0913677	-0.290578	-0.0209357	Zinc finger and BTB domain-containing protein 7A	4
AKAP11 pS422 pS433	0	-0.124375	-0.348135	-0.519476	-0.0940729	-0.580439	-1.07231	0.0303018	-0.232303	-0.552839	A-kinase anchor protein 11	4
TP53BP1 pS552	0	-1.78688	-0.291064	-0.301956	-0.955222	-0.716762	-0.286652	0.831661	0	0.0153039	Tumor suppressor p53-binding protein 1	4
USP6NL pS680	0	-0.565937	-0.45903	1.26933	-1.51741	-1.00909	0.781465	-0.951472	-0.550063	-0.487864	USP6 N-terminal-like protein	4
EIF4B pS406	0	-1.16809	-0.584509	-0.552639	-0.939276	-0.314903	-0.489713	0.228812	0.269606	0.0629264	Eukaryotic translation initiation factor 4B	4
CCNYL1 pS344	0	0.277739	0.104599	-0.0791139	-0.886655	-0.488513	-0.368573	-1.16439	-0.593112	-0.28946	Cyclin-Y-like protein 1	4
DDX21 pS89	0	1.007	0.651663	0.635534	-0.623152	-0.415351	-0.704384	-1.63015	-1.06701	-1.33992	Nucleolar RNA helicase 2	4
PPM1H pS221	0	0.463988	0.742725	0.170468	-0.649291	-0.623762	-0.465343	-1.11328	-1.36649	-0.635811	Protein phosphatase 1H	4
ATXN2 pS784	0	0.910727	-0.409741	-0.727011	0.220434	-0.761634	-1.17765	-0.690293	-0.351893	-0.450638	Ataxin-2	4
CHD1 seq: 89 - 98 + Phospho (ST)	0	1.03905	-0.191854	0.132912	0.0597969	-0.637645	-1.13914	-0.979249	-0.445791	-1.27206	Chromodomain-helicase-DNA-binding protein 1	4
NUMA1 seq: 1990 - 2004 + Phospho (ST)	0	-0.331364	-1.07181	-0.85402	-0.367359	-0.843758	-0.504233	-0.035995	0.228057	0.349787	Nuclear mitotic apparatus protein 1	4
AKAP11 seq: 419 - 438 + Phospho (ST); Phospho (Y)	0	-0.105197	-0.275058	-0.490614	-0.108432	-0.546656	-1.05142	-0.00323512	-0.271597	-0.560805	A-kinase anchor protein 11	4
DVL3 seq: 106 - 143 + Phospho (ST)	0	-0.957855	0.197164	-0.529653	-1.11467	-0.0930068	-0.639894	-0.156811	0	-0.110241	Segment polarity protein dishevelled homolog DVL-3	4
MARK3 seq: 387 - 404 + Phospho (ST)	0	0.780423	0.149748	-0.161668	-0.607355	-0.749644	-0.335754	-1.38778	-0.899391	-0.174086	MAP/microtubule affinity-regulating kinase 3	4
H1FX pS31	0	0.0193803	-0.960965	-0.706747	0.227957	-0.417242	-1.49552	0.208577	0.543722	-0.788774	Histone H1x	4
MAP7D1 pS460	0	0.227387	0.406033	-0.530227	-0.583748	-0.766915	-0.329737	-0.811134	-1.17295	0.20049	MAP7 domain-containing protein 1	4
TIAM1 pS231	0	0.0845164	0.353865	0.488041	-0.836286	-0.690478	-0.153145	-0.920802	-1.04434	-0.641186	T-lymphoma invasion and metastasis-inducing protein 1	4
MARCKS seq: 157 - 161 + Phospho (ST)	0	1.01556	0.410377	0.165292	-0.277701	-0.352167	-1.04554	-1.29327	-0.762544	-1.21083	Myristoylated alanine-rich C-kinase substrate	4
RPB4_HUMAN seq: 71 - 75 + Phospho (ST)	0	1.01556	0.410377	0.165292	-0.279498	-0.352669	-1.04263	-1.29506	-0.763046	-1.20792		4
NOP2 pS786	0	0.587514	0.295989	0.459833	-0.913383	-0.752762	-0.00340109	-1.5009	-1.04875	-0.463234	Putative ribosomal RNA methyltransferase NOP2	4
VDAC1 pS104	0	0.0409266	-0.141826	0.902122	-1.03688	-0.804989	0.175545	-1.07781	-0.663163	-0.726578	Voltage-dependent anion-selective channel protein 1	4
LRRC16A seq: 966 - 980 + Phospho (ST)	0	-0.139457	-0.715568	0.100098	-1.05829	-0.778042	0.189727	-0.918832	-0.062474	0.089629	Leucine-rich repeat-containing protein 16A	4
SDE2 seq: 269 - 291 + Phospho (ST)	0	-1.73961	-0.632656	0.0927193	-0.904938	-0.344708	0.0230522	0	0.287949	-0.0696671	Protein SDE2 homolog	4
LARP4 pS583	0	1.44607	0.345308	-0.0646625	-0.322538	-0.647903	-0.664884	-1.76861	-0.993211	-0.600221	La-related protein 4	4
KLHDC4 seq: 400 - 432 + Phospho (ST)	0	-0.323502	0.799901	0.427383	-1.26654	-0.289542	-0.0710812	-0.943037	-1.08944	-0.498464	Kelch domain-containing protein 4	4
GAL pS116	0	-0.125923	-0.0573126	1.22774	-0.723406	-0.520076	-0.375376	-0.597483	-0.462764	-1.60312	Galanin peptides	4
RBM33 pS41	0	0.277565	1.52842	0.343958	-2.02394	0.674685	-0.266923	-2.3015	-0.853736	-0.610881	RNA-binding protein 33	4
LDHB seq: 8 - 23 no mod	0	-0.789395	0.483529	0.574285	-1.59114	-0.267821	0.254989	-0.801748	-0.751351	-0.319297	L-lactate dehydrogenase B chain	4
C12orf45 pS178	0	0.04223	-0.725918	-0.268912	-0.432588	-1.133	-0.0277044	-0.474818	-0.407077	0.241208	Uncharacterized protein C12orf45	4
MTDH pS568	0	-0.538384	0.807951	1.17548	-2.74491	-0.861968	0.912096	0	-1.66992	-0.263382	Protein LYRIC	4
ANKRD13D pS465 pT469	0	-0.754761	0.495733	-0.479532	-1.18212	0.307164	-0.71595	-0.427361	-0.18857	-0.236418	Ankyrin repeat domain-containing protein 13D	4
CLASP1 pS600	0	-0.0929124	-0.527297	-0.588136	-0.14644	-0.308354	-1.1295	-0.0535278	0.218943	-0.541367	CLIP-associating protein 1	4
KLC1 seq: 521 - 531 + Phospho (ST)	0	0.479662	-0.407569	-1.00372	-0.291618	-0.524864	-0.750252	-0.77128	-0.117295	0.253471	Kinesin light chain 1	4
DBN1 seq: 589 - 615 + Phospho (ST)	0	0.365068	-0.0168408	-0.797267	0.214372	0.050419	-1.83144	-0.150696	0.0672599	-1.03417	Drebrin	4
ATXN2L pS111	0	-1.79896	0.781927	0.731413	-1.55364	-0.233069	0.230364	0.245326	-1.015	-0.50105	Ataxin-2-like protein	4
MTMR12 pS564	0	-0.145931	0.535344	-0.198132	-1.09878	-0.248609	-0.169133	-0.952848	-0.783953	0.0289992	Myotubularin-related protein 12	4
CTTN seq: 415 - 428 + Phospho (ST)	0	1.64741	0.691794	-0.298208	-0.407109	-0.546852	-0.545512	-2.05452	-1.23865	-0.247305	Src substrate cortactin	4
MARCKSL1 pS93	0	0.656643	0.429053	0.3962	-0.927106	-0.762313	0.194282	-1.58375	-1.19137	-0.201918	MARCKS-related protein	4
NCOA3 pS857	0	0.811186	1.13223	0.541437	-0.850061	-0.409102	-0.234626	-1.66125	-1.54133	-0.776063	Nuclear receptor coactivator 3	4
ANKRD17 seq: 4 - 44 + Phospho (ST)	0	0.613009	1.47802	0.618433	-0.793913	-0.147299	-0.549448	-1.40692	-1.62532	-1.16788	Ankyrin repeat domain-containing protein 17	4
NAA30 pS89	0	0.733276	0.303195	0.49384	-0.542208	-0.376378	-0.556266	-1.27548	-0.679573	-1.05011	N-alpha-acetyltransferase 30	4
PKN2 seq: 524 - 550 + Phospho (ST)	0	0.806891	0.530782	1.15308	-0.545762	-1.06782	0.142742	-1.35265	-1.5986	-1.01033	Serine/threonine-protein kinase N2	4
BICD2 pS582	0	0.627663	0.114255	-0.363074	0.258205	-0.604735	-1.1149	-0.369458	-0.71899	-0.751827	Protein bicaudal D homolog 2	4
GAPVD1 pS902	0	0.666256	0.508764	-0.257315	-0.550264	-0.601287	-0.284667	-1.21652	-1.11005	-0.0273522	GTPase-activating protein and VPS9 domain-containing protein 1	4
KIAA1522 pS862	0	1.13441	-0.521276	-0.472801	0.123378	-0.795843	-0.751549	-1.01103	-0.274567	-0.278748	Uncharacterized protein KIAA1522	4
ERBB3 pS982	0	-1.16906	-0.916048	-0.209261	-1.28789	-0.907922	0.778844	-0.118831	0.0081258	0.988105	Receptor tyrosine-protein kinase erbB-3	4
SCRIB pS1486	0	-0.528305	-0.811666	0.230342	-0.475642	-1.05516	0.114457	0.0526627	-0.243496	-0.115885	Protein scribble homolog	4
CTNND1 pS349	0	0.241941	0.661322	0.550772	-1.09177	-0.273193	-0.0410755	-1.33371	-0.934515	-0.591847	Catenin delta-1	4
CSRP1 pS192	0	-0.664483	-0.279134	1.148	-1.3525	-0.912868	0.865563	-0.688014	-0.633735	-0.282441	Cysteine and glycine-rich protein 1	4
KRT8 seq: 134 - 148 + 2 Oxidation (M)	0	0.680407	-0.203264	0.893505	-0.429732	-1.04938	0.0796719	-1.11014	-0.846115	-0.813833	Keratin, type II cytoskeletal 8	4
JPH1 pS185	0	-0.464706	1.67614	0.834625	-2.2666	0.240666	0.629725	-1.80189	-1.43548	-0.2049	Junctophilin-1	4
ILF3 seq: 475 - 523 + Phospho (ST)	0	0.77355	-0.663045	0.183454	-0.435043	-0.868541	-0.0845117	-1.20859	-0.205496	-0.267965	Interleukin enhancer-binding factor 3	4
FAM91A1 seq: 340 - 376 + Phospho (ST)	0	0	0	0	0	0	0	-1.26996	-0.652355	-0.831953	Protein FAM91A1	4
UTP3 pS37	0	0.22738	0.824298	0.52919	-1.79053	-0.240947	0.124539	-2.01791	0	-0.404651	Something about silencing protein 10	4
NOP56 seq: 561 - 578 + Phospho (ST)	0	-0.184103	-0.236925	0.14282	-0.556787	-1.02595	0.209482	-0.372684	-0.789029	0.0666621	Nucleolar protein 56	4
ARFGAP2 pS146	0	-1.20297	0.29495	0.0729198	-1.28107	0.141812	-0.231486	-0.0781033	-0.153138	-0.304405	ADP-ribosylation factor GTPase-activating protein 2	4
CCDC86 seq: 30 - 53 + Phospho (ST)	0	-1.00232	-0.328848	0.302734	-1.08101	-0.508371	0.227313	-0.0786942	-0.179523	-0.075421	Coiled-coil domain-containing protein 86	4
KRT8 seq: 274 - 295 no mod	0	0.844146	-0.0678975	-2.20472	-2.59658	-0.891642	0.00507338	0	0	2.20979	Keratin, type II cytoskeletal 8	4
URI1 seq: 370 - 386 + Phospho (ST)	0	0.0169386	0.0606725	-0.604166	-1.02149	-0.258903	-0.0669534	-1.03843	-0.319575	0.537213	Unconventional prefoldin RPB5 interactor 1	4
KRT18 seq: 383 - 407 + Oxidation (M)	0	-0.256112	0.40291	0.602298	-1.20766	-0.501257	0.372741	-0.951546	-0.904167	-0.229558	Keratin, type I cytoskeletal 18	4
ABCF1 pS140	0	-0.665639	0.62223	-0.791278	-1.37259	-0.509277	-0.366863	0	0	0.424415	ATP-binding cassette sub-family F member 1	4
PDAP1 seq: 76 - 88 no mod	0	-1.0504	-0.320511	-0.378657	-1.12782	-0.44076	0.241082	-0.0774156	-0.120248	0.619739	28 kDa heat- and acid-stable phosphoprotein	4
FAM102B seq: 226 - 235 + Phospho (ST)	0	0.030717	0.885153	1.92269	-1.99662	-0.968615	1.64501	-2.02734	-1.85377	-0.277687	Protein FAM102B	4
RPL19 seq: 22 - 38 no mod	0	0.10993	-0.0509046	0.176834	-1.03617	-0.474069	0.195537	-1.1461	-0.423164	0.0187022	60S ribosomal protein L19	4
ABCF1 pS109	0	0.5107	0.402582	-0.0921796	-0.669812	-0.37365	-0.256632	-1.18051	-0.776232	-0.164453	ATP-binding cassette sub-family F member 1	4
NUMB seq: 4 - 9 + Phospho (ST)	0	0.573313	0.549512	-0.0580108	-0.660912	-0.431541	-0.200269	-1.23423	-0.981053	-0.142259	Protein numb homolog	4
EIF3G seq: 33 - 65 + Phospho (ST)	0	-1.71561	-0.15444	0.701547	-1.21897	-0.159739	0.0911842	0.496645	-0.0052991	-0.610363	Eukaryotic translation initiation factor 3 subunit G	4
MAPKAP1 seq: 508 - 515 + Phospho (ST)	0	-0.511746	-0.715623	-0.103978	-1.19414	-0.534717	0.442356	-0.682394	0.180905	0.546334	Target of rapamycin complex 2 subunit MAPKAP1	4
IGF2R pS2409	0	-0.180775	0.345835	-0.38377	-1.0043	-0.368325	0.0899494	-0.823524	-0.714161	0.473719	Cation-independent mannose-6-phosphate receptor	4
ROCK2 seq: 977 - 995 no mod	0	0.157294	0.0623058	-1.22699	-0.915295	-0.425586	-0.177522	-1.07259	0	1.04947	Rho-associated protein kinase 2	4
KRT19 seq: 254 - 264 + Oxidation (M)	0	1.33728	-0.284753	0.41829	-0.171707	-1.18805	0.0867299	-1.50899	-0.903296	-0.33156	Keratin, type I cytoskeletal 19	4
CTNND1 seq: 847 - 858 no mod	0	-0.203351	-0.662082	-0.12263	-1.07974	-0.538835	0.360199	-0.87639	0.123246	0.48283	Catenin delta-1	4
SSMM1_HUMAN seq: 240 - 244 + Phospho (ST)	0	1.18422	0.519803	0.238525	-0.670359	-0.949598	0.364984	-1.85458	-1.4694	0.126459		4
MARCKSL1 seq: 91 - 95 + Phospho (ST)	0	1.18422	0.519803	0.238525	-0.670359	-0.949598	0.364984	-1.85458	-1.4694	0.126459	MARCKS-related protein	4
AHNAK pS5110	0	1.12791	-0.407874	0.3937	-0.155248	-1.05799	-0.0344738	-1.28315	-0.650117	-0.428174	Neuroblast differentiation-associated protein AHNAK	4
RGL4 seq: 418 - 423 + Phospho (ST)	0	-3.35621	10.1367	-1.85781	-3.46712	-2.60214	-1.34221	0	0	0	Ral-GDS-related protein	4
TOP2A seq: 1239 - 1259 + Phospho (ST)	0	0.335805	-1.30962	0.488809	0.523334	-0.585604	-1.18093	0.187528	0.724018	-1.66974	DNA topoisomerase 2-alpha	4
FASN pS207	0	0.0151313	0.902511	0.62199	-0.429767	-0.410394	-0.387671	-0.444898	-1.3129	-1.00966	Fatty acid synthase	4
HSPD1 seq: 97 - 121 no mod	0	0.600456	0.115046	0.122208	-0.957646	-0.580246	0.324104	-1.5581	-0.695291	0.201896	60 kDa heat shock protein, mitochondrial	4
KPNA2 seq: 52 - 68 + Phospho (ST)	0	0.0641025	0.162172	0.140795	0.296391	-0.417316	-1.0925	0.232289	-0.579488	-1.23329	Importin subunit alpha-1	4
MYH9 pS1943	0	0.470923	0.569368	-0.577973	-0.0835537	-0.549249	-0.577658	-0.554476	-1.11862	0.000314256	Myosin-9	4
RSL1D1 pS361	0	-0.181602	0.696852	1.03067	-1.07397	-0.540231	0.432838	-0.892366	-1.23708	-0.597833	Ribosomal L1 domain-containing protein 1	4
HSPD1 seq: 97 - 121 no mod	0	0.416136	0.196511	0.15209	-0.776821	-0.58311	0.194402	-1.19296	-0.779621	0.0423124	60 kDa heat shock protein, mitochondrial	4
FAM102B pS228	0	0.147907	0.824481	1.34021	-1.49056	-0.982177	1.30898	-1.63847	-1.80666	-0.0312289	Protein FAM102B	4
PPM1H seq: 122 - 134 + Phospho (ST)	0	0.639244	0.24112	0.149596	-0.454853	-0.579679	-0.128237	-1.0941	-0.820799	-0.277833	Protein phosphatase 1H	4
KIAA1522 pS862	0	1.09614	-0.265167	-0.234166	0.214656	-0.695309	-0.666297	-0.881484	-0.430142	-0.432131	Uncharacterized protein KIAA1522	4
HSP90B1 seq: 435 - 448 no mod	0	-0.928094	0.569852	0.235646	-0.916542	-0.499555	0.270856	0.0115514	-1.06941	0.0352102	Endoplasmin	4
UBQLN4 seq: 88 - 136 + Phospho (ST)	0	1.20198	-0.0344647	-0.119606	-0.391925	-0.965838	0.236674	-1.5939	-0.931373	0.35628	Ubiquilin-4	4
FLNB pS2478	0	0	0	0	0	0	0	-2.98514	-0.983041	1.74723	Filamin-B	4
MYBBP1A seq: 1156 - 1167 + Phospho (ST)	0	0.826273	0.659416	0.339317	-0.242628	-0.539463	-0.326834	-1.0689	-1.19888	-0.666151	Myb-binding protein 1A	4
CTTN seq: 399 - 428 + 2 Phospho (ST)	0	0.700476	0.904099	0.416862	-0.459271	-0.22618	-0.413155	-1.15975	-1.13028	-0.830017	Src substrate cortactin	4
BAIAP2 pT360	0	0.652867	0.380946	-0.249237	-0.444047	-0.30239	-0.341022	-1.09691	-0.683337	-0.0917856	Brain-specific angiogenesis inhibitor 1-associated protein 2	4
KPNA2 seq: 52 - 68 no mod	0	0.818262	0.639378	0.40251	-0.627252	-0.361085	-0.0953083	-1.44551	-1.00046	-0.497818	Importin subunit alpha-1	4
SLTM seq: 549 - 564 + Phospho (ST)	0	-0.797636	-0.320916	-0.0439056	-1.05608	-0.5752	0.558639	-0.258446	-0.254285	0.602544	SAFB-like transcription modulator	4
CAMSAP3 pS368	0	1.39268	0.293306	-0.350069	-0.244812	-0.237003	-0.58834	-1.63749	-0.530309	-0.238271	Calmodulin-regulated spectrin-associated protein 3	4
PPM1H seq: 122 - 134 + Phospho (ST)	0	0.662311	0.398007	0.570656	-0.69957	-0.552834	0.190725	-1.36188	-0.950841	-0.379931	Protein phosphatase 1H	4
CLCC1 pS438	0	0.750164	1.07925	1.17562	-1.00827	-0.618616	0.578518	-1.75844	-1.69787	-0.597101	Chloride channel CLIC-like protein 1	4
CDCA5 pS21	0	-0.387088	0.976275	1.08284	-2.13544	-0.177686	0.70212	-1.74835	0	-0.380724	Sororin	4
AKT1S1 seq: 202 - 223 + Phospho (ST)	0	0	0	0	0	0	0	0.379775	0	-2.4292	Proline-rich AKT1 substrate 1	4
LAD1 seq: 266 - 282 + Phospho (ST)	0	0.897024	0.188235	-0.379772	-0.0556216	0.0444879	-1.01174	-0.952646	-0.143747	-0.631973	Ladinin-1	4
RAD23B pS160	0	1.16636	-0.34457	-0.282919	0.273892	-1.03844	-0.256545	-0.892463	-0.693873	0.0263737	UV excision repair protein RAD23 homolog B	4
KRT8 seq: 19 - 32 + 2 Phospho (ST)	0	-2.30422	0.588652	0.278965	-1.09965	0.569274	0.112591	0	-0.0193783	-0.166374	Keratin, type II cytoskeletal 8	4
EIF2A seq: 503 - 520 + Phospho (ST)	0	0.421429	0.902621	0.202642	-0.66701	-0.155405	-0.169496	-1.08844	-1.05803	-0.372138	Eukaryotic translation initiation factor 2A	4
TMPO pS424	0	-2.10405	0.476411	1.07399	-1.43318	-0.0193659	0.470456	0.670871	-0.495777	-0.603535	Lamina-associated polypeptide 2, isoform alpha	4
EPB41L4A seq: 309 - 316 + Phospho (ST)	0	0.362688	0.449271	0.723261	-0.871367	-0.632159	0.544552	-1.23405	-1.08143	-0.17871	Band 4.1-like protein 4A	4
MARCKSL1 pS104	0	0.362688	0.449271	0.723261	-0.871367	-0.632159	0.544552	-1.23405	-1.08143	-0.17871	MARCKS-related protein	4
RPS3 seq: 202 - 227 + Phospho (ST)	0	-1.64903	-0.0231246	0.389351	-1.06048	-0.217412	0.323535	0.588543	-0.194287	-0.0658158	40S ribosomal protein S3	4
MAPK8IP3 seq: 362 - 373 + Phospho (ST)	0	0.46019	1.95404	0.721084	-1.57035	0.47031	0.199343	-2.03054	-1.48373	-0.521742	C-Jun-amino-terminal kinase-interacting protein 3	4
LARP1 pS90	0	0.434755	-0.0216337	0.0270255	-0.576571	-0.3218	0.0192134	-1.01133	-0.300166	-0.00781216	La-related protein 1	4
GATA3 pS162	0	1.04244	-0.602159	-1.08887	0.503504	-0.527715	-0.803252	-0.538931	0.0744438	0.285622	Trans-acting T-cell-specific transcription factor GATA-3	4
GAPDH seq: 235 - 248 no mod	0	-0.462416	1.12742	-0.324981	-0.200635	-0.502451	-0.123771	0.261782	-1.62988	0.201211	Glyceraldehyde-3-phosphate dehydrogenase	4
EPCAM seq: 34 - 44 no mod	0	-0.662593	-0.192383	-0.563211	-2.46197	0.62027	1.01535	-1.79938	0.812653	1.57857	Epithelial cell adhesion molecule	4
YWHAZ seq: 140 - 157 no mod	0	0.466694	-0.0494755	0.698034	-0.938283	-3.16657	1.02632	0	0	0.328288	14-3-3 protein zeta/delta	4
PRRC2C pS2105	0	0.5216	0.664267	0.369403	-0.407909	-0.489058	0.0991588	-0.929509	-1.15332	-0.270244	Protein PRRC2C	4
JPH1 pS216	0	-1.06827	0.735611	0.457433	-1.947	0.291363	0.861781	-0.878729	-0.444248	0.404348	Junctophilin-1	4
CTTN seq: 399 - 428 + Phospho (ST)	0	0.510497	0.821556	-0.0596135	-0.542877	-0.248627	0.0781336	-1.05337	-1.07018	0.137747	Src substrate cortactin	4
DNAJC5 seq: 8 - 24 + Phospho (ST)	0	1.34896	0.31962	-0.344709	-2.43581	-0.307531	-0.169849	0	0	0.174859	DnaJ homolog subfamily C member 5	4
YY1 pS247	0	0.697615	0.310948	-0.370471	-1.36235	0.303461	0.360434	-2.05997	0	0.730905	Transcriptional repressor protein YY1	4
YY1 seq: 231 - 258 + Phospho (Y)	0	0.697615	0.310948	-0.370471	-1.35413	0.307484	0.360434	-2.05174	0	0.730905	Transcriptional repressor protein YY1	4
NOP56 seq: 511 - 534 + Phospho (ST)	0	-0.653297	-0.551851	0.0970914	-1.15437	-0.27383	0.759868	-0.501069	0.278021	0.662777	Nucleolar protein 56	4
SEPT9 pS30	0	0.153166	0.874373	0.309666	-1.01521	0.199465	0.167892	-1.16838	-0.674908	-0.141774	Septin-9	4
GRIP1 pS43	0	0	0	0	0	0	0	-0.596861	-2.6624	1.9745	Glutamate receptor-interacting protein 1	4
SEC31A pS1163	0	0.613536	0.17321	0.260209	-0.70416	-0.332924	0.42203	-1.3177	-0.506134	0.161821	Protein transport protein Sec31A	4
WDR44 seq: 342 - 360 + Phospho (ST)	0	3.01619	0.399709	-0.640392	-2.29596	-0.946766	-0.635164	0	0	0.00522751	WD repeat-containing protein 44	4
NT5C pS182	0	-0.659004	1.1936	-0.178057	-0.605016	0.542425	-0.7888	0.0539879	0	-0.610743	5'(3')-deoxyribonucleotidase, cytosolic type	4
MDC1 pS168	0	-0.0944826	-0.540232	-0.180339	-1.83741	0.624305	0.771131	-1.74293	1.16454	0.95147	Mediator of DNA damage checkpoint protein 1	4
USP6NL seq: 698 - 718 + Phospho (ST)	0	-0.461057	0.153716	1.67637	-1.02839	-0.685501	1.3249	-0.567332	-0.839217	-0.351468	USP6 N-terminal-like protein	4
USP6NL seq: 698 - 718 + Phospho (ST)	0	-0.501111	-0.0535093	1.66253	-0.702159	-0.817148	1.13567	-0.201048	-0.763639	-0.526859	USP6 N-terminal-like protein	4
ANLN seq: 656 - 677 + Phospho (ST)	0	0.468757	-0.481145	-0.621117	-3.4008	1.56595	5.62272	-3.86956	0	0	Actin-binding protein anillin	4
PDS5B pS1358	0	0.245552	-0.297356	-0.421701	-0.428931	-0.503875	0.60229	-0.674483	-0.206519	1.02399	Sister chromatid cohesion protein PDS5 homolog B	4
KRT18 pS399	0	-0.300915	-0.222052	1.49376	-1.05255	0.115015	0.692234	-0.751636	0.337067	-0.801526	Keratin, type I cytoskeletal 18	4
SH3BP4 pS246	0	0.35714	0.348071	-0.204125	-1.05802	0.407476	0.470558	-1.41516	0.0594052	0.674683	SH3 domain-binding protein 4	4
MVD pS96	0	-0.458808	0.357371	-0.349044	-0.475954	-0.325252	0.716938	-0.0171462	-0.682623	1.06598	Diphosphomevalonate decarboxylase	4
FAM102B pS320	0	-1.39039	1.33104	2.70346	-2.71365	0.550744	2.11345	-1.32325	-0.780291	-0.59001	Protein FAM102B	4
GAPDH seq: 67 - 84 no mod	0	-0.926806	1.11467	0.316922	-0.95351	-0.143053	0.43189	-0.0267046	0	0.114967	Glyceraldehyde-3-phosphate dehydrogenase	4
SSR1 pS268	0	0.316172	0.879589	-0.823	-1.86133	0.482622	0.344776	0	0	1.16778	Translocon-associated protein subunit alpha	4
PNN seq: 374 - 397 + Phospho (ST)	0	-2.02778	5.46825	1.50639	-1.73047	-1.31994	1.11486	0	0	-0.391534	Pinin	4
SQSTM1 pS272	0	-10.8848	-1.8613	-1.17097	-2.08173	-2.04442	-0.632899	0	0	0.538067	Sequestosome-1	5
FUS seq: 270 - 306 no mod	0	-6.86896	-3.78388	-7.60058	-4.04201	3.57796	2.81035	0	0	0	RNA-binding protein FUS	5
GTF2I seq: 671 - 702 + Phospho (ST)	0	-12.3687	-0.549036	-1.97069	-1.89818	-0.472677	0.363895	0	0	2.33459	General transcription factor II-I	5
MCM2 seq: 34 - 79 + Phospho (ST)	0	-8.78536	-1.2649	-10.4183	2.00463	2.87772	2.68821	0	0	0	DNA replication licensing factor MCM2	5
FUS seq: 275 - 306 no mod	0	-4.18732	-6.74453	-4.42967	-2.92251	3.95428	3.92127	0	0	0	RNA-binding protein FUS	5
PPP6R3 pS617	0	-3.64249	-1.79998	-2.56551	-2.05238	-1.28459	0.474666	0	0.515386	0	Serine/threonine-protein phosphatase 6 regulatory subunit 3	5
TUBA8 seq: 85 - 105 no mod	0	-6.82136	0.0267774	-0.751938	-0.300282	-1.29203	-0.535026	0	0	0	Tubulin alpha-8 chain	5
MAP4 pS280	0	-3.95733	0.0727989	-1.47376	-2.12277	-0.894805	-0.908055	0	0	0.565704	Microtubule-associated protein 4	5
G6PD seq: 408 - 427 no mod	0	-7.18733	0.892473	-1.26482	-0.210807	-0.020356	-1.06524	0	0	0.199573	Glucose-6-phosphate 1-dehydrogenase	5
TUBA8 seq: 85 - 105 no mod	0	-6.30132	0.0795729	-1.15549	-0.276477	-1.28308	-0.395662	0	0	0.759827	Tubulin alpha-8 chain	5
PTPN13 seq: 906 - 919 + Phospho (ST)	0	-4.35403	0.0260424	-0.87763	-3.93388	-0.220309	0.108033	0	-0.246352	0.985663	Tyrosine-protein phosphatase non-receptor type 13	5
AKAP11 pS433	0	-4.20551	-0.448527	-1.79736	-0.63009	-2.37661	-0.968058	3.57542	-1.92808	0.829299	A-kinase anchor protein 11	5
AHNAK seq: 204 - 225 + Phospho (ST)	0	-4.79162	-4.46747	1.15858	-0.2836	-0.751986	1.29026	0	0	0.131678	Neuroblast differentiation-associated protein AHNAK	5
ZNF687 pS1057	0	-3.62326	-1.69324	-0.68808	-2.28796	-1.15175	-0.311191	1.3353	0.541489	0.376889	Zinc finger protein 687	5
SRRM1 seq: 870 - 888 + Phospho (ST)	0	-7.20822	-0.144461	-1.03765	-0.473245	-0.126364	0.228603	0	0	1.26626	Serine/arginine repetitive matrix protein 1	5
REPIN1 seq: 19 - 33 + Phospho (ST)	0	-4.97467	-1.3018	-0.0204424	-0.92618	-0.301907	0.0577248	0	0	0.0781672	Replication initiator 1	5
TRIM28 pS501	0	-6.56136	-3.71961	-3.72353	-1.19812	0.64484	1.73198	0	0	5.45551	Transcription intermediary factor 1-beta	5
KRT74 seq: 380 - 392 no mod	0	-5.56034	0.981196	-2.20138	-2.06914	0.857251	1.05158	0	-0.123945	0	Keratin, type II cytoskeletal 74	5
NUMA1 seq: 1223 - 1239 + Phospho (ST)	0	-6.90982	-0.275367	-3.24469	0.0150138	1.51462	1.84699	0	0	0	Nuclear mitotic apparatus protein 1	5
JPH1 seq: 157 - 190 + 2 Phospho (ST)	0	-4.36042	0.126342	-0.926876	-3.51658	0.0386307	0.00203468	0.84384	0	0.928911	Junctophilin-1	5
SIPA1L1 pS255	0	-6.51862	-1.58076	-5.82151	1.1452	3.8567	2.28209	0	0	0	Signal-induced proliferation-associated 1-like protein 1	5
TPT1 seq: 39 - 85 + Phospho (ST)	0	-5.48994	-1.29698	-3.26191	1.20039	2.08898	0.729359	0	0	0	Translationally-controlled tumor protein	5
GTF2I pS823	0	-3.56052	-0.214667	-0.685469	-1.59087	-0.598255	0.013846	0	0	0.699315	General transcription factor II-I	5
HMGB1 seq: 30 - 44 no mod	0	-5.14885	-1.54086	-2.29987	-2.60092	-0.329578	-0.03625	2.54793	1.21129	2.26362	High mobility group protein B1	5
SHANK2 seq: 718 - 741 + Phospho (ST)	0	-3.59948	-2.40888	-0.674946	-1.82416	-1.39268	0.784906	1.77532	0	1.45985	SH3 and multiple ankyrin repeat domains protein 2	5
NONO pT450	0	-2.5787	0.000809787	-2.06808	-2.28977	-0.0225239	-0.60109	0.288927	0	1.46699	Non-POU domain-containing octamer-binding protein	5
DNAJC5 seq: 8 - 33 + Phospho (ST)	0	-3.48188	0.512424	-0.478932	-2.54726	-0.275846	0.00185878	0	0	0.480791	DnaJ homolog subfamily C member 5	5
DNAJC5 seq: 8 - 33 + Phospho (Y)	0	-3.4452	0.512424	-0.478932	-2.55676	-0.285214	0.00185878	0	0	0.480791	DnaJ homolog subfamily C member 5	5
ALDOC seq: 140 - 149 no mod	0	-2.96568	-0.376242	-0.391876	-1.44878	-1.50176	0.230482	1.51691	-1.12552	0.622358	Fructose-bisphosphate aldolase C	5
HNRNPU seq: 463 - 484 no mod	0	-4.73993	-0.714784	-0.643519	-0.158501	-0.0546291	0.156843	0	0	0.800362	Heterogeneous nuclear ribonucleoprotein U	5
TPD52L1 seq: 149 - 162 + Phospho (ST)	0	-5.75513	0.985975	-2.50429	-0.765626	1.32055	1.05271	0	0.334572	0	Tumor protein D53	5
C2CD5 pS643	0	-4.61243	-1.2526	-1.24482	-0.12134	-0.791988	0.579526	0	0.460612	1.82435	C2 domain-containing protein 5	5
TUBA8 seq: 215 - 229 no mod	0	-4.09638	-0.0843925	-1.15507	-1.6085	-0.59203	-0.603941	2.48788	0	0.551126	Tubulin alpha-8 chain	5
ASAP2 pS701	0	-3.97032	-1.03992	-1.38258	-1.16501	-0.440795	-0.903045	2.80531	0.599122	0.479537	Arf-GAP with SH3 domain, ANK repeat and PH domain-containing protein 2	5
PLEKHA5 seq: 408 - 419 + Phospho (ST)	0	-4.55975	-1.95703	-0.564221	-2.10213	-0.492576	0.0949194	2.45762	1.46445	0.65914	Pleckstrin homology domain-containing family A member 5	5
KRT18 seq: 176 - 187 no mod	0	-3.1465	0.357993	-1.02519	-1.91037	-0.895874	-0.276699	1.23613	0	0.748493	Keratin, type I cytoskeletal 18	5
RRM2 seq: 6 - 41 + Phospho (ST)	0	-3.74896	-0.486574	-0.587972	0.842483	-0.65786	0.0174967	0	0	0	Ribonucleoside-diphosphate reductase subunit M2	5
PRKCI pT564	0	-5.64811	-0.993183	-4.0575	0.19164	1.31117	2.39143	0	2.30435	0	Protein kinase C iota type	5
MYH10 seq: 1944 - 1976 + Phospho (ST)	0	-4.29974	-0.225876	-1.0871	0.222993	0.537605	0.380657	0	0	0	Myosin-10	5
HNRNPK seq: 103 - 139 + Phospho (ST)	0	-5.50927	0.0338879	-4.57446	1.10374	2.11333	2.38784	0	0	0	Heterogeneous nuclear ribonucleoprotein K	5
SRPK1 pS51	0	-3.81353	0.736782	0.000528822	-0.439959	-0.0915249	-0.379777	0	0	-0.380306	SRSF protein kinase 1	5
TSEN54 seq: 225 - 272 + 2 Phospho (ST)	0	-3.9988	1.238	-4.0635	0.162135	1.15343	1.1606	0	0	0	tRNA-splicing endonuclease subunit Sen54	5
KRT8 seq: 134 - 149 + 2 Oxidation (M)	0	-3.93112	0.632587	0.282529	-1.79277	-0.762644	0.470655	2.13835	-1.39523	0.188126	Keratin, type II cytoskeletal 8	5
SEC24C seq: 320 - 340 no mod	0	-5.05043	0.938264	-0.496438	-0.344407	-0.196043	0.3124	0	0	0.808839	Protein transport protein Sec24C	5
GTF2I seq: 807 - 826 + Phospho (ST)	0	-3.28629	-0.20082	-0.322674	-1.49344	-0.648873	-0.0246977	1.79284	0	0.297976	General transcription factor II-I	5
CRTC2 seq: 64 - 96 + Phospho (ST)	0	-5.61569	-0.292507	-1.16753	-0.400061	-0.953481	-0.642286	5.21563	0	0	CREB-regulated transcription coactivator 2	5
GPSM2 seq: 481 - 498 + Phospho (ST)	0	-6.45294	-0.402505	-0.304918	0.816985	0.538956	2.02086	0	0	0	G-protein-signaling modulator 2	5
PPP6R3 pS617	0	-8.06012	-0.350382	-0.688902	-1.18227	-0.256396	-0.389889	6.87785	0	0.299013	Serine/threonine-protein phosphatase 6 regulatory subunit 3	5
THRAP3 pS248	0	-3.61024	-0.543278	0.620084	-0.781026	0.319201	0.440544	0	0	-0.17954	Thyroid hormone receptor-associated protein 3	5
GREB1 seq: 1136 - 1164 + Phospho (ST)	0	-3.65866	0.193151	-0.714478	-1.33372	-1.12905	0.643726	2.32494	-1.3222	1.3582	Protein GREB1	5
PPP6R3 pS617	0	-7.7364	-0.919498	-1.10933	-1.33237	-0.264828	-0.208715	6.40403	0.654671	0.90061	Serine/threonine-protein phosphatase 6 regulatory subunit 3	5
SEC24C seq: 320 - 340 no mod	0	-3.81964	0.721877	-0.141802	-0.510036	0.0890433	0.134104	0	0	0	Protein transport protein Sec24C	5
MDC1 pS168	0	-3.19787	-0.206069	-0.725636	-2.19823	0.24457	0.534464	0.999638	0	1.2601	Mediator of DNA damage checkpoint protein 1	5
SSRP1 seq: 429 - 455 + Phospho (ST)	0	-3.22161	0.0668604	0.132578	-0.651947	0.42376	0.098712	0	0	-0.0338659	FACT complex subunit SSRP1	5
NPM1 seq: 25 - 45 no mod	0	-4.74341	1.10683	-1.24426	-0.931559	0.357801	0.515027	0	0	1.75929	Nucleophosmin	5
UTP3 seq: 18 - 55 + Phospho (Y)	0	-4.31988	0.551237	-0.376991	-0.292997	0.385915	0.293524	0	0	0.670515	Something about silencing protein 10	5
SDAD1 pS585	0	-2.87605	0.351032	-0.588093	-1.07917	0.0902766	0.365373	0	0	0.953466	Protein SDA1 homolog	5
HNRNPA1 seq: 4 - 15 + Phospho (ST)	0	-3.65763	-2.2498	-1.33098	-0.0130161	-0.519177	-0.825675	3.64461	1.73062	0.505304	Heterogeneous nuclear ribonucleoprotein A1	5
ARHGEF16 pS107	0	-3.47258	-1.13257	-0.845471	-2.0612	0.0836171	0.65785	1.41138	1.21619	1.50332	Rho guanine nucleotide exchange factor 16	5
KRT18 seq: 51 - 81 + Oxidation (M); Phospho (ST)	0	-2.81414	0.157988	0.853558	-1.96637	-0.388537	1.04435	0.847771	-0.546525	0.190796	Keratin, type I cytoskeletal 18	5
EIF4G1 seq: 1194 - 1205 + Phospho (ST)	0	-3.0743	-2.78902	-1.31854	-0.767789	-1.052	0.525916	2.30651	1.73702	1.84446	Eukaryotic translation initiation factor 4 gamma 1	5
SUGP1 seq: 475 - 501 + Phospho (ST)	0	-2.91457	0.339871	-0.331747	-0.517616	0.563973	0.335722	0	0	0	SURP and G-patch domain-containing protein 1	5
KRT18 seq: 51 - 81 + Phospho (ST)	0	-5.04411	0.517447	0.169971	-0.324078	0.418602	1.02539	0	-0.0988451	0.855416	Keratin, type I cytoskeletal 18	5
TTLL12 seq: 10 - 40 + Phospho (ST)	0	-6.46146	0.598522	0.129228	0.0925312	0.925031	1.25122	0	0.326509	1.12199	Tubulin--tyrosine ligase-like protein 12	5
MCM6 seq: 230 - 256 no mod	0	-2.97362	-0.746673	-2.79879	1.37561	-2.69928	-0.656433	4.34923	0	2.14235	DNA replication licensing factor MCM6	5
DYNC1LI2 pS194	0	-3.55884	-0.288219	-1.1062	-0.572271	-0.153562	-0.191942	2.98657	0	0.914262	Cytoplasmic dynein 1 light intermediate chain 2	5
EPS15L1 seq: 560 - 591 + Phospho (ST)	0	-5.53162	-0.205603	-3.14058	2.18725	2.79061	2.01714	0	0	0	Epidermal growth factor receptor substrate 15-like 1	5
ZFP36L2 seq: 482 - 494 + Phospho (ST)	0	-3.01003	0.153301	-1.17389	-0.582574	0.708735	0.211049	0	0.555434	1.38494	Zinc finger protein 36, C3H1 type-like 2	5
ATRX seq: 1517 - 1536 + Phospho (ST)	0	-2.95881	-1.05385	-1.13736	-0.17679	0.226926	0.547955	0	1.28077	1.68532	Transcriptional regulator ATRX	5
ING5 pS118	0	-3.11831	-0.701861	-0.482063	-0.787719	-0.189645	0.2171	2.3306	0.512216	0.699163	Inhibitor of growth protein 5	5
KIAA0101 pS72	0	-3.24871	-0.0497738	-1.0286	-0.363674	-1.32606	0.297827	2.88504	0	1.32643	PCNA-associated factor	5
NACA pS166	0	-2.4873	0.249352	-3.14033	1.26442	1.29448	1.37874	0	0	0	Nascent polypeptide-associated complex subunit alpha	5
HSPA2 seq: 303 - 314 no mod	0	-4.84555	1.23516	-0.0498881	0.172738	0.832234	1.63663	0	-0.402926	0	Heat shock-related 70 kDa protein 2	5
NPM1 pS125	0	-5.24841	0.413867	-0.393261	-0.721424	-0.204139	-0.0924115	4.52698	0	0.30085	Nucleophosmin	5
PURB seq: 85 - 116 + Phospho (ST)	0	-5.72931	-0.700745	-5.20655	0.936436	1.29364	1.53077	6.66575	0	0	Transcriptional activator protein Pur-beta	5
NPM1 pS125	0	-5.82225	-0.214526	-0.442595	-0.123656	-0.221611	-0.196257	5.6986	-0.0070851	0.246338	Nucleophosmin	5
RPS6KB1 pS447	0	-3.2586	-0.00812906	1.2201	-0.460289	0.0684409	1.32451	0	0	0.104414	Ribosomal protein S6 kinase beta-1	5
NPM1 seq: 55 - 73 no mod	0	-4.9723	0.264849	-1.61443	2.08494	-3.81111	0.000993409	7.05724	0	0	Nucleophosmin	5
AHNAK seq: 5780 - 5814 + Phospho (ST)	0	-2.9406	-0.466316	-0.575148	0.261931	0.988219	1.77737	0	0	0	Neuroblast differentiation-associated protein AHNAK	5
RPIA seq: 96 - 114 + Phospho (ST)	0	-2.02569	-2.26008	-1.29119	-0.971958	-1.18213	6.91206	0	0	0	Ribose-5-phosphate isomerase	5
KDM1A seq: 151 - 182 + Phospho (ST)	0	-2.0367	-0.143638	-1.06105	-2.58491	-1.29806	6.44836	0	0	0	Lysine-specific histone demethylase 1A	5
EPS15L1 seq: 560 - 591 + Phospho (Y)	0	-8.61756	-0.156859	1.32981	2.18495	2.79061	2.0085	0	0	0	Epidermal growth factor receptor substrate 15-like 1	5
YTHDC1 seq: 415 - 437 + Phospho (ST)	0	-5.3796	-0.550974	-0.643554	-0.824435	0.190964	0.408764	4.55516	0.741938	1.05232	YTH domain-containing protein 1	5
HSP90AA1 seq: 633 - 647 no mod	0	-5.81581	2.31796	0.57871	0.455928	0.720651	1.39497	0	0	0	Heat shock protein HSP 90-alpha	5
PLEKHA5 seq: 53 - 72 + Phospho (ST)	0	-2.64874	-0.287781	-0.0297955	-1.96436	0.587831	1.69193	0.684383	0	1.72173	Pleckstrin homology domain-containing family A member 5	5
PKP2 seq: 80 - 101 + Phospho (ST)	0	-5.17443	0.726848	-1.656	-0.995218	1.58921	1.14473	4.17921	0	0	Plakophilin-2	5
PRKRA seq: 6 - 25 + Phospho (ST)	0	-2.73039	0.301525	-0.504391	-0.92806	0.131922	0.74796	1.80233	-0.169603	1.25235	Interferon-inducible double-stranded RNA-dependent protein kinase activator A	5
ZFHX3 seq: 1576 - 1597 + Phospho (ST)	0	-5.56052	-0.321304	-0.616913	7.19248	-0.955426	0.237079	0	0	0	Zinc finger homeobox protein 3	5
ZFYVE19 seq: 338 - 366 + Phospho (ST)	0	-4.68812	-1.33412	-0.0438148	-0.619864	0.343423	0.31608	4.06826	1.67754	0.359895	Abscission/NoCut checkpoint regulator	5
KRT8 seq: 187 - 198 no mod	0	-2.40784	0.802778	-0.133563	-1.10351	-0.178732	0.840007	1.30433	0	0.97357	Keratin, type II cytoskeletal 8	5
AHNAK pS5110	0	-3.22955	-0.164402	-0.407311	-1.51415	0.405069	1.49776	1.71541	0	1.90507	Neuroblast differentiation-associated protein AHNAK	5
SRRM2 seq: 1129 - 1158 + Oxidation (M); Phospho (Y)	0	-4.93031	-2.16719	2.06217	-1.52682	1.42455	0.323302	3.4035	3.59175	-1.73887	Serine/arginine repetitive matrix protein 2	5
HSP90B1 seq: 76 - 84 no mod	0	-3.31209	0.177551	-0.376952	-0.742087	0.584133	0.569231	2.57	0.406582	0.946183	Endoplasmin	5
MCM2 seq: 34 - 79 + 2 Phospho (ST)	0	-5.75884	-6.45054	-2.69951	5.10599	5.37913	5.39922	0	0	0	DNA replication licensing factor MCM2	5
RECQL4 seq: 319 - 329 + Phospho (ST)	0	-3.94662	5.73885	-0.76636	0.568106	-0.581574	0.00129203	0	0	0	ATP-dependent DNA helicase Q4	5
KRT18 seq: 270 - 301 no mod	0	-4.49335	-2.97262	8.55618	-6.18769	3.48996	4.54567	-1.69435	0	0	Keratin, type I cytoskeletal 18	5
PTGES3 seq: 49 - 65 no mod	0	-5.73703	0.773664	-0.702722	-0.0404122	0.382466	0.0974076	5.69662	0	0.80013	Prostaglandin E synthase 3	5
SRRT seq: 527 - 559 + Phospho (ST)	0	-3.98135	-2.56643	0.397856	2.3892	2.25641	2.91337	0	0	0	Serrate RNA effector molecule homolog	5
ACTG1 seq: 255 - 284 no mod	0	-6.38281	-0.795487	6.58323	-5.72656	3.17822	3.91088	0.65625	0	0	Actin, cytoplasmic 2	5
MPRIP seq: 540 - 559 + Phospho (ST)	0	-5.85298	-1.50226	-5.64941	-0.625291	0.699868	0.661409	5.22769	2.20213	6.31081	Myosin phosphatase Rho-interacting protein	5
KRT18 seq: 51 - 90 + Phospho (ST)	0	-5.74621	0.365687	-1.82696	-0.530438	0.448064	0.844913	5.21577	0.0823773	2.67188	Keratin, type I cytoskeletal 18	5
ALDOA seq: 154 - 173 no mod	0	-3.71433	1.21806	0.51534	-0.0934397	0.980484	1.79016	0	-0.237578	1.27482	Fructose-bisphosphate aldolase A	5
PKP2 seq: 147 - 171 + 2 Phospho (ST)	0	-3.81724	1.45351	0.195979	0.331952	1.38928	1.21856	0	0	1.02258	Plakophilin-2	5
SRRT seq: 527 - 559 + Phospho (ST)	0	-3.93889	-0.121703	-1.66375	-0.217684	0.413191	0.76182	3.7212	0.534895	2.42557	Serrate RNA effector molecule homolog	5
KRT18 seq: 51 - 90 + Oxidation (M); Phospho (ST)	0	-7.34904	0.956141	-0.530979	-0.681422	0.148007	1.1178	6.66762	0	1.64878	Keratin, type I cytoskeletal 18	5
PURB seq: 85 - 116 + Phospho (ST)	0	-3.29681	-0.443797	-3.92832	1.15946	1.32989	1.70032	0	0	5.62864	Transcriptional activator protein Pur-beta	5
HSP90AB1 seq: 625 - 639 no mod	0	-2.93681	2.04496	0.1423	0.406261	0.568834	1.0781	0	0	0.935802	Heat shock protein HSP 90-beta	5
KRT18 seq: 51 - 90 + 2 Oxidation (M); Phospho (ST)	0	-6.99848	0.800247	-0.341031	-0.241117	0.154524	0.925642	6.75736	0	1.26667	Keratin, type I cytoskeletal 18	5
NPM1 pS70	0	-2.55041	3.62518	-4.42228	-3.68359	6.18423	4.73846	-1.13317	0	0	Nucleophosmin	5
AHNAK seq: 5780 - 5814 + Phospho (ST)	0	-6.2159	-0.642237	-1.07011	-0.251356	0.963264	1.50977	5.96454	0	2.57988	Neuroblast differentiation-associated protein AHNAK	5
SAFB seq: 173 - 216 + Phospho (ST)	0	-2.53756	-1.89188	-1.30795	2.50413	3.35563	2.8575	0	0	0	Scaffold attachment factor B1	5
KRT8 seq: 226 - 252 no mod	0	-6.59493	-1.60483	-4.20389	-4.10715	4.76623	4.06967	2.48778	0	8.27356	Keratin, type II cytoskeletal 8	5
KRT2 seq: 189 - 197 no mod	0	-3.24136	0.493296	-0.489905	0.488281	-0.347509	1.51108	3.72964	-0.840805	2.00098	Keratin, type II cytoskeletal 2 epidermal	5
TPD52 seq: 170 - 185 + Phospho (ST)	0	-4.36487	1.97212	0.844361	0.376794	0.883288	2.29305	0	0	1.44869	Tumor protein D52	5
KRT19 seq: 371 - 381 no mod	0	-3.82775	1.18238	1.12757	0.356186	0.154645	1.38018	4.18393	-1.02773	0.252608	Keratin, type I cytoskeletal 19	5
PFN1 seq: 76 - 89 no mod	0	-4.32752	1.45011	-2.98822	0.680233	1.74065	2.22286	5.00776	0	0	Profilin-1	5
MFAP1 pT267	0	-2.9547	-0.386003	-0.0692117	0.474079	0.866323	0.605663	3.42878	1.25233	0.674874	Microfibrillar-associated protein 1	5
TPD52 pS176	0	-2.20453	0.998608	0.705508	0.0837935	0.463325	1.97763	2.28833	-0.535283	1.27212	Tumor protein D52	5
HSP90AA1 seq: 346 - 355 no mod	0	-4.8748	2.54588	1.05529	1.58887	1.74535	2.05848	0	0	1.00318	Heat shock protein HSP 90-alpha	5
HSP90AA1 seq: 346 - 355 no mod	0	-3.49336	1.17834	0.591967	0.705846	0.75638	1.11708	4.19921	-0.421963	0.525109	Heat shock protein HSP 90-alpha	5
ZCRB1 seq: 140 - 177 + Phospho (ST)	0	-5.99763	-0.182023	-2.2146	1.15258	0.831784	0.614828	7.15021	1.01381	2.82943	Zinc finger CCHC-type and RNA-binding motif-containing protein 1	5
GPSM2 pS565	0	-2.95801	-1.70826	0.650158	0.879823	1.20317	2.32316	3.83784	0	1.673	G-protein-signaling modulator 2	5
NPM1 pS70	0	-1.45048	-3.05163	-1.88889	-2.54639	5.20668	4.4646	-1.09591	0	6.35349	Nucleophosmin	5
CTNNB1 pS675	0	-5.02845	-0.351918	4.33864	0.872294	3.95832	2.24918	0	0	0	Catenin beta-1	5
GAPDH seq: 163 - 186 no mod	0	-0.0516479	0.895991	-3.4014	-1.90444	4.58603	6.51831	0	0	0	Glyceraldehyde-3-phosphate dehydrogenase	5
KRT18 seq: 263 - 300 no mod	0	-0.421182	-1.76967	-3.25472	-4.48848	5.78258	5.86892	-4.0673	0	9.12365	Keratin, type I cytoskeletal 18	5
GIT1 seq: 410 - 431 + Phospho (ST)	0	-2.13633	0.0239402	-2.65566	0.577822	1.49185	1.33504	2.71415	1.46791	3.9907	ARF GTPase-activating protein GIT1	5
NPM1 pS125	0	-4.04628	0.842688	-1.29008	0.733427	1.53807	1.2476	4.77971	0.695387	2.53768	Nucleophosmin	5
PUM2 seq: 85 - 110 + Phospho (ST)	0	-5.63304	-1.10053	-4.98072	1.67405	0.989928	1.9267	7.30709	0	6.90742	Pumilio homolog 2	5
[truncated: 74 more rows]
